# Supplementary material for: Spectrum of Atazanavir-Selected Protease Inhibitor-Resistance Mutations
Source: Pathogens. 2022 May 5;11(5):546. doi: 10.3390/pathogens11050546 (PMC9148044; doi:10.3390/pathogens11050546)
Supplement: Supplementary file 1 [file pathogens-11-00546-s001.zip]

Archive with 4 entries (4 files):
- Table S1.xlsx
- Table S2.pdf
- Table S3.pdf
- Text S1.pdf
