# Supplementary material for: Spectrum of Atazanavir-Selected Protease Inhibitor-Resistance Mutations
Source: Pathogens. 2022 May 5;11(5):546. doi: 10.3390/pathogens11050546 (PMC9148044; doi:10.3390/pathogens11050546)
Supplement: Supplementary file 1 [file pathogens-11-00546-s001.zip › Table S1.xlsx]

## Sheet: Sheet1
RefID	Author	Title	Journal	RefYear	MedlineID	PtID	Region	IsolateDate	PIList	Subtype	Source	SeqMethod	AccessionID	NASeq
169	Stanford University Hospital					4769	U.S.	2005-10-31	RTV, ATV	B	Plasma	Dideoxy	GQ211469	CCTCAGATCACTCTTTGGCAACGACCCCTCGTYRCAGTAAARRTARGGGGGCAATTAAAAGAAGCTCTATTAGATACAGGAGCAGATGATACAGTATTAGAAGAAATGCAYTTRCCAGGAAAATGGAAACCAAAAATGATAGGAGGAATTGGAGGTTTTATCAAAGTAAGACAGTATGATCAAATACTMGTAGAAATCTGTGGACATAAAGCTATAGGTACAGTATTAGTAGGACCYACACCTGTCAACATAATTGGAAGRAATTTGTTGACTCARATTGGCTGCACTTTAAAYTTT
169	Stanford University Hospital					5198	U.S.	2007-04-27	RTV, ATV	B	Plasma	Dideoxy	GQ213021	CCTCAAATCACTCTTTGGCAACGACCCCTCGTCACAATAAAGATAGGGGGGCAGCTAAAGGAAGCTCTATTAGACACAGGAGCAGATGATACAGTATTAGAAGAAATGGATTTGCCAGGGAAATGGAAACCAAAAATGATAGGGGGAATTGGAGGTTTTATCAAAGTAAGACAGTATGATCAGATACAAGTAGAAATCTGTGGACATAAAGCTATAGGTACAGTATTAGTAGGACCCACACCTGTCAACATAATTGGAAGAAATTTGTTGACTCAGATTGGTTGTACTTTAAATTTT
169	Stanford University Hospital					5268	U.S.	2015-09-01	RTV, ATV	B	Plasma	Dideoxy		CCTCAGATCACTCTTTGGCAACGACCCCTCGTCACAATAAAGGTAGGGGGGCAACTAAAGGAAGCTCTATTAGATACAGGGGCAGATGATACAGTATTAGAAGAAATGAATTTGCCAGGAAGATGGAAACCAAAAATGATAGGRGGAATTGGAGGTTTTATCAAAGTAAGACARTATGATCAGATACTCATAGAAATCTGTGGACATAAAGCWATAGGTACAGTATTAGTAGGACCTACACCTGTCAACATAATTGGAAGAAATCTGTTGACTCAGATTGGTTGCACTTTAAATTTY
169	Stanford University Hospital					5389	U.S.	2004-10-06	RTV, ATV	B	Plasma	Dideoxy	GQ208231	CCTCARATCACTCTTTGGCAACGACCCGTCGTCACAGTAAAGATAGAGGGGCAACTAAAGGAAGCTCTCTTAGATACAGGAGCAGATGATACAGTATTAGAAGAAATRAATTTRCCAGGAAGATGGAAACCAAAAATGATAGGGGGAATTGGAGGTTTTATCAAAGTAAGACAGTATGATCAGATAGCCATAGAAATCTGTGGACAYAAAGCTRTAGGTACAGTATTAGTAGGACCTACACCTGTCAACATAATTGGAAGAAATCTGTTGACTCAGATTGGTTGCACTYTAAATTTT
169	Stanford University Hospital					5487	U.S.	2006-01-17	RTV, ATV	B	Plasma	Dideoxy	GQ211420	CCTCAGATCACTCTTTGGCARCGACCCMTCGTCACARTAAAGATAGGGGGGCAACTAARGGAAGCTCTATTAGATACAGGAGCAGATGATACAGTGTTAGAAGAAATTAATTTGCCAGGAAGATGGAAACCAAAAATGATAGGGGGAATTGGAGGTTTTATCAAAGTRAGACAGTATGATCARATACTCRTAGAAATCTGTGGACATAAAGCTATAGGTACAGTATTAGTAGGACCTACACCTGTCAACATAATTGGAAGAAATYTGTTGACTCAGATTGGCTGCACTTTAAATTTC
169	Stanford University Hospital					6565	U.S.	2008-11-24	RTV, ATV	B	Plasma	Dideoxy	GQ213908	CCTCAGATCACTCTTTGGCAACGACCCCTCGTCACAGTAAAGGTAGGGGGGCAACTAAAGGAAGCTCTATTAGATACAGGAGCAGATGATACAGTATTAGAAGACATGARTTTGCCAGGAAGATGGAAACCAAAAATGATAGGGGGAATTGGAGGTTTTATCAAAGTAAGACAGTATGATCARATACCCATAGAAATCTGTGGACATAAARCTATAGGTACAGTATTAGTAGGACCTACACCTGTCAACATAATTGGAAGAAATCTGTTGACTCAGATTGGTTGCACTTTAAATTTT
169	Stanford University Hospital					7062	U.S.	2015-11-17	RTV, ATV	B	Plasma	Dideoxy		CCTCAGATCACTCTTTGGCAACGACCCCTCGTCACAATAAAGATAGGRGGGCAAATAAGGGAAGCATTATTAGATACAGGAGCAGATGATACAGTACTAGAAGAAATAAATTTGCCAGGAAGATGGAARCCAAAAATGATAGGGGGAATTGGAGGTTTTATCAAAGTAAAACAGTATGATCAGGTACCCATAGAGATCTATGGACATAAAGCTAYAGGTACAGTATTAGTAGGACCTACACCTGTCAACATAATTGGAAGAAATCTGTTAACTCAGATTGGCTGCACKTTAAATTTT
169	Stanford University Hospital					7902	U.S.	2006-12-01	RTV, ATV	B	Plasma	Dideoxy	GQ212724	CCTCAGATCACTCTTTGGCAACGACCCATCGTCACAATAAAGATAGGGGGACAGCTAAAGGAAGCTCTATTAGATACAGGAGCAGATGATACAGTATTAGAAGAAATGAATTTGCCAGGAAGATGGAAACCAAAAATGATAGGGGGAATTGGGGGTTTTATCAAAGTAAGGCAGTATGATCAGATAACCATAGAAATCTGTGGACATAAAGCTATAGGTACAGTGTTAGTAGGACCTACACCTGTTAACATAATWGGAAGAAATCTGTTGACYCAGCTGGGTTGCACTTTAAATTTT
169	Stanford University Hospital					8006	U.S.	2011-09-02	RTV, ATV	B	Plasma	Dideoxy	KT340027	CCTCAGATCACTCTTTGGCAACGACCCCTCGTCACAGTAAAGATAGGGGGGCAGCTAAAGGAAGCTCTATTAGATACAGGAGCAGATGATACAGTATTAGAAGAAATGAGTYTGCCAGGAARATGGAAACCAAAAATGATAGGGGGAATTGGAGGGTTTATCAAAGTAAGACAGTATGATCAGATACCCATAGAAATTTGTGGACATAAARCTATAGGTACAGTATTARTRGGACCTACACCYGTCAACATAATTGGAAGAAAYCTGTTGACCCAACTTGGTTGCACTTTAAATTTT
169	Stanford University Hospital					8461	U.S.	2007-09-24	RTV, ATV	B	Plasma	Dideoxy	GQ213445	CCTCAGATCACTCTTTGGCAACGACCCCTCGTCACAATAAAGATAGGGGGGCAGCTAAAGGAAGCTCTATTAGATACAGGAGCAGATGATACAGTRTTAGAAGAAATGAKCTTACCAGGGARATGGAAACCAAAAATGATAGGGGGAATTGGAGGTTTTATCAAAGTAAAACAGTATGATCAGATACCCATAGAAATCTGTGGGCARAAAGCTATAGGTACAGTGTTAATAGGACCTACACCTGTCAACATAATTGGAAGAAATCTGTTGACTCAGATTGGTTGYACTTTAAATTTT
169	Stanford University Hospital					13281	U.S.	2001-06-01	ATV	A	Plasma	Dideoxy	AY901088	CCTCAAATCACTCTTTGGCAACGACCTRTTGTCATAGTAAGAATAGARGGACAGCTAAAAGAAGCTCTATTAGATACAGGAGCAGATGATACAGTATTAGAAGACATAAATTTGCCAGGAAAATGGAAACCAAAAATGATAGGGGGAATTGGAGGYTTTATCAAAGTAARACAATATGATCAGATACTTATAGAAATTTGTGGAAAAAAGGCCATAGGYACAGTMTTAGTAGGACCTACACCTGTCAACATAATTGGACGAAATATGTTGACTCAGATTGGTTGTACTTTAAATTTT
169	Stanford University Hospital					14298	U.S.	2009-07-24	RTV, ATV	B	Plasma	Dideoxy		CCTCAGATCACTCTTTGGCAACGACCCATCGTCACAATAAAGATAGGGGGGCAGCTAAAGGAAGCCCTATTAGATACAGGAGCAGATGATACAGTATTAGAAGAAATGAATTTGTCAGGAAGATGGAAACCAAAAATGATAGGGGGAATTGGAGGTTTTATCAAAGTAAGACAGTATGATCAGGTAGAAATGGAAATTTGTGGACATAAGACTAAAGGTACAGTATTAATAGGACCTACACCTGTCAACATAATTGGAAGAAATCTGATGACTCAACTTGGCTGTACTTTAAATTTT
169	Stanford University Hospital					14400	U.S.	2008-03-31	RTV, ATV	B	Plasma	Dideoxy	GQ213773	CCTCAGATCACTCTTTGGCAACGACCCTWTGTCACAGTAAAGATAGGGGGGCAACTAAAAGAAGCCCTATTAGATACAGGAGCAGATGATACAATAATAGAAGACATAAACTTGCMAGGAAAATGGAAACCAAAAATGATAGGGGGAATTGGAGGATTTATCAAAGTAAGACAGTATGAGCAGATACCCATAGAAATCTGTGGCCATAAAGTTATAAGTACAGTATTAGTAGGACCTACACCTGTCAACATAATTGGAAGAAATCTGATGACTCAGATTGGTTGCACTTTAAATTTT
169	Stanford University Hospital					14550	U.S.	2015-06-01	RTV, ATV	B	Plasma	Dideoxy		CCTCARATCACTCTTTGGCAACGACCCCTCGTCACAATAAAGATAGGGGGGCAACTAATGGARGCTCTATTAGATACAGGAGCAGATGATACAGTRTTAGAAGAYGTGGATTTGCCAGGGAGATGGAAACCAAAAATGATAGGGGGAATTGGAGGTTTTATCAAAGTAAGACAGTATGATCAGATACCCATAGAAATCTGTGGACATAAAGTTATAGGTACAGTATTAGTAGGRCCTACRCCTGTCAACATAATTGGAAGAAATCTGATGACTCAGCTTGGCTGCACTTTAAATTTT
169	Stanford University Hospital					14728	U.S.	2010-03-11	RTV, ATV	B	Plasma	Dideoxy	KT340029	CCTCAGATCACTCTTTGGCAACGACCCCTTGTCACAATAAAGATAGGGGGGCAAATAAAGGAAGCTCTATTAGATACAGGAGCAGATGATACAGTATTAGAAGAAATGAATTTGCCAGGAAGGTGGAAACCAAAAATGATAGGGGGAATTGGAGGTTTTATCAAAGTAAGACAGTATGATCAGATATCCATAGAAATCTGTGGAYATAAAGCTATAGGTACAGTATTAATAGGACCTACACCTGTCAACATAATTGGAAGAAATCTGTTGACTCAGATTGGTTGCACTTTAAATTTT
169	Stanford University Hospital					14736	U.S.	2010-09-17	RTV, ATV	B	Plasma	Dideoxy		CCTCAGATCACTCTTTGGCAACGACCCCTTGTCACAATAAAGATAGGGGGGCAGCTAAAGGAAGCTCTATTAGACACAGGAGCAGATGATACAGTAGTASAAGAAATGAGTTTGCCAGGAAAATGGAAACCAAGAATGATAGGGGGACTTGGAGGTTTTATCAAGGTAAGGCAGTATGATCAGATACCCATAGAAATCTGTGGGCATAAAGYTATAAGTACAGTATTAGTAGGACCTACACCTGTCAACATAATTGGAAGAAATCTGTTGACTCAGCTTGGTTGTACTTTAAATTTT
169	Stanford University Hospital					16100	U.S.	2006-09-14	RTV, ATV	B	Plasma	Dideoxy	GQ212388	CCTCAAATCACTCTTTGGCAACGACCCCTAGTCCCAATAAGAATAGGGGGGCAACTAAAGGAAGCCCTATTAGATACAGGAGCAGATGATACAGTATTAGAAGACATGAATTTGCCAGGAAAATGGAAACCAAAAATGATAGGGGGAATTGGAGGTTTTATCAAAGTAAGACAGTATGATCAGATAYCAATAGAAATCTGCGGACATAAAGCTATAGGTACAGTATTAATAGGACCTACACCTGTCAACATAATTGGAAGAAATCTGTTGACTCAGCTTGGCTGTACTYTAAATTTT
169	Stanford University Hospital					16347	U.S.	2011-12-21	RTV, ATV	B	Plasma	Dideoxy	MG800382	CCTCAGATCACTCTTTGGCAACGACCCCTWGTCYCAATAARAATAGGGGGGCAAATAAAGGAAGCTCTATTAGATACAGGAGCAGATGATACAGTATTAGAAGAAATGAGTTTGCCAGGRAGATGGARACCAAAAATGATAGGGGGAATTGGAGGTTTTATCAAAGTAAAACAGTATGATCAGGTCCCCATAGAAATCTGTGGCCATAAAGCTATARGTACAGTRTTAATAGGACCTACACCTGTCAACATAATTGGAAGRAATCTGTTGACTCAGCTTGGTTGCACTTTAAATTTT
169	Stanford University Hospital					16362	U.S.	2006-10-03	RTV, ATV	B	Plasma	Dideoxy	GQ212400	CCTCAGATCACTCTTTGGCAACGACCCCTCGTCACAGTAAAGATAGAGGGACAGCTAAAGGAAGCTCTMTTAGATACAGGAGCAGATGATACAGTATTAGAAGAAATGAATTTGCCAGGAAGATGGAAACCAAAAATGATAGGGGGAATTGGAGGTTTTATCAAAGTAARACAGTATGAKCAGATAGCCATAGAAATCTGTGGACATAAAGCTATAGGTACAGTATTAGTAGGACCTACACCTGTCAAYATAATTGGAAGAAATCTATTGACTCAGATTGGTTGCACTTTAAATTTT
169	Stanford University Hospital					16509	U.S.	2005-08-24	RTV, ATV	B	Plasma	Dideoxy	GQ211196	CCTCAGATCACTCTTTGGCAACGACCCCTCGTCACAATAAAGATAGGAGGGCAACTAAAGGAAGCTCTATTAGATACAGGAGCAGATGATACAGTATTAGAAGAAATGAATTTGCCAGGAAGATGGAAACCAAAAATGATAGGGGGAATTGGAGGTTTTATCAAAGTAAAACAATATGATCAGATACCCATAGAGATCTGTGGACATAAAGCTATAGGTACAGTATTAGTAGGACCTACACCTGTCAACATAATTGGGAGAAATTTGTTGACTCAGATTGGTTGCACTTTAAATTTT
169	Stanford University Hospital					17592	U.S.	2003-09-19	RTV, ATV	B	Plasma	Dideoxy	GQ207567	CCTCAGATCACTCTTTGGCAACGACCCCTCGTCACAATAAGGATAGGGGGGCAACTAAAGGARGCTCTATTGGATACAGGAGCAGATGATACAGTATTAGAAGAAATGAGTTTGCCAGGGAAATGGAAACCAAAAATGATAGGGGGAATTGGAGGTTTTATCAAAGTAAGACAGTATGATCAGATTCTCGTAGACATCTGTGGACATAAAGCTATAGGTACAGTATTAGTAGGACCTACACCCGTCAACATAATTGGAAGAAATCTGTTGACTCAGATTGGTTGCACTTTAAATTTT
169	Stanford University Hospital					17601	U.S.	2008-08-13	RTV, ATV	B	Plasma	Dideoxy	GQ213789	CCTCAAATCACTCTTTGGCAACGACCCCTCGTCACAGTAAGGATAGGGGGRCAACTAAARGAAGCTCTATTAGATACAGGAGCAGATGATACAGTATTAGAAGAAATGGATTTGCCAGGAAAATGGAAACCAAAAATGATAGGGGGAATTGGAGGTTTTATCAAAGTAAGACAGTATGATCAGATACTTGTAGAAATTTGTGGACATAAAGCTATAGGTACAGTATTAGTAGGACCTACACCTGTCAACATAATTGGAAGAAATCTGTTGACTCAGATTGGYTGCACTTTAAATTTT
169	Stanford University Hospital					17656	U.S.	2013-04-16	RTV, ATV	B	Plasma	Dideoxy		CCTCAGATCACTCTTTGGYAGCGACCCCTCGTCACAATAGAAATAGGGGGGCAACTAAAGGAAGCTCTATTAGATACAGGAGCAGATGATACAGTATTAGAAGAAATGAATTTGCCAGGAAGATGGAAACCAAAAATGATAGGGGGAATTGGAGGTTTTATCAAAGTAAGACAGTATGATCAAATACCCATAAAAATCTGTGGACAGAAAACTATAGGTACAGTATTAATAGGACCTACACCTGTCAACATAATTGGAAGAAATCTGTTGACTCAGATTGGCTGTACTTTAAATTTT
169	Stanford University Hospital					18332	U.S.	2005-05-03	RTV, ATV	B	Plasma	Dideoxy	GQ210759	CCTCAGATCACTCTTTGGCAACGACCCCTCGTCACAATAAARATAGGGGGGCAAYTAAAGGAAGCTCTATTAGATACAGGAGCAGATGATACAGTATTAGAAGAAATGGATTTGCCAGGAARATGGARACCAAAAATGATAGGGGGAATTGGAGGTTTTATCAAAGTAAGACARTATGATCAGRTACCCATAGAAATCTGTGGACATAAAGCTATAGGTACAGTRTTAATAGGRCCYACACCAGTCAACATAATTGGAAGAAATCTGTTGACTCAGCTTGGTTGCACTTTAAATTTT
169	Stanford University Hospital					21072	U.S.	2004-05-21	RTV, ATV	B	Plasma	Dideoxy	GQ208081	CCTCAAATCACTCTTTGGCAACGACCCGTCGTCACAATAAAGGTAGGGGGGCAACTAAAGAAAGCTCTATTAGATACAGGAGCAGATGATACAGTATTAGAAGAAATGAATTTGCCAGGAAGATGGAAACCAAAAATGATAGGGGGAATTGGAGGTTTTATCAAAGTAAGACAGTATGATCAGATACTCATAGAAATATGTGGACATAAAGCTATAGGTACAGTATTAGTAGGACCTACACCTGTCAACATAATTGGAAGAAACTTGTTGACTCAGCTTGGTTGCACTTTAAATTTT
169	Stanford University Hospital					21087	U.S.	2005-12-16	RTV, ATV	B	Plasma	Dideoxy	GQ211518	CCTCAGATCACTCTTTGGCAACGACCCCTCGTCCCAATAAAAATAGGGGGGCAAYTRAGGGAAGCCCTATTAGATACAGGAGCAGATGATACAGTATTAGAAGACATGAATTTGCCAGGAAGATGGAAACCAAAAATGATAGGGGGAATTGGAGGTTTTATCAAAGTAAAACAGTATGATCAGATACCCATGGAAATCTGTGGACATAAAGCWATAGGTACAGTATTAGTAGGACCTACACCTGTCAACATAATTGGAAGAAACCTGTTGACTCAGCTTGGTTGCACTTTAAATTTT
169	Stanford University Hospital					22060	U.S.	2004-06-18	RTV, ATV	B	Plasma	Dideoxy	GQ208367	CCTCAAATCACTCTTTGGCAACGACCCCTCGTCACAATAAAGATAGGGGGGCAACTAAAAGAAGCTCTATTAGATACAGGAGCAGATGATACAGTAGTAGAAGAAATGRCTTTRCMAGGAAAATGGAAACCAAAAATGATAGGGGGAATTGGAGGTTTTATCAAAGTAAGACAGTATGATCAGGTACCCATAGAAATCTGYGGACATAAGGCTATAGGTACAGTATTAGTAGGACCTACACCTGTCAACATAATTGGAAGRAATCTGTTGACTCAGCTTGGTTGTACTTTAAATTTT
169	Stanford University Hospital					22109	U.S.	2009-12-11	RTV, ATV	B	Plasma	Dideoxy		CCTCAGATCACTCTTTGGCAACGACCCCTTGYCTCGATAAGGATAGGGGGGCAGACAAAGGAAGCTCTATTAGATACAGGAGCAGACGATACAGTATTAGAAGAAATGAATTTGCCAGGAAGGTGGAAACCAAGAATGATAGGGGGAATTGGAGGTTTTATTAAAGTAAGACAATATGATCAGATACTCATAGAAATTTGTGGACATAAAGCTATAGGTACAGTATTAATAGGACCTACACCTGTCAACATAATTGGAAGAAATCTGTTGACTCAGCTTGGTTGCACTTTAAATTTT
169	Stanford University Hospital					22123	U.S.	2005-03-31	RTV, ATV	A	Plasma	Dideoxy	GQ210771	CCTCAAATCACTCTTTGGCAGCGACCCCTYGTCACAGTAAAAATAGGAGGACAGCTAAAAGAAGCTCTATTAGATACAGGAGCAGATGATACAGTATTAGAAGACATAGATTTGCCAGGAAAATGGAAACCAAAAATGATAGGGGGAATTGGAGGTTTTATCAAAGTAAGACARTATGATCAGATACTTATAGAAATTTGTGGAAAAAAGGYTATAGGTACRGTATTAGTAGGACCTACCCCTGTCAACATAATTGGAAGAAACAYGTTGACTCAGATTGGTTGYACTTTAAATTTT
169	Stanford University Hospital					22134	U.S.	2005-07-01	RTV, ATV	B	Plasma	Dideoxy	GQ211208	CCTCAGATCACTCTTTGGCAACGACCCCTCGTCACAATAAAGRTAGGGGGGCAACTRAARGAAGCTCTATTAGATACAGGAGCRGATGATACAGTATTAGAAGAAATGAGTTTRCCAGGAAAATGGAAACCAAAAATGATAGGGGGAATTGGAGGTTTTATCAAAGTAAGACAGTATGATCAGRTASCCWTAGAAATTTGTGGACATAAAGCTATAGGTACAGTATTAATAGGACCCACACCTGTCAACATAATTGGAAGAAATCTGTTGACTCAGCTTGGTTGCACTTTAAATTTT
169	Stanford University Hospital					22146	U.S.	2015-03-11	RTV, ATV	B	Plasma	Dideoxy		CCTCAGATCACTCTTTGGCAACGACCCCTTGTCACAATAAAGATAGGAGGACAGTTAAAGGAAGCTCTATTAGACACAGGAGCAGATGACACAGTATTAGAAGAAATGAATTTGCCAGGAAGATGGAAACCAAAAATGATAGGGGGAATTGGAGGTTTTATCAAAGTAAGACAATATGATCAGATACTAGTAGAAATCTGTGGACATAGGGCAATAGGTACAGTATTAGTGGGACCTACACCTGTCAACATAATTGGAAGAAATCTGTTGACCCAGATTGGTTGCACTTTAAATTTT
169	Stanford University Hospital					22168	U.S.	2005-01-24	RTV, ATV	B	Plasma	Dideoxy	GQ210775	CCTCAGATCACTCTTTGGCAACGACCCCTCGTCACAATAAAGATAGGGGGGCARCTAAAGGAAGCTCTATTAGATACAGGAGCAGATGATACAGTATTAGAAGAAATGAATTTGCCAGGAAAATGGAGACCAAAAATGATAGGGGGAATTGGAGGTYTTATCAAAGTAAGACAGTATGATCAAATAKCCATAGAAATCTGYGGRCATAAAGTTATAGGTACAGTATTAATAGGACCTACACCTGTCAACATAATTGGAAGAAAYYTGTTGACTCAGCTTGGTTGCACTYTAAATTTT
169	Stanford University Hospital					22188	U.S.	2012-04-20	RTV, ATV	B	Plasma	Dideoxy		CCTCAGATCACTCTTTGGCAACGACCCCTCGTCACAATAAAGATAGGGGGGCAACTAAAAGAAGCTCTATTAGATACAGGAGCAGATGATACAGTATTAGAAGACRTGGAGTTGCCAGGGAGATGGAAGCCAARAATGATAGGGGGAATTGGAGGTTTTATCAAAGTAAGACAATATGATCAGATACCCATAGAAATTTGTGGACATAAAACTGAAGGTACAGTATTAATAGGACCTACACCTGTCAACATAATTGGAAGAAATCTGTTGACTCAGCTTGGTTGCACTTTAAATTTT
169	Stanford University Hospital					22726	U.S.	2004-03-15	RTV, ATV	B	Plasma	Dideoxy	GQ208711	ACTCTTTGGCAACGACCCCTCGTCACAATAAAGATAGGAGGGCAACTAAAGGAAGCTCTATTAGATACAGGAGCAGATGATACAGTATTAGAAGAAATAAATTTGCCAGGAAAATGGAAACCAAAAATGATAGGGGGAATTGGAGGTTTTATCAAAGTAAGACAGTATGATCAAGTACCCCTAGAAATCTGTGGACATAAAGCTATAGGTACAGTATTAGTAGGACCTACACCTGTCAACATAATTGGAAGAAATCTGTTGACTCAGCTTGGCTGCACCTTGAATTTT
169	Stanford University Hospital					22735	U.S.	2004-01-30	RTV, ATV	B	Plasma	Dideoxy	GQ208718	ACTCTTTGGCAACGACCCCTTGTCACAATAAAAATAGGGGGGCAACTAAAGGAAGCTTTATTAGACACAGGAGCAGATGATACAGTAGTAGAAGAAATGGCTTTGCCAGGAAGATGGAAACCAAAAATGATAGGGGGAATTGGAGGATTTATCAAAGTAAGACAGTATGATCAGATACTTATAGAAATTTGTGGACATAAAGCTATAGGTACAGTATTAGTAGGACCTACACCTGTCAATATAATTGGAAGAAATCTGTTAACTCAGATTGGTTGCACTTTAAATTTT
169	Stanford University Hospital					23836	U.S.	2009-04-28	RTV, ATV	B	Plasma	Dideoxy		CCTCAAATCACTCTTTGGCAACGACCCCTCGTCACAATAAAGATAGGGGGACAACTRAAGGAAGCTYTATTAGATACAGGAGCAGATGATACAGTATTAGAAGAAATGAATTTGCCAGGAARATGGAAACCAAAAWTGATAGGGGGAATTGGAGGTTTTATCAAAGTAAGACAGTATGATCAGATAMTAGTAGAAATCTGTGGACATAAAGYTATAGGTACAGTATTAGTAGGACCWACACCTGTCAACATAATTGGAAGAAATCTGTTGACTCAGCTTGGTTGYACTTTAAATTTT
169	Stanford University Hospital					23867	U.S.	2008-01-07	RTV, ATV	B	Plasma	Dideoxy	GQ213529	CCTCAAATCACTCTTTGGCAACGACCCTTAGTCACAATAAAGGTAGGGGGGCAACTAAAGGAAGCTCTATTAGATACAGGAGCAGATGATACAGTATTAGAAGAAATAAATTTSCCAGGAAAATGGAASCCAAAAATGATAGGGGGAATTGGAGGTTTTATCAAAGTAAGACAATATGATCAGATACTCATAGAAATTTGTGGACATAAAGCTATAGGTACAGTATTAGTAGGACCTACACCTGTCAACATAATTGGAAGAAATCTGTTGACTCAAATTGGTTGCACTTTAAATTTT
169	Stanford University Hospital					24950	U.S.	2011-12-29	RTV, ATV	B	Plasma	Dideoxy	KT340031	CCTCAGATCACTCTTTGGCAACGACCCCTTGTCACAATAAAGATAGGRGGGCAAATAAAGGAAGCTCTATTAGATACAGGAGCAGATGATACAGTATTAGAAGAAATGAATTTGCCAGGAAGATGGAAACCAAAAATGATAGGGGGAATTGGAGGTTTTATCAAAGTAAGACARTATGAYCAGRTAAMCATAGAAATTTGTGGACATAAAACTGAAGGTACAGTATTAATAGGACCTACACCKGTCAACATAATTGGAAGAAATTTGTTGACTCAGCTTGGTTGCACTYTAAATTTT
169	Stanford University Hospital					24975	U.S.	2015-08-20	RTV, ATV	B	Plasma	Dideoxy	MG800454	CCTCAGATCACTCTTTGGCAACGACCCCTCGTCACAATAAAGATAGGGGGGCAACTAAAGGAAGCTCTATTAGATACAGGAGCAGATGATACAGTATTAGAAGAAATGAATTTGCCAGGAAGATGGAARCCAAAAATGATAGGGGGAATTGGAGGTTTTATCAAAGTAAAACAGTATGATCAGGTACCCATAGARATTTGGGGACATAAAGCTATAGGTACAGTATTAATAGGACCTACACCTGTCAACATAATTGGAAGAAATCTGTTGACTCAAATWGGTTGCACTTTAAATTTT
169	Stanford University Hospital					25015	U.S.	2005-03-10	RTV, ATV	B	Plasma	Dideoxy	GQ210872	CCTCARATCACTCTTTGGCAACGACCCCTAGTCACAATAAAGGTAGGRGGGCAACTAAAGGAAGCYCTATTAGATACAGGAGCAGATGACACAGTATTAGAAGACATAGATTTGCCAGGAAGATGGAAACCAAAAATGATAGGGGGAATTGGAGGTTTTATCAAAGTAARACAGTATGATCAGATACTCATAGAAATATGYGGACATAAAGCTATAGGTACAGTATTAGTAGGACCTACACCTGTCAACATAATTGGAAGAAAYCTGTTGACTCAGATTGGTTGCACTTTAAATTTT
169	Stanford University Hospital					25035	U.S.	2008-07-22	RTV, ATV	B	Plasma	Dideoxy	GQ213804	CCTCAAATCACTCTTTGGCAACGACCCGTTGTCACAATAAAGATAGGGGGGCAAMTAAAAGAAGCTCTATTAGATACAGGAGCAGATGATACAGTATTAGAAGAAATGGATTTGCCAGGAAGATGGAAACCAAAAATGATAGTGGGAATTGGAGGTTTTAGCARAGTAAGACAGTATGATCAAATAACCATAGAAATCTGTGGACATAAAGTTATAGGTTCAGTATTAATAGGACCTACACCCGCCAACATAATTGGAAGAAATCTGTTGACTCAGCTTGGTTGCACTCTAAATTTT
169	Stanford University Hospital					25082	U.S.	2006-10-03	RTV, ATV	B	Plasma	Dideoxy	GQ212432	CCTCAGATCACTCTTTGGCAACGACCCCTTGTCACAATAAAAATAGGGGGGCAACTAAAGGAAGCTCTCTTAGATACAGGAGCAGATGATACAGTATTAGAAGAAATGAGTTTGCCAGGAAGATGGAAACCAAAAATGATAGGGGGAATTGGAGGTTTTATCAAAGTAAAACAGTATGAGCAGATAGCTGTAGAAATCTGTGGCCATAAAGCTATAGGTACAGTATTAATAGGACCTACACCTGTCAACATAATTGGAAGAAATCTGTTGACTCAGCTTGGTTGCACTTTAAATTTT
169	Stanford University Hospital					25605	U.S.	2005-09-26	RTV, ATV	B	Plasma	Dideoxy	GQ211537	CCTCAAATCACTCTTTGGCAACGACCCCTTGTCACAATAAAGRTAGAGGGGCAACTAAAGGAAGCYCTATTAGATACAGGAGCAGATGATACAGTATTAGAAGATATAAATTTGCCAGGAAAATGGAAACCAAAAATGATAGGGGGAATTGGAGGCTTCATCAAAGTAAAACAGTATGATCAGATAACCATAGACATCTGTGGCCATAAAGCTACAGGTACAGTATTAGTAGGACCTACACCTGTCAACATAATTGGAAGAAATCTGTTGACTCAAATTGGTTGCACTTTAAATTTT
169	Stanford University Hospital					25611	U.S.	2007-10-22	RTV, ATV	B	Plasma	Dideoxy	GQ213545	CCTCAGATCACTCTTTGGCAGCGACCCCTCGTCACAATAAAGATAGGGGGGCAACTAAAGGAAGCTCTTTTAGATACAGGAGCAGATGATACAGTATTAGAAGACATAAATTTACCTGGAAAATGGAAACCCAAAATGATAGGGGGAATTGGAGGTTTTATCAAAGTAAAACAGTATGATCAGATACCTATAGAAATCTGTGGACATAAAGCTATAGGTACAGTATTAGTAGGACCTACACCTGTCAACATAATTGGGAGAAATCTGTTGACTCAGATTGGATGCACTTTAAATTTT
169	Stanford University Hospital					25612	U.S.	2010-02-05	RTV, ATV	B	Plasma	Dideoxy		CCTCAGATCACTCTTTGGCAACGACCCCTCGTCACAATAAAGATAGGGGGGCAGCTAAAGGAAGCTCTATTAGACACAGGAGCAGATGATACAGTATTAGAAGAAATGAGTTTACCAGGAAGATGGAAACCAAAAATGATAGGGGGAATTGGAGGTTTTATCAAAGTAAGACAGTATGATCAGATAGYAGTAGAAATCTGTGGACATAAAGCTATAGGTACAGTRTTAATAGGACCTACACCTGTCAACATAATTGGAAGAAATCTGTTGACTCAGATTGGTTGCACTTTAAATTTC
169	Stanford University Hospital					25620	U.S.	2006-02-14	RTV, ATV	B	Plasma	Dideoxy	GQ211928	CCTCMGATCACTCTTTGGCAAMGRCCCCTTGTYCCAATWAGGATAGGGGGGCAACTGARGGAAGCTCTATTRGATACAGGAGCAGATGATACAGTGYTAGAAGAAATGAATTTGCCAGGAAARTGGARRCCAAAAATGATAGGGGGAATTGGAGGTTTTATCAAAGTAAGACAGTATGATCAGRTACCCATAGAAATCTGTGGRCAYAAAGCTATAGGTACAGTATTAATAGGACCTACACCTGTCAACATAATTGGAAGAAATCTGTTGACTCAGCTTGGKTGYACTTTAAATTTT
169	Stanford University Hospital					25627	U.S.	2008-02-06	ATV	B	Plasma	Dideoxy	GQ213677	CCTCAGATCACTCTTTGGCAACGACCCCTMGTCACAATAAAGATAGGGGGGCAGCTAAAGGAAGCTATATTAGATACAGGAGCAGATGATACAGTATTAGAAGAAATGAATTTACCAGGAAGGTGGAAACCAAAAATAATAGGGGGAATTGGAGGTTTTATCAAAGTAAGAGAGTATGATCAGATACAAGTAGAAATCTGTGGACATAAAGCTATAGGTACAGTATTAATAGGACCTACACCTATCAACATAATTGGAAGGAATTTGATGACTCAGCTTGGTTTTACTTTAAATTTT
169	Stanford University Hospital					25695	U.S.	2005-09-16	ATV	B	Plasma	Dideoxy	FJ983540	CCTCAGATCTCTCTTTGGCAACGACCCCTCGTCCCAGTAAGGATAGGGGGGCACCTAACGGAAGCTCTATTAGATACAGGAGCAGATGATACAGTATTAGAARACATAGAATTACCAGGAAGATGGAAACCAAAAATGATAGGGGGACTTGGAGGGTTTATCAAAGTAAGACAGTATGATCAGATAAMMATAGAAATCTGTGGACATGAAGTTATAGGTACAGTATTAGTAGGACCTACACCTGTCAACATAATTGGAAGAAATCTGTTGACTCAGCTTGGTTGCACTTTAAATTTT
169	Stanford University Hospital					26307	U.S.	2012-02-21	RTV, ATV	B	Plasma	Dideoxy	KT340033	CCTCAAATCACTCTTTGGCAACGACCCCTCGTCACAATAAAGATAGGGGGGCAGCTAAAGGAAGCTCTATTAGACACAGGAGCAGATGATACAGTATTAGAAGATATGGATTTGCCAGGAAGATGGAAACCAAAAATRATAGGGGGAMTTGGAGGTTTTATCAAAGTAAAACAGTATGATCAGATACTCATAGAAATCTGTGGGCATAAAACTGTAGGTACAGTATTAATAGGACCGACACCTGTCAACATAATTGGAAGAAATCTGTTGACTCAGATTGGTTGTACKTTAAATTTT
169	Stanford University Hospital					26325	U.S.	2005-11-04	RTV, ATV	B	Plasma	Dideoxy	GQ211619	CCTCAGATCACTCTTTGGCAACGACCCCTCGTCACAATAAAGATAGAGGGGCAACTAAAGGAAGCTCTATTAGATACAGGAGCAGATGATACAGTATTAGAAGAAATGAATTTGTCAGGAAGATGGAAACCAAAAATGATAGGGGGAATTGGAGGTTTTATCAAAGTAAGACAGTATGATCAGATACTTGTAGAAATCTGTGGATATAAAGCTATAGGTACAGTATTAGTAGGACCTACACCTGTCAACATAATTGGAAGAAATCTGTTGACTCAGATTGGTTGTACTTTAAATTTT
169	Stanford University Hospital					30148	U.S.	2006-08-14	ATV	B	Plasma	Dideoxy	GQ212559	CCTCAGATCACTCTTTGGCAACGACCCCTTGTCACARTAAAGGTAGGGGGGCAACTAAAGGAAGCTCTATTAGATACAGGAGCAGATGAYACAGTATTAGAAGACATRAATTTGCCAGGAAGATGGAAACCAAAAATGATAGGGGGAATTGGAGGTTTTATCAAAGTAAGACAGTATGATCAGATACCCATAGAAATATGTGGACATAAAGCTATAGGTACAGTATTAGTAGGAGATACMCCTGTCAACATAATTGGAAGAAATCTGTTGACTCAGATTGGTTGCACTTTAAATTTT
169	Stanford University Hospital					30154	U.S.	2007-08-17	RTV, ATV	B	Plasma	Dideoxy	GQ213365	CCTCAGATCACTCTTTGGCAACGACCMCTCGTCACAGTAAARATAGGGGGGCAACTAAAGGAAGCTCTATTAGATACAGGAGCAGATGATACAGTAGTAGAAGACATGGATTTGCCAGGGARATGGAAACCAAAAATGATAGGGGGAATTGGAGGTTTTATCAAAGTAARACAGTATGAACAGATACCTATTGARATCTGTGGACATGCAACCATAGGTACAGTATTAGTAGGACCTACACCTGTCAACATAATTGGAAGAAATCTGTTGACTCAGCTTGGTTGTACCTTAAATTTT
169	Stanford University Hospital					30268	U.S.	2006-10-05	ATV	B	Plasma	Dideoxy	GQ212682	CCTCAGATCACTCTTTGGCAACGACCCCTCGTTGCAGTAAAGATAGGGGGACAACTAAAGGAAGCTCTATTAGATACAGGAGCAGATGATACAGTATTAGAAGACATGGATTTGCCAGGGAGATGGAAACCAAAAATGATAGGGGGAATTGGAGGTTTTATYAAAGTAAGACAGTATGAACAGATACCCATAGAAATCTGTGGACATAAAGTTATAGGTACAGTATTAGTAGGACCTACACCTGTCAATATAATTGGAAGAAATTTGTTGACTCRGCTTGGTTGCACCTTAAATTTT
169	Stanford University Hospital					35587	U.S.	2006-12-21	RTV, ATV	B	Plasma	Dideoxy	GQ212961	CCTCAGATCACTCTTTGGCAACGACCCCTYGTCAACATAAAAATAGGGGGGCAACTAAAGGAAGCCCTATTAGATACAGGAGCAGATGATACAGTACTAGAAGAAATGACATTGCCWGGAAGATGGAAACCAAARATGATAGGGGGAATTGGAGGTTTTATCAAAGTAAGACAATATGATCAGATACTCATAGAAATCTGTGGACATAARGCTATAGGTACAGTATTAGTAGGACCTACACCTGTCAACATAATTGGAAGAAATCTGTTGACTCAGATTGGTTGCACTTTAAATTTT
169	Stanford University Hospital					35647	U.S.	2008-01-12	ATV	B	Plasma	Dideoxy		CCTCAAATCACTCTTTGGCAACGACCCCTTGTCACAGTAAAAATAGGGGGGCAACTAAWGGAAGCTCTATTAGATACAGGAGCAGATGATACAGTATTAGAAGAAATGAGTTTGCCAGGAAGATGGAAACCAAAAATGATAGGGGGAATTGGAGGTTTTATYAAAGTAAGACAGTATGATCAGATACCCRTAGAAATCTGTGGACATAAAGCTATAGGTACAGTATTAGTAGGACCTACACCTGTCAACATAATTGGAAGAAATCTGTTGACTCARATTGGTTGCACTTTAAATTTT
169	Stanford University Hospital					37953	U.S.	2007-03-20	RTV, ATV	B	Plasma	Dideoxy	FJ983568	CCTCAGATCACTCTTTGGCAACGACCCCTCGTCACAATAAAGATAGGGGGGCAGCTWAAGGAAGCTCTATTAGATACAGGAGCAGATGATACAGTATTAGAAGAAATGAATTTGCCAGGRAGATGGAAACCAAAAATGATAGGGGGAATTGGAGGTTTTATCAAAGTAAGACAGTATGATCAGGTACCCATAGAAATCTGTGGACAAAAAGCTACAGGTACAGTATTAGTAGGACCTACACCTGTCAACATAATTGGAAGAAATYTGTTGACTCARATTGGCTGCACCTTAAATTTT
169	Stanford University Hospital					37968	U.S.	2014-09-26	RTV, ATV	B	Plasma	Dideoxy		CCTCAGATCACTCTTTGGCAACGACCCCTCGTCACAATAAGAATAGGGGGGCAACTAAAGGAAGCTCTATTAGATACAGGAGCAGATGATACAGTATTAGAAGAAATGAATTTGCCAGGAAAATGGAAACCAAAAATGATAGGGGGAATTGGAGGTTTTATCAAAGTAAGACAGTATGATCAGATACCCATAGAAATTTGTGGAYATAAAGCTGTAGGTACAGTATTAATAGGACCTACTCCTGTCAACATAATTGGAAGGAATATGTTGACTCAGCTTGGATGTACTTTAAATTTT
169	Stanford University Hospital					38089	U.S.	2007-05-31	RTV, ATV	B	Plasma	Dideoxy		CCTCAAATCACTCTTTGGCAACGACCCCTCGTCACAATAAAGGTAGGGGGGCAACTAAAGGAAGCTCTATTAGATACAGGAGCAGATGATACAGTATTAGAAGACATGGATTTGCCAGGAAGATGGAAACCAAAAATGATAGGGGGAATTGGAGGTTTTATCAAAGTAAGACAGTATGATCAGATACTCATAGAAATATGTGGACATAGAGCTATAGGTRCAGTATTAGTAGGACCTACACCTGTCAACATAATTGGAAGAAATCTGTTGACTCAGATTGGTTGCACTTTAAATTTT
169	Stanford University Hospital					38099	U.S.	2010-01-25	RTV, ATV	B	Plasma	Dideoxy	KT340035	CCTCAGATCACTCTTTGGCAACGACCCCTCGTCACAATAAAGATAGRGGGGCAACTAAAGGAAGCTCTATTAGATACAGGAGCAGATGACACAGTATTAGAAGACATGAATTTGCCAGGGARATGGAAGCCAAAAATGATAGGGGGAATTGGAGGTTTTATCAAAGTAAGACAGTAYGATCAGATATCCATAGAAATCTGTGGACATAAAGCTGTAGGTACAGTATTAGTAGGACCTACACCTGTCAACATAATTGGAAGAAAYCTGTTGACTCAGATTGGTTGCACTTTAAATTTC
169	Stanford University Hospital					39143	U.S.	2011-08-01	RTV, ATV	B	Plasma	Dideoxy	KT340037	CCTCAGATCACTCTTTGGCAACGACCCATCGTCACAGTAAAGATAGGGGGGCACCTAAAGGAAGCTCTATTAGATACAGGAGCAGATGACACAGTATTAGAAGAAATRAATTTGCCAGGAAGATGGAAACCAAAAATGATAGGGGGAATTGGAGGTTTTATCAAAGTAAGACAGTATGATAACATACCCATAGAAATCKATGGGCATAAAGCTATAGGTACAGTATTAGTAGGACCTACACCTGTCAACATAATTGGAAGAAATCTGTTGACTCAGATTGGTTGCACTTTAAATTTT
169	Stanford University Hospital					39170	U.S.	2007-07-15	RTV, ATV	B	Plasma	Dideoxy	GQ213399	CCTCAGATCACTCTTTGGCAACGACCCCTCGTCACAATAAAAGTAGGGGGGCAGCTAAAGGAAGCTCTATTAGATACAGGAGCAGATGATACAGTATTAGAAGAAATGAATTTACCRGGAAGATGGAAACCTAAAATGATAGGGGGACTTGGAGGTTTTATCAAAGTAAGGCAGTATGATCAGGTACTCATAGAAATCTGTGGACATAAAGCCATAGGTTCAGTATTAATAGGACCTACACCCGCCAACATAGTTGGAAGAAATATATTGACTCAGATTGGTTGCACTTTAAATTTT
169	Stanford University Hospital					39198	U.S.	2011-01-10	RTV, ATV	B	Plasma	Dideoxy		CCTCAGATCACTCTTTGGCAACGACCCCTCGTCACAATAAAGATAGGGGGGCAGCTAAAGGAAGCTCTATTAGATACAGGAGCAGATGATACAGTAYTAGAAGAAATGAATTTGCCAGGAAGATGGAARCCAAAAATGATAGGGGGAATTGGAGGWTTTATCAAAGTAAGACAGTATGATCAGATACYTGTRGAAATYTGTGGMCATAAAGCTATAGGTACAGTATTAGTAGGACCTACACCTGTCAACATAATTGGAAGRAATCTGTTGACTCAACTTGGTTGCACAYTAAATTTY
169	Stanford University Hospital					39215	U.S.	2010-03-24	RTV, ATV	CRF02_AG	Plasma	Dideoxy		CCTCAAATCACTCTTTGGCAACGACCCTTAGTCACAGTAAGAATAGGGGGACAACTAATAGAAGCCCTATTAGACACAGGAGCAGATGATACAGTATTAGAAGAGATAAATTTACCAGGAAAATGGAAACCAAAAATGATAGGGGGAATTGGAGGTTTTATCAAAGTAAGACAGTATGATCAGATACTTATAGAAATTTGTGGAAAAAGGGCCATAGGTACAGTATTAGTAGGACCTACACCTGTCAACATAATTGGACGAAATATGTTGACTCAGATTGGTTGTWCTTTAAATTTT
169	Stanford University Hospital					39240	U.S.	2009-03-11	RTV, ATV	B	Plasma	Dideoxy		CCTCAAATCACTCTTTGGCAACGACCCCTCGTCACAATAAAGATAGGGGACCAACTAAARGAAGCACTATTAGATACAGGAGCAGATGATACAGTATTAGAAGAAATGCATTTGCCAGGRAGATGGAAACCAAAAATGATAGGGGGAATTGGAGGTTTTATCAAAGTAAGACAGTATGATCAGATATCAGTAGAAATYTGTGGACATAAAGCTRTAGGTACAGTATTAGTAGGACCTACACCTGTCAACATAATTGGMAGAAATTTGTTGACTCAGATTGGTTGCACTTTAAATTTT
169	Stanford University Hospital					39245	U.S.	2007-08-29	RTV, ATV	B	Plasma	Dideoxy	FJ983570	CCTCAGATCACTCTTTGGCAACGACCCCTCGTCACAATAAAGATAGGGGGGCAAATAAAAGAAGCTCTATTAGATACAGGAGCAGATGATACAGTATTAGAAGAAATGGAGWTGYCAGGGAGATGGAAGCCAAAAATGATAGGGGGAATTGGAGGTTTTATCAAAGTRAGACAATATGATCAGATACCCATAGAAATTTGTGGACATAAARCTGAAGGTACAGTATTAATAGGACCTACACCTGTCAACATAATTGGAAGAAATCTGTTGACTCAGCTTGGTTGCACTTTAAATTTT
169	Stanford University Hospital					39270	U.S.	2008-01-11	RTV, ATV	B	Plasma	Dideoxy	MG171049	CCTCAGATCACTCTTTGGCAACGACCCCTCGTCACAATAAARATAGGGGGGCAACTAAAGGAAGCTCTAYTAGACACAGGAGCAGATGATACAGTATTAGAAGAAATGAATTTGCCAGGRAGATGGAAACCAAAAATGATAGGGGGAATTGGASGTTTTATTAAAGTAAGACAGTATGATCAGATAGCCATAGAAATYTGTGGACATAMAGCTGTRGGTWCAGTATTAATAGGACCTACACCTGTCAACATAATTGGAAGAAATCTGTTGACTCARATTGGYTGTACTTTAAATTTT
169	Stanford University Hospital					42130	U.S.	2012-03-20	RTV, ATV	B	Plasma	Dideoxy		CCTCAGATCACTCTTTGGCAACGACCCCTCGTCACAATAAAGATAGGGGGGCAAATAAAGGAAGCTCTATTAGATACAGGAGCAGATGATACAGTACTAGAAGAAATGAATTTGCCAGGAAAATGGAAACCAAAAATGATAGGGGGAATTGGAGGTTTTATCAAAGTAAGACAGTATGATCAGATACCTATAGAAATCTGCGGACATAGAGCTATAGGTACAGTATTAGTAGGACCTACACCTGTCAACATAATTGGAAGGAATCTGTTGACTCAGCTTGGTTGCACTTTAAATTTT
169	Stanford University Hospital					42157	U.S.	2008-08-29	RTV, ATV	B	Plasma	Dideoxy		CCTCAGATCACTCTTTGGCAACGACCCGTTGTCACAATAAAAGTAGGGGGGCAACTAAAGGAAGCTCTTTTAGATACAGGAGCAGATGATACAGTATTAGAAGACATGGATTTGCCAGGAAGATGGAAACCAAAAATGATAGGGGGAATTGGAGGTTTTATCAAAGTAAGACAGTATGATCAGATACCCCTAGAAATTTGTGGACATAAAGCTATAGGTACAGTATTAGTAGGACCTACACCTGTCAATATAATTGGAAGAAATCTATTGACTCAGATTGGTTGCACTTTAAACTTT
169	Stanford University Hospital					42163	U.S.	2008-02-14	RTV, ATV	B	Plasma	Dideoxy	MG800364	CCTCAGATCACTCTTTGGCAACGACCCCTCGTCACAATAAAAATAGGGGGGCAACTAAAGGAAGCTCTATTAGATACAGGAGCAGATGATACAGTATTAGAAGAAATGAGTTTGTCAGGAAGATGGAAGCCAAAAATGATAGGGGGAATTGGAGGTTTTATCAAAGTAAGACAGTATGATCAGGTACCCATAGAAATCTGTGGACATAAAGCTATAGGTACAGTATTAATAGGACCTACACCTGTCAACATAATTGGAAGAAATCTGTTGACTCAACTTGGTTGCACTTTAAATTTC
169	Stanford University Hospital					42181	U.S.	2008-06-19	RTV, ATV	B	Plasma	Dideoxy	GQ213835	CCTCAGATCACTCTTTGGCAGCGACCCCTYGTCAYAGTAAARATAGGGGGGCAACTAAAGGAAGCTCTAYTAGATACAGGAGCGGATGATACAGTATTAGAAGAAATGAATTTGCCAGGAAGATGGAAACCAAAAATGATAGGGGGAATTGGAGGTTTTATCAAAGTAAGACARTATGATCAGATAYCCATAGAAATCTGTGGGCATAAAGCTATAGGTACAGTATTARTAGGACCCACACCTGTCAACATAATTGGAAGAAATCTGTTGACTCAGATTGGTTGCACTTTAAATTTC
169	Stanford University Hospital					42602	U.S.	2008-01-25	RTV, ATV	B	Plasma	Dideoxy		CCTCAGATCACTCTTTGGCAACGACCCCTCGTCACAATAAAGATAGGGGGGCAGCTAAAGGAAGCTCTATTAGATACAGGAGCAGATGATACAGTATTAGAAGAAATGAATTTGCCAGGAAGATGGAAACCAAAAATGATAGGGGGAATTGGAGGTTTTATCAAAGTAAGACAGTATGATCAGATACYCATAGAAATTTGTGGACATAAAGCTATAGGTACAGTATTAGTAGGACCTACACCTGTCAACATAATTGGAAGAAATCTGTTGACTCAGATTGGTTGCACTTTAAATTTT
169	Stanford University Hospital					42609	U.S.	2008-10-01	RTV, ATV	B	Plasma	Dideoxy		CCTCAAATCACTCTTTGGCAACGACCCCTCGTCTCAATAAAGATAGGGGGGCAGCTAAAGGAAGCTCTATTAGATACAGGAGCAGATGATACAGTATTAGAAGAAATGAATTTACCAGGAAGATGGAAACCAAAAATGATAGGGGGAATTGGAGGTTTTATCAAAGTAAGACAGTATGATCAGATACCCATAGAAATCTGTGGACATAAAGCTATAGGTACAGTATTAGTAGGACCTACACCTGTTAATATAATTGGAAGAAATCTGTTAACTCAGCTTGGTTGCACTTTAAATTTT
169	Stanford University Hospital					42614	U.S.	2008-02-06	RTV, ATV	B	Plasma	Dideoxy		CCTCAAATCACTCTTTGGCAACGACCCCTCGTCGCAATAAAGATAGGGGGGCAGCTAAAGGAGGCTCTATTAGATACAGGAGCAGATGATACAGTATTAGAAGACATGAATTTGCCAGGAAGATGGAAACCAAAAATGATAGGGGGAATTGGAGGTTTTATTAAAGTAAGACAGTATGACCAGATATCCATAGAAATCTGTGGACATAAAGCTATAGGTACAGTATTAATAGGACCTACACCTGTCAACATAATTGGAAGAAATCTGTTGACTCAGATTGGTTGCACTTTAAATTTT
169	Stanford University Hospital					42654	U.S.	2009-08-20	RTV, ATV	B	Plasma	Dideoxy	KT340042	CCTCAGATCACTCTTTGGCAACGACCCCTCGTCACAATAAAGGTAGGGGGRCAGCTAAAGGARGCTCTATTAGATACAGGAGCAGATGATACAGTATTAGAAGAAATRAATTTGCCAGGAARATGGAAACCAAAAATGATAGGGGGAATTGGAGGTTTTATYAAAGTAARACAGTATGATCAGATACTCATAGAAATATGTGGACATAAAGCTATAGGTACAGTATTAGTAGGACCTACACCTGTCAACATAATTGGAAGAAATYTGTTGACTCAGATTGGTTGCACTTTAAATTTT
169	Stanford University Hospital					42665	U.S.	2008-02-28	RTV, ATV	B	Plasma	Dideoxy		CCTCAAATCACTCTTTGGCAACGACCCCTCGTCACAATAAAGATMGGGGGGCAGCTAAAGGAAGCTCTATTAGATACAGGAGCAGATGATACAGTATTAGAAGACATGAATTTACCAGGAAGATGGAAACCAAAAATGATAGGGGGAATTGGAGGTTTTATCAAAGTAAGACAGTATGATCAGATACCCATAGAAATCTGTGGACATAAAGCTATAGGTACAGTATTAATAGGACCTACACCTGTCAAYATAATTGGAAGAAATCTGTTGACTCAGATTGGTTGCACTTTRAATTTT
169	Stanford University Hospital					55913	U.S.	2008-04-15	RTV, ATV	B	Plasma	Dideoxy		CCTCAAATCACTCTTTGGCAACGACCTCTCGTCACAATAAAGATAGGGGGGCAACTAAAGGAAGCTCTATTAGATACAGGAGCAGATGATACAGTATTAGAAGAAATGAATTTGCCAGGAAAATGGAAACCAAAAATGATAGGGGGAATTGGAGGTTTTATCAAAGTAAGGCAGTATGATCAAATATCWGTGGAAATCTGTGGACATAAAGCTATAGGTACAGTATTAGTAGGACCTACACCTGTCAACATAATTGGAAGAAATCTGTTGACTCAGATTGGCTGCACTTTAAATTTT
169	Stanford University Hospital					55961	U.S.	2008-05-10	RTV, ATV	B	Plasma	Dideoxy		CCTCAAATCACTCTTTGGCAACGACCCCTCGTCACAATAAAGATAGGGGGGCAAACAAAGGAAGCTCTATTAGATACAGGAGCAGATGATACAGTATTAGAAGAAATGAATTTGYCAGGAAGATGGAAACCAAAAATGATAGGGGGAATTGGAGGTTTTATCAAAGTAAGACAGTATGATCAGGTAGTCATAGAAATTTGTGGMCATGARGTTAGGGGTACAGTATTAATAGGACCTACACCTGTAAACATAATTGGAAGAAACCTGTTGACTCAGCTTGGKTGTACTTTAAATTTT
169	Stanford University Hospital					55968	U.S.	2009-06-25	RTV, ATV	B	Plasma	Dideoxy		CCTCAGATCACTCTTTGGCAACGACCCCTCGTCACAATAAAGATAGGGGGTCAACTAAAGGAAGCTCTATTAGATACAGGAGCAGATGATACAGTGTTAGAAGAAATGAATTTGCCAGGAAGATGGAAACCAAAAATGATAGGGGGAATTGGAGGTTTTATCAAAGTRAGACAGTATGATCAGATATGCATAGAAATTTGTGGACATAAAGCTATAGGTACAGTACTAATAGGACCTACACCTGTCAACATAATTGGAAGAAATCTGTTGACTCAGATTGGTTGCACTTTAAATTTT
169	Stanford University Hospital					55970	U.S.	2011-06-21	RTV, ATV	B	Plasma	Dideoxy	KT340046	CCTCAGATCACTCTTTGGCAGCGACCCCTCGTCACAATAAAGATAGAGGGGCAACTAARGGAAGCTCTATTRGATACAGGAGCAGATGATACAGTATTAGAAGAAATAAATTTGKCAGGGAAATGGAAACCAARAATGATAGGGGGAATTGGAGGTTTTATCAAAGTAAGACAATATGATGAAGTACTMHTAGARATYTGTGGACATAAAGTTAGAGGTACAGTATTAGTAGGACCTACACCTGTCAACATAATTGGAAGAAATCTGTTGACTCAGCTTGGTTGCACTTTAAATTTT
169	Stanford University Hospital					56044	U.S.	2015-07-10	RTV, ATV	B	Plasma	Dideoxy		CCTCARATCACTCTTTGGCAACGACCCCTCGTCACAATAAARATAGGGGGGCAAYTAAAGGAAGCTCTACTAGATACAGGAGCAGATGATACAGTATTAGAAGARATAAATTTRCCAGGAAGRTGGAARCCAAAAATGATAGGGGGAATTGGAGGTTTTATCAAAGTAAGGCARTATGATCAGATASYKRTAGAAATCTGTGGCCATAAAGCTATAGGTACAGTATTAGTAGGACCTACACCTGTCAACATAATTGGAAGAAATCTGTTGACTCAGATTGGTTGCACTTTAAATTTT
169	Stanford University Hospital					56058	U.S.	2008-06-23	ATV	B	Plasma	Dideoxy		CCTCAGATCACTCTTTGGCAACGACCCCTCGTCACAGTAAAGATAGGGGGGCAACTAAAGGAGGCTCTATTAGATACAGGAGCAGATGATACAGTATTAGAAGAAATGAATTTGCCAGGGARATGGAAACCAAAAATGATAGGGGGAATTGGAGGTTTTATCAAAGTAAGACAGTATGAGCAGATACTCGTAGAAATCTGTGGACATAAAGCTATAGGTACAGTATTAGTAGGACCTACACCTGTCAACATAATTGGGAGAAATCTGTTGACTCAGATTGGTTGTACTTTAAATTTT
169	Stanford University Hospital					56097	U.S.	2017-10-19	RTV, ATV	B	Plasma	Dideoxy		CCTCAAATCACTCTTTGGCAACGACCCATCGTCACAGTRAAGATAGARGGGCAACTAAAGGAAGCCCTATTGGATACAGGAGCAGATGATACAGTATTAGAAGAAATGGATTTACCAGGAAGGTGGAAACCAAAAATGATAGGGGGAATTGGAGGTTTTATCAAAGTAAGACAATATGATCAAATAACTGTAGAAATCTGTGGACACAAAGCTATAGGTACAGTATTAATAGGACCTACACCTGTCAACATAATTGGAAGAAATCTGTTGACTCAGCTTGGTTGCACTTTA
169	Stanford University Hospital					56110	U.S.	2008-07-21	RTV, ATV	B	Plasma	Dideoxy		CCTCAGATCACTCTTTGGCAGCGACCCCTCGTCACAATAAAGATAGGGGGGCAACTAAAGGAAGCTCTATTGGATACAGGAGCAGATGATACAGTATTAGAAGAAATAAGTTTATCAGGRAAATGGAAACCAAAAATGATAGGGGGAATTGGAGGYTTTATCAAAGTAAGACAGTATGATAATGTACCCGTAGAAATCTGCGGGCATAAAGCTATAGGTACAGTATTAGTAGGACCTACCCCTGTCAACATAATTGGAAGAAATCTGTTGACTCAGCTTGGTTGCACTTTAAATTTT
169	Stanford University Hospital					56120	U.S.	2011-12-07	RTV, ATV	B	Plasma	Dideoxy	KT340048	CCTCAAATCACTCTTTGGCAACGACCCATTGTCACGGTAAAAATAGAGGGGCAACTAAGGGAAGCTCTATTGGACACAGGAGCAGATGATACAGTATTAGAAGAAATGAATTTGCCRGGGAGGTGGAAACCAAAAATGATAGGGGGAATTGGAGGCTTTATCAAAGTAAGACAGTATGATCAGATATCAGTAGAAATYTGTGGACATAAAGCTGTAGGTACAGTATTAATAGGACCTACACCTGTCAACATAATYGGAAGAAATCTGTTGACTCAGCTTGGTTGCACTTTAAATTTT
169	Stanford University Hospital					57329	U.S.	2016-05-10	RTV, ATV	B	Plasma	Dideoxy		CCTCAAATCACTCTTTGGCAACGACCCATTGTCACAGTAAAGATAGGGGGGCAACTAAARGAAGCTCTATTAGATACAGGAGCAGATGATACAGTATTAGAAGACATGRCTTTRCCAGGAAAATGGAAACCAAAAATGATAGGGGGAATTGGAGGTTTTATCAAAGTAAGACARTATGATCAAATACCMRTAGAAATYTGTGGACATAATGCTATAGGTACAGTATTAGTAGGACCTACACCTGTCAACATAATTGGAAGAAATCTGTTGACTCAGCTTGGTTGCACTTTAAATTTT
169	Stanford University Hospital					57400	U.S.	2008-10-20	RTV, ATV	B	Plasma	Dideoxy		CCTCAAATCACTCTTTGGCAACGACCCCTCGTCACAATAAARATAGGGGGGCARYTAAAGGAAGCTCTATTAGAYACAGGAGCAGATGATACAGTATTAGAAGAAATGAATTTGCCAGGAAGATGGAAACCAAAAATGATAGGGGGAATTGGAGGTTTTATCAAAGTAAGACAGTATGATCAGATACCCCTAGAAATCTGTGGACATAAAGCTATAGGTACAGTATTAATAGGACCTACACCTGTCAACATAATTGGAAGAAATCTGTTGACTCAGCTTGGTTGCACTTTAAATTTT
169	Stanford University Hospital					57404	U.S.	2009-04-16	RTV, ATV	B	Plasma	Dideoxy		CCTCARATCACTCTTTGGCAACGACCCCTTGTCACAATAAAGATAGGRGGGCAGCTAAAGGAAGCTCTATTAGATACAGGAGCAGATGATACAGTATTAGAAGAKATGAATTTGCCAGGAAGATGGAAACCAAAAATGATAGGGGGAATTGGAGGTTTTATCAAAGTAAGACAGTATGATCAGATACCAATAGAAATCTGTGGACATAAGACTATAGGTACAGTATTAGTAGGACCTACACCTGTCAACATAATTGGAAGAAATCTGTTGACTCAGATTGGTTGCACTTTAAATTTT
169	Stanford University Hospital					57422	U.S.	2011-10-28	RTV, ATV	B	Plasma	Dideoxy		CCTCAAATCACTCTTTGGCAACGACCCCTTGTTACAATAAAGGTAGGGGGGCAATTAAAGGAAGCTCTATTAGATACAGGAGCAGATGATACAGTATTAGAAGAAATGAATTTGCCAGGAAGATGGAAACCAAAAATGATAGGGGGAATTGGAGGGTTTATCAAAGTARGACAGTATGATCAGGTACCCATAGAGATATGTGGACATAAAGCTATAGGTACAGTATTAATAGGACCTACACCTGTCAACATAATTGGAAGAAATCTGTTGACTCAGCTTGGTTGCACTCTAAATTTT
169	Stanford University Hospital					57501	U.S.	2009-05-11	RTV, ATV	B	Plasma	Dideoxy		CCTCAGATCACTCTTTGGCAACGACCCCTCGTCACAATAAAGGTAGGGGGGCAAYTAAAGGAAGCTCTATTAGATACAGGAGCAGATGATACAGTATTAGAAGACATGGATTTGCCAGGAAAATGGAAACCAAAAATGATAGGGGGAATTGGAGGTTTTATCAAAGTAAGACAGTATGATCAGGTATCCATAGAAATCTGTGGACATAAAGTTAYAGGTACAGTATTAGTAGGACCTACACCTATAAACATAATTGGAAGAAATCTGTTGACTCAGCTTGGCTGTACTTTAAATTTT
169	Stanford University Hospital					57548	U.S.	2010-11-22	RTV, ATV	B	Plasma	Dideoxy		CCTCAAATCACTCTTTGGCAACGACCTCTCGTCACAATAAAGATAGGGGGGCAGCTAAAGGAAGCTCTATTAGATACAGGAGCAGATGATACAGTATTAGAAGAAATGCATTTACCAGGAAAATGGAAACCAAAAATGATAGGGGGAATTGGAGGTTTTATCAAAGTAAGACAGTATGATCAGATACAAATAGAAATTTGTGGACATAAAGCTGTAGGTACAGTATTAATAGGACCTACACCTGTCAACATAATTGGAAGAAATCTGTTGACACAACTTGGTTGTACCTTAAATTTT
169	Stanford University Hospital					61494	U.S.	2009-02-09	ATV	B	Plasma	Dideoxy		CCTCAGATCACTCTTTGGCAACGACCCCTCGTCACAATAAAGATAGGGGGGCAACTAAAGGAAGCTCTATTAGATACAGGAGCAGATGATACAGTATTAGAAGAAATRGATTTRCCAGGAAGGTGGAAACCAAAAATGATAGGGGGAATTGGAGGTTTTATCAAAGTAAGACAGTATGATCAGATACYCATAGAAATYTGTGGACATAARGCYATAGGTACAGTWTTAGTAGGACCYACACCTGTCAACATAATTGGAAGAAATCTGTTGACTCARATTGGTTGCACTTTAAATTTT
169	Stanford University Hospital					61535	U.S.	2014-03-11	RTV, ATV	B	Plasma	Dideoxy		CCTCAGATCACTCTTTGGCAACGACCCCTCGTCKCARTAAAGATAGGAGGGCAACTAAAGGAAGCTCTATTAGATACAGGAGCAGATGATACAGTACTAGAAGAAATGRATTTACCRGGAAGATGGAAACCAAAAATGATAGGGGGAATTGGAGGYTTTATCAAAGTAAGACAGTATGATCAGATACCCATAGAAATCTGTGGACATAAAGCAGTAGGTACAGTATTAATAGGACCTACACCTGTCAACATAATTGGAAGAAATCTGTTGACTCARATTGGTTGCACCTTAAATTTT
169	Stanford University Hospital					61580	U.S.	2016-08-30	RTV, ATV	B	Plasma	Dideoxy	MG800483	CCTCAAATCACTCTTTGGCAACGACCCCTTGTTACAGTAAAGATAGGAGGGGAACTAAAGGAAGCTCTATTAGACACAGGAGCAGATGATACAGTATTAGAAGAAATGAATTTACCAGGAAGATGGAAGCCAAAAATGATAGGGGGAATTGGAGGTTTTATCAAAGTAAGACAGTATGATCAGATACCCATAGAAATTTGTGGGCATAARGCTGTAGGTACAGTATTAATAGGACCTACACCTGTCAACATAATTGGAAGAAATCTGTTRACTCAGATTGGCTGTACTTTAAATTTT
169	Stanford University Hospital					61664	U.S.	2009-05-08	RTV, ATV	B	Plasma	Dideoxy		CCTCAAATCACTCTTTGGCAACGACCCCTAGTCACAATAAAGATAGGGGGGCAACTAAAGGAAGCTCTATTAGATACAGGAGCAGATGATACAGTATTAGAAGACATGAATTTGCCAGGAAAATGGAAACCAAAAATGATAGGGGGAATTGGAGGTTTTATCAAAGTAAGACAGTATGATCAGATACCCATAGAAATCTGTGGGCAYAAAGCTATAGGTACAGTATTAGTAGGACCTACACCTGTCAACATAATTGGAAGAAATCTGTTGACTCAACTTGGTTGCACTTTAAATTTT
169	Stanford University Hospital					61720	U.S.	2009-06-12	RTV, ATV	B	Plasma	Dideoxy		CCTCAAATCACTCTTTGGCAACGACCCTTAGTCACAATAAARGTAGGGGGRATRCTAAAAGAAGCTCTATTAGATACAGGAGCAGATGATACAGTATTAGAAGAAATAGATTTGCCAGGAAGATGGAAACCAAAAATGATAGGGGGAATTGGAGGTTTTATCAAAGTAAGACAGTATGATCAGATACTCATAGAAATTTGTGGATATAAAGCTATAGGTACAGTATTAGTAGGACCTACACCTGTCAACATAATTGGAAGAAATCTGTTGACTCAGATTGGTTGCACTTTAAATTTT
169	Stanford University Hospital					70592	U.S.	2013-05-20	RTV, ATV	B	Plasma	Dideoxy		CCTCAAATCACTCTTTGGCAACGACCCCTCGTCACAGTAAAGATAGGAGGGCAGATAAAGGAAGCTCTATTAGATACAGGAGCAGATGATACAGTATTAGAAGAAATGAATTTACCAGGGAGATGGAAACCAAAAATGATAGGAGGAATTGGAGGTTTTATCAAAGTAAGACAGTATGATCAAATACTCATAGAAATCTGTGGACATAAAGCTATAGGTACAGTATTAATAGGACCTACACCTGTCAACATAATTGGAAGAAATCTGTTGACTCAGATTGGTTGCACTTTAAATTTT
169	Stanford University Hospital					70621	U.S.	2011-05-12	RTV, ATV	B	Plasma	Dideoxy		CCTCAGATCACTCTTTGGCAACGACCCCTCGTCTCAATAAAGGTAGGGGGGCAAATAAAGGAAGCTCTATTAGATACAGGAGCAGATGATACAGTGTTAGAAGACATGGATTTACCAGGAAGATGGAAACCAAAAATGATAGGGGGAATTGGAGGTTTTATCAAAGTAAGACAGTATGATCAGATACCCATAGAAATCTGTGGACAGAAAGCTATAGGTACAGTATTAGTAGGACCTACACCTGTCAACATAATTGGAAGAAATCTGTTGACTCAGATTGGTTGCACTTTAAATTTC
169	Stanford University Hospital					70632	U.S.	2012-02-17	RTV, ATV	D	Plasma	Dideoxy		CCTCAAATCACTCTTTGGCAACGACCCCTAGTCGAAATAAAAATAGGGGGGCAACTAAAGGAAGCTCTATTAGATACAGGAGCAGATGATACAGTATTAGAAGAAATGAATTTACCAGGAAGATGGAAACCAAAAATGATAGGGGGAATTGGAGGTTTTATCAAAGTAAGACAATATGAGCAAATACCCATAGAAATCTGTGGACAGAAAGCTATAGGTACAGTATTAGTAGGGCCTACACCTGTCAACATAATTGGAAGAAATTTGTTGACACAGATTGGTTGCACTTTAAATTTT
169	Stanford University Hospital					70718	U.S.	2012-03-01	RTV, ATV	B	Plasma	Dideoxy		CCTCAGATCACTCTTTGGCAACGACCCCTCGTCACAATAAAGATAGGGGGGCAGCTAAAGGAAGCTCTATTAGATACAGGAGCAGATGATACRGTATTAGAAGAAATGAATTTGCCAGGAAAATGGAAACCAAAAATGATAGGGGGAATTGGAGGTTTTATCAAAGTAAGACAGTATGATCAGATACCCATAGAAATATGTGGRCATAAAGCTATAGGTACAGTATTAATAGGACCTACDCCTGTCAACATAATTGGAAGAAATCTGTTGACTCAGCTTGGGTGCACCTTAAATTTT
169	Stanford University Hospital					75682	U.S.	2015-01-07	RTV, ATV	B	Plasma	Dideoxy		CCTCAGATCACTCTTTGGCAACGACCCCTCGTCACAATAAAGATAGGGGGGCARCTAAAGGAAGCTCTATTAGATACAGGAGCAGATGATACAGTATTAGAAGAAATGAATTTRCCAGGAARATGGAAACCAAAAATGATAGGGGGAATTGGAGGTTTTATCAAAGTAAGACAGTATGATCAGATATCAGTAGAAATCTGYGGACATAAAGCTRTAGGTACAGTATTAATAGGACCTACACCTGTCAACATAATTGGAAGAAATCTGTTGACTCARATTGGTTGCACTYTAAATTTT
169	Stanford University Hospital					75692	U.S.	2010-03-07	RTV, ATV	B	Plasma	Dideoxy		CCTCAGATCACTCTTTGGCAACGACCCCTCGTTACAATAAAGATAGGGGGGCAACTAAAGGAAGCTCTATTAGATACAGGGGCAGATGATACAGTATTAGAAGACATGAATCTGCCAGGAAAATGGAAACCAAAAATGATAGGGGGAATTGGAGGTTTTATCAAAGTAAAACAGTATGATCAGATACCCATAGAGATCTGTGGACATAAAGCTATAGGTACAGTATTAATAGGACCTACACCTGTCAACATAATTGGAAGAAATCTGTTGACTCAGCTTGGTTGCACTCTAAATTTT
169	Stanford University Hospital					75728	U.S.	2010-04-09	RTV, ATV	B	Plasma	Dideoxy		CCTCAGATCACTCTTTGGCAACGACCCCTCGTCACARTAARGRTAGGRGGGCAAMTAAAGGAAGCTCTATTAGATACAGGAGCAGATGATACAGTATTAGAAGACATGGAGTTGCCAGGAAGATGGAAACCAAAAATGATAGGGGGAATTGGAGGMTTTATCAAAGTAAGACAGTATGATCAGRTACTYRTAGAAATTTGTGGACATAAAGCTATAGGTACAGTATTAGTAGGACCTACACCTATCAACATAATTGGAAGAAATCTGTTGACYCAAATTGGTTGCACTTTAAATTTT
169	Stanford University Hospital					80109	U.S.	2010-11-19	RTV, ATV	B	Plasma	Dideoxy	MG941923	CCTCAAATCACTCTTTGGCAACGACCCCTCGTCACAATAARGATAGGGGGGCAACTAAAGGAAGCTCTATTAGAYACAGGAGCAGATGATACAGTATTAGAAGAAATGAATTTGCCAGGAARATGGAAACCCAAAATGATAGGGGGAATTGGAGGTTTTATCAAAGTAAGACAGTATGATCAGATACTTGTAGAAATCTGTGGACATAAAGCTATAGGTACAGTATTAGTAGGACCTACACCTGTCAACATAATTGGAAGAAATCTGTTGACTCAGATTGGTTGTACTTTAAATTTT
169	Stanford University Hospital					80121	U.S.	2011-07-07	RTV, ATV	B	Plasma	Dideoxy		CCTCAAATCACTCTTTGGCAACGACCCSTTGTCACAATAAAGGTAGGGGGGCARCTAAAGGAAGCTCTATTAGATACAGGAGCAGATGATACAGTATTAGAAGACATAAATTTRCCAGGAAGATGGAAACCAAAAATGATAGGGGGAATTGGAGGTTTTATCAAAGTAAGGCAGTATGATCAGATACAARTAGAAATTTGTGGACATAAAGCTATAGGTACAGTATTAGTAGGACCTACACCTGTCAACATAATTGGAAGAAATCTGTTGACTCAGATTGGTTGYACTTTAAATTTT
169	Stanford University Hospital					80138	U.S.	2010-12-20	RTV, ATV	B	Plasma	Dideoxy		CCTCAGATCACTCTTTGGCAACGACCCCTCGTCACAATAAGGATAGGGGGGCAACTAAAGGAAGCTCTATTAGATACAGGAGCAGATGATACAGTATTAGAAGAAATGAATTTGCCAGGAAAATGGAAACCAAAAATGATAGGGGGAATTGGAGGCTTTATCAAAGTAAGACAGTATGATCAGATAACCRTAGAAATTTGCGGACATAAAGCTATAGGTACAGTATTAGTAGGACCTACACCTGTCAACATAATTGGAAGAAATCTGTTGACTCAGCTTGGTTGTACTTTAAATTTT
169	Stanford University Hospital					82170	U.S.	2011-01-25	RTV, ATV	B	Plasma	Dideoxy		CCTCAGATCACTCTTTGGCAACGACCCATCGTCACAATAAAGGTAGGGGGGCAAATAAAAGAAGCTCTATTAGATACAGGAGCAGATGATACAGTATTAGAAGAAATAGATTTGCCAGGAAGATGGAAACCAAAAATAATAGGGGGACTTGGAGGTTTTATCAAAGTCAGAGAATATGATCAGGTACCTATAGAAATCTGTGGACATAAAGCTATAGGTACAGTGTTAGTAGGACCTACTCCAGCCAACATAATTGGAAGAAATTTGTTGATTCAGCTTGGCTGCACTTTAAATTTT
169	Stanford University Hospital					82243	U.S.	2011-03-17	RTV, ATV	B	Plasma	Dideoxy		CCTCAAATCACTCTTTGGCAACGACCCCTTGTCACAATAAAAATAGGGGGGCAATTAAAGGAAGCTCTATTAGATACAGGAGCAGATGATACAGTATTAGAAGAAATRAATTTGCCAGGAAAATGGAAACCAAAAATGATAGGGGGAATTGGAGGTTTTATCAAAGTAAGACAGTATGATCAGRTACCCATAGAAATCTGTGGACATAAAGTCATAGGTACAGTATTAGTAGGACCTACACCTGTCAACATAATTGGAAGAAATCTGTTGACTGAGCTTGGTTGCACTTTAAATTTT
169	Stanford University Hospital					82299	U.S.	2011-04-26	RTV, ATV	B	Plasma	Dideoxy		CCTCAAATCACTCTTTGGCAACGACCCCTTGTCACAATAAAGATAGGGGGGCARCTAAAGGAAGCTCTATTAGATACAGGRGCAGATGATACAGTATTAGAAGAAATRAGTTTACCAGGAAGATGGAAACCAAAAATGATAGGGGGAATTGGAGGTTTTATCAAAGTAAGACAGTATGATCAGATAGCAGTAGAAATTTGTGGACATAAAGCTATAGGTACAGTATTAGTAGGACCTACACCTATCAACATAATTGGAAGAAATCTGTTGACTCAGATTGGYTGTACTTTAAATTTT
169	Stanford University Hospital					82380	U.S.	2011-06-15	RTV, ATV	B	Plasma	Dideoxy		CCTCAGATCACTCTTTGGCAACGACCCCTCGTCACAATAAAGATAGGGGGGCAACTAAAGGAAGCTCTGTTAGATACAGGAGCAGATGATACAGTATTAGAAGACATGAGTTTGCCAGGGAAATGGAAACCAAAAATGATAGGGGGAATTGGAGGTTTTATCAAAGTAAGACAATATGATCAAATCCCCATAGAAATTTGTGGGCATAAAGCTATAGGTACAGTATTAATAGGACCTACCCCTGTCAACATAATTGGAAGAAACCTGTTGACTCAGCTTGGTTGCACTTTAAATTTT
169	Stanford University Hospital					82891	U.S.	2010-03-15	RTV, ATV	B	Plasma	Dideoxy		ACTCTTTGGCAACGACCCCTCGTCACAATAAAAATAGGGGGGCAGCTAAAAGAAGCTTTATTAGATACAGGAGCAGATGATACAGTCTTAGAAGAAATAGATTTGCCAGGGAGGTGGAAACCAAAAATGATAGGGGGAATTGGAGGTTTTATCAAAGTAAGACAGTATGATCAGATAGCCATAGAAATCTGCGGACATAAAGCTATAGGTACAGTATTAGTAGGACCTACACCTGTCAACATAATTGGAAGAAATCTGTTGACTCAGATTGGCTGCACTTTAAATTTT
169	Stanford University Hospital					83026	U.S.	2007-06-06	RTV, ATV	B	Plasma	Dideoxy		CCTCAGATCACTCTTTGGCAACGACCCTTAGTCACAATAAAGATAGGGGGGCAACTAAAGGAAGCTCTATTAGATACAGGAGCAGATGATACAGTATTAGAAGACATRAATTTGCCAGGAAAATGGAAACCAAAAATGATAGGGGGAATTGGAGGTTTTATCAAAGTAAGGCAGTATGATCAGATACTYGTAGAAATYTGTGGACATAAAGCTATAGGTACAGTRTTAGTAGGACCTACACCTGTCAACATAATTGGAAGAAATCTGTTGACTCAGATTGGTTGCACTTTAAATTTT
169	Stanford University Hospital					90616	U.S.	2011-11-19	RTV, ATV	B	Plasma	Dideoxy		CCTCAGATCACTCTTTGGCAGCGACCCCTYGTCACAGTAAAAATAGGGGGRCAGCTAARRGAAGCTCTGTTAGATACAGGAGCAGATGATACAGTATTAGAAGAAATGAATTTGCCAGGAAGATGGAAACCAAAAATGATAGGGGGAATTGGAGGTTTTATYAAAGTRAGACAATATGAGCAAGTACYTGTAGAAATTTGTGGACATAAAGCTATGGGTACAGTATTAATAGGACCTACACCTGTCAACATAATTGGAAGAAATCTGTTGACCCAGATAGGTTGCACTTTAAATTTT
169	Stanford University Hospital					90637	U.S.	2011-12-16	RTV, ATV	B	Plasma	Dideoxy		CCTCAGATCACTCTTTGGCAACGACCCCTCGTCACAGTAAGGGTAGGGGGGGAACTAAAGGAAGCTCTATTAGATACAGGAGCAGATGATACTGTATTAGAAGAAATGGAGTTGCCAGGAAGATGGAAACCAAAAATGATAGGGGGAATTGGAGGTTTTATCAAAGTAAAACAGTATGATCAGATACTCATTGAAATCTGTGGACACAAAGCTATAGGTTCAGTATTAGTAGGACCTACACCTGTCAACATAATTGGAAGAAATATGTTGACCCAGATTGGTTGCACTTTAAATTTT
169	Stanford University Hospital					90697	U.S.	2012-02-10	RTV, ATV	B	Plasma	Dideoxy		CCTCAGATCACTCTTTGGCAACGACCCCTCGTCRCAATAAAGATAGGGGGGCAACTAAAGGAAGCTCTATTAGATACAGGAGCAGATGATACAGTATTAGAAGAAATGAAYTTGCCAGGGAGATGGAAACCAAAAATGATAGGGGGAATTGGAGGTTTTATCAAAGTAAGACAGTATGATCAGATACCCATAGAAATCTGTGGGCATAAAGCTATAGGTACAGTATTAGTAGGACCTACACCTGTCAACATAATTGGAAGAAATCTGTTGACTCAGATTGGTTGCACTTTAAATTTT
169	Stanford University Hospital					101576	U.S.	2012-04-20	RTV, ATV	B	Plasma	Dideoxy		CCTCARATCACTCTTTGGCAACGACCCTTAGTCACAATAAAGGTAGGGGGRCAACTAAAGGAAGCTCTATTAGATACAGGAGCAGATGATACAGTATTAGAAGAAATAAATTTACCAGGAAGATGGAAACCAAAAATGATAGGGGGAATTGGAGGTTTTATCAAAGTAAAACAGTATGATGARATACCCATAGAAATMTGTGGGCATAAAGCTATTGGTACAGTRTTAGTAGGACCTACACCTGTCAACATAATTGGAAGAAATCTGTTGACTCAGCTTGGTTGYACTTTAAATTTT
169	Stanford University Hospital					101578	U.S.	2012-04-24	RTV, ATV	B	Plasma	Dideoxy		CCTCAGATCACTCTTTGGCAACGACCCCTCGTCSCAGTAAAGATAGGGGGGCAACTRARGGAAGCTCTATTGGATACAGGAGCAGATGATACAGTATTAGAAGAAATGAATTTGCCAGGAAGATGGAAACCAAAAATGATAGGGGGAATTGGAGGTTTTATTAAAGTAAGACAGTATGATCAGGTARACATAGAAATCTGTGGACATAAAACTATAGGTACAGTAYTAATAGGACCTACACCTGTCAACATCATTGGAAGAAATCTGTTGACTCAGATTGGTTGCACTTTAAATTTT
169	Stanford University Hospital					101604	U.S.	2017-11-16	RTV, ATV	B	Plasma	Dideoxy		CCTCAGATCACTCTTTGGCAACGACCCCTCGTCACAATAAAGGTAGGAGGGCAATTAAAGGAAGCTCTATTAGATACAGGAGCAGATGATACAGTACTAGAAGAAATAGATTTGCCAGGAAGATGGAAACCAAAAATGATAGGGGGAATTGGAGGTTTTATCAAAGTAAGACAGTATGATCAGATAAGTGTAGAAATCTGTGGACATAAAGCAGTAGGTACAGTATTAGTAGGACCTACACCTGTCAACATAATTGGAAGAAATCTGTTGACTCAGATTGGTTGCACTTTAAATTTT
169	Stanford University Hospital					101651	U.S.	2012-06-15	RTV, ATV	B	Plasma	Dideoxy		CCTCAAATCACTCTTTGGCAACGACCCCTCGTCACAATAAAGATAGGGGGGCAGCTAAAGGAAGCTCTGCTAGATACAGGAGCAGATGATACAGTATTAGAAGACATGAATTTGCCAGGAAGATGGAAACCAAAAATGATAGGGGGAATTGGAGGTTTTATCAAAGTAAGACAGTATGATCAAATACTCATAGARATCTGTGGACATAAAGCTATAGGTACAGTGTTAMTAGGACCTACACCTGTCAACATAATTGGGAGAAATATGTTGACTCAGATTGGTTGCACTTTAAATTTT
169	Stanford University Hospital					112823	U.S.	2012-11-02	RTV, ATV	B	Plasma	Dideoxy		CCTCAAATCACTCTTTGGCAACGACCCCTTGTCACAATAAAGATAGGGGGGCAACTAAAGGAAGCCTTATTAGATACAGGAGCAGATGATACAGTATTAGAAGAAATGGAGTTGCCAGGAAGATGGAAGCCAAAAATGATAGGGGGAATTGGGGGTTTTATCAAAGTAAGACAATATGATCARATACTCATTGAAATCTGTGGACATAGAGCTGTAGGTACAGTATTARTAGGACCTACGCCTGTCAACATAATTGGAAGAAATATGTTGACTCARATTGGYTGCACTTTAAATTTT
169	Stanford University Hospital					112831	U.S.	2012-11-14	RTV, ATV	B	Plasma	Dideoxy		CCTCAGATCACTCTTTGGCAACGACCCCTCGTCACAATAAAGGTAGGTGGGSAAYTAAAGGAAGCTCTATTAGATACAGGAGCAGATGATACAGTATTAGAAGAAATAAATTTGCCAGGAAAATGGAAACCAAAAATGATAGGAGGAATTGGAGGTTTTATCAAAGTAAGACAGTATGATCAGRTRCTCATAGAAATATGTGGACATAAAGCTRTAGGTACAGTATTAGTAGGACCTACACCTGTCAACATAATTGGAAGAAATYTGTTGACTCAGATTGGTTGYACTTTAAATTTT
169	Stanford University Hospital					112939	U.S.	2013-02-08	RTV, ATV	B	Plasma	Dideoxy		CCTCAGATCACTCTTTGGCAAAGACCCCTCGTCACAATAAAGGTYGRGGGCCAACTAAAGGAAGCTTTATTAGATACAGGAGCAGATGATACAGTATTAGAAGAAATGGAATTGCCAGGAAGATGGAAACCAAAAATGATAGGAGGAATTGGAGGTTTTATCAAAGTAAGACAGTATGATCAGATACTCATAGAAATTTGTGGGCATAAAGCCATAGGTACAGTATTAGTAGGACCTACACCTGTCAACATAATTGGAAGAAATCTGTTGACTCAGATTGGTTGCACTTTAAATTTC
169	Stanford University Hospital					112946	U.S.	2013-02-25	RTV, ATV	B	Plasma	Dideoxy		CCTCAAATCACTCTTTGGCAACGACCCCTCGTCACAATAAAGATAGGGGGGCAGCTAAAGGAAGCTCTATTAGATACAGGAGCAGATGATACAGTATTGGAAGACATAAATTTGCCAGGAAGATGGAAACCAAAAATGATAGGGGGAATTGGAGGTTTTATCAAAGTAAGACAGTATGATCAGATACCCATAGAAATCTGTGGACATAAAGCTATAGGTACAGTATTAATAGGACCTACACCTGTCAACATAATTGGAAGAAATCTGTTGACCCAGATTGGTTGCACTCTAAATTTT
169	Stanford University Hospital					112951	U.S.	2013-02-28	RTV, ATV	B	Plasma	Dideoxy		CCTCAGATCACTCTTTGGCAACGACCTCTCGTCACAATAAAGATAGGGGGGCAACTAAAGGAAGCTCTATTAGATACAGGAGCAGATGATACAGTATTAGAAGAMATGARTTTGCCAGGCARATGGAAACCAAAAATGATAGGGGGAATTGGAGGTTTTATCAAAGTAAGACAGTATGAKCAGATATCTATAGAAATCTGTGGAAAAARAGCTATAGGTACAGTATTAGTAGGACCTACTCCTGTCAACATAATTGGAAGAAATCTATTGACTCAGCTTGGTTGCACTTTAAATTTT
169	Stanford University Hospital					119566	U.S.	2014-03-14	RTV, ATV	B	Plasma	Dideoxy		CCTCAGATCACTCTTTGGCAACGACCCATCGTCACAGTAAARATAGGGGGGCAACTRAAGGAAGCTCTATTAGAYACAGGAGCAGATGATACAGTATTAGAAGAAATGAATTTGCCAGGAAGATGGAAACCAAAAATGATAGGGGGAATTGGAGGTTTTATCAAAGTAAGACAGTATGATCAGATAATTGTAGAAATTTGTGGACATAAAGCTATAGGTACAGTATTAGTAGGACCTACMCCTGTCAACATAATTGGAAGAAAYYTGTTGACTCAGATTGGATGTACTTTAAATTTT
169	Stanford University Hospital					119645	U.S.	2014-07-02	RTV, ATV	B	Plasma	Dideoxy		CCTCAAATCACTCTTTGGCAACGACCCCTCGTCACAGTAAAGATAGGGGGACAACTAAAGGAAGCCTTATTAGATACAGGAGCAGATGATACAGTATTAGAAGAAATRAATTTGCCAGGGAAATGGAAACCAAAAATGATAGGGGGAATTGGAGGTTTTATCAAAGTAARACAGTATGATCAGATACCCCTAGAAATCTGTGGRCACAAAGCTATAGGKACAGTGTTARTAGGACCTACACCTGTCAACATAATTGGAAGAAATCTGTTGACTCAGATTGGCTGCACTTTAAATTTT
169	Stanford University Hospital					127318	U.S.	2013-10-10	RTV, ATV	B	Plasma	Dideoxy		CCTCAGATCACTCTTTGGCAACGACCCCTCGTCACAATAAAGATAGGGGGRCAGCTAAAGGAAGCTCTATTAGAYACAGGAGCAGATGATACAGTATTAGAAGAAATGAATTTGCCAGGAAGATGGAAACCAAAAATGATAGGGGGAATTGGAGGTTTTATCAAAGTAAAACAGTATGATCAGATACCCATAGAAATCTGTGGCCATAAAACTGAAGGTACAGTATTAATAGGACCTACACCTGTCAACATAATTGGAAGAAATTTGTTGACTCAGCTTGGTTGYACTTTAAATTTT
169	Stanford University Hospital					127348	U.S.	2014-10-11	RTV, ATV	B	Plasma	Dideoxy		CCTCAGATCACTCTTTGGCAGCGACCCCTTGTTACAATAAAGATAGGGGARCAGYTAAARGAAGCTCTATTAGATACAGGAGCAGATGATACAGTATTAGAAGAWATRAATTTACCAGGAAAATGGAAACCAAAAATGATAGGGGGAATTGGAGGTTTTATCAAAGTRAGACAGTATGATCAGGTACCCATAGAAATCTGTGGACATAAAACTATAGGTACAGTATTAGTAGGACCTACACCTGTCAACATAATTGGAAGAAATCTGTTGACTCAGCTTGGTTGCACCTTAAATTTT
169	Stanford University Hospital					127362	U.S.	2014-01-22	RTV, ATV	B	Plasma	Dideoxy		CCTCARATCACTCTTTGGCAGCGACCCCTCGTCACAATAAAGATAGGGGGGCAACTAAAGGAAGCTCTATTAGATACAGGAGCAGATGATACAGTATTAGAAGACATGGAATTGACAGGAAGATGGAAACCAAAAATGATAGGGGGAATTGGAGGTTTTATCAAAGTAAGACAGTATGAACAGATACCCATAGAAATATGTGGACATAAAGCTATAGGTACAGTRTTAATAGGACCTACACCTGTCAACATAATTGGAAGAAATCTGTTGACTCAGATTGGTTGTACTTTAAATTTT
169	Stanford University Hospital					127380	U.S.	2014-06-07	RTV, ATV	B	Plasma	Dideoxy		CCTCAAATCACTCTTTGGCAACGACCCCYCGTCTCAATAAGGATAGGGGGGCAACTAAAGGAAGCCCTATTGGATACAGGAGCAGATGATACAGTATTAGAAGAAATGAATTTGCCAGGAAAATGGAAACCAAAAATGATAGGGGGAATTGGAGGTTTTATCAAAGTAAGACAGTATGATCAGATACTAGTAGAAATCTGTGGACATAAAGCTATAGGTTCAGTATTAGTAGGACCTACACCTGTCAACATAATTGGAAGGAATCTGTTGACTCAGATTGGCTGCACTTTAAATTTT
169	Stanford University Hospital					138944	U.S.	2017-05-16	ATV	B	Plasma	Dideoxy		CCTCAAATCACTCTTTGGCAACGACCCCTMGTCACAGTAAGGGTAGGGGGACAACTAAARGAAGCTCTATTAGATACAGGAGCAGATGATACAGTATTAGAAGAAATGAATTTGCCAGGAAAATGGAAACCAAAAATGATAGGGGGAATTGGAGGTTTTATCARAGTAAGACAGTATGATCAGATACCCATAGAAATTTGYGGACATAAAGCTGWAGGTACAGTATTAGTAGGACCTACACCTGTCAACATAATTGGAAGAAATTTGTTGACTCAGATTGGTTGCACCTTAAATTTT
169	Stanford University Hospital					138974	U.S.	2014-07-02	RTV, ATV	B	Plasma	Dideoxy		CCTCAGATCACTCTTTGGCAACGACCCCTTGTTACAATAAAGATAGGGGGGCAATTAAAGGAAGCTCTATTAGATACAGGAGCAGATGATACAGTATTAGAAGACATGAATTTGCCAGGAAGATGGAAACCAAAAATGATAGGGGGAATTGGAGGTTTTATCAAAGTAAGACAGTATGATCAGATACCCATAGAAATCTGTGGACATAAAGCTATAGGTACAGTATTAGTAGGACCCACACCTGTCAACATAATTGGAAGAAATCTGTTGACTCAGATTGGTTGCACTTTAAATTTC
169	Stanford University Hospital					139158	U.S.	2014-07-30	RTV, ATV	B	Plasma	Dideoxy		CCTCAGATCACTCTTTGGCAACGACCCCTCGTCACAATAAAGATAGGAGGGCAAACAAAGGAAGCTCTATTGGATACAGGGGCAGATGATACAGTATTAGAAGAAATGAATTTGCCAGGAAAATGGAAACCAAAAATAATAGGGGGACTTGGAGGTTTTATCAAAGTAAGACAGTATGAGCAGATACCCATAGATATCTGTGGACATAAGGTTATAGGTACAGTATTAATAGGACCTACACCTGTCAACATAATTGGAAGAAGTCTGTTGACTCAGATTGGATGTACTTTAAACTTT
169	Stanford University Hospital					174964	U.S.	2014-11-06	RTV, ATV	B	Plasma	Dideoxy		CCTCAGATCACTCTTTGGCAACGACCCCTTGTCACAATAAAGATAGGGGGACAACTAAAAGAAGCTCTACTGGATACAGGAGCAGATGATACAGTATTAGAAGAAATGAATTTGCCAGGAAGATGGAAACCAAAAATGATAGGGGGAATTGGAGGTTTTATCAAAGTAAGACAGTATGATCAGATACTCATAGAAATCTGTGGACATAAAGCTATAGGTACAGTATTAGTAGGACCTACACCTGTCAACATAATTGGAAGAAATCTGTTGACTCAAATTGGCTGCACTTTAAATTTT
169	Stanford University Hospital					175074	U.S.	2015-07-15	RTV, ATV	B	Plasma	Dideoxy		CCTCARATCACTCTTTGGCAACGACCMGTAGTTACCATAAARATAGGGGGACAGCTAAARGAAGCTCTATTAGATACAGGAGCAGATGATACAGTATTAGAAGAMTTAGATTTACCAGGAAGATGGAAGCCAAAAATGATAGGGGGAATTGGAGGTTTTATCAAAGTAAGACAGTATGAGCAGATACCCATAGAAATCTGYGGACATAAAGCTATAGGTACAGTATTAGTAGGACCTACACCTGTCAACATAATTGGAAGAAATCTGTTGACTCAGATTGGTTGCACTTTAAATTTT
169	Stanford University Hospital					175078	U.S.	2018-08-22	ATV	B	Plasma	Dideoxy		CCTCAGATCACTCTTTGGCAACGACCCCTCGTCACAATAAAGGTAGGGGGGCAACTAAAGGAAGCTCTATTAGATACAGGAGCAGATGATACAGTATTAGAAGAAATGAGTTTGCCAGGAAGATGGAAACCAAAAATGATAGGGGGAATTGGAGGTTTTATCAAAGTAAGACAGTATGATCAGATATCTGTAGAAATCTGTGGRCATAAAGCTATAGGTACAGTATTAGTAGGACCTACACCTGTCAACATAATTGGAAGAAATCTGTTGACTCAGATTGGCTGCACTTTAAATTTT
169	Stanford University Hospital					175100	U.S.	2016-04-07	RTV, ATV	B	Plasma	Dideoxy		CCTCAGATCACTCTTTGGCAACGACCCCTCGTCACAGTAAAGATAGGGGGGCAACAAAAGGAAGCTCTATTAGATACAGGAGCAGATGATACAGTATTAGAAGAAATGAATTTGCCAGGGAGATGGAAACCAAAAATGATAGGGGGAATTGGAGGTTTTATCAAAGTAAGACAGTATGACCAAATACCCATAGAAATCTGYGGACATAAAGCWGTAGGTACAGTATTAGTAGGACCTACACCTGTCAACATAATTGGAAGAAAYCTGTTGACTCAGATTGGTTGTACTCTAAATTTT
169	Stanford University Hospital					175102	U.S.	2015-01-24	RTV, ATV	B	Plasma	Dideoxy		CCTCAGATCACTCTTTGGCAACGACCCCTTGTCACAATAAAAGTAGGAGGGCAACTAAAGGAAGCTCTATTAGATACAGGAGCAGATGATACAGTATTAGAAGAAATGGATTTACCAGGAAGATGGAAGCCAAAAATGATAGGGGGAATTGGAGGTTTTATCAAAGTGAAACAGTATGAGCAGGTACCTGTAGAAATTAGTGGACATAAAGCCATAGGTACAGTATTAGTAGGACCTACACCTGTCAACATAATTGGAAGGAATCTGTTGACTCAGATTGGTTGCACTTTAAATTTT
169	Stanford University Hospital					175180	U.S.	2016-09-02	RTV, ATV	B	Plasma	Dideoxy		CCTCAGATCACTCTTTGGCAACGACCCCTYGTCACAGTAAARATAGGGGGGCAATTAAAGGAAGCTCTATTRGATACAGGAGCAGATGATACAGTATTAGAAGAAATGAATTTGCCAGGAAGGTGGAAACCAAAAATGATAGGGGGAATTGGAGGTTTTATCAAAGTAAGACAGTATGATCAGATACCCATAGAAATCTGTGGRCATAAGGCAATAGGTACAGTATTAGTAGGACCTACACCTGTCAACATAATTGGAAGAAATCTGTTGACTCAGATTGGTTGCACTYTAAATTTY
169	Stanford University Hospital					175197	U.S.	2015-03-27	RTV, ATV	B	Plasma	Dideoxy		CCTCAAATCACTCTTTGGCAACGACCCCTCGTCACAATAAAGATAGGGGGGCAACTAAAGGAAGCCCTATTAGATACAGGAGCAGATGATACAGTATTAGAAGAAATGAATTTGCCAGGAAGATGGAAACCAAAAATGATAGGGGGAATTGGAGGTTTTATCAAAGTAAGACAGTATGATCAGATACAGGTAGAAATCTGTGGACATAAAGCTATAGGTACAGTATTAGTAGGACCTACACCTGTCAACATAATTGGCAGAAATCTGTTGACTCAGATTGGTTGCACTTTAAATTTT
169	Stanford University Hospital					175302	U.S.	2015-05-14	RTV, ATV	D	Plasma	Dideoxy		CCTCAAATCACTCTTTGGCAACGACCCCTCGTCACAGTAAARATAGGRGGGCAGCTAAAGGAAGCTCTATTAGATACAGGAGCAGATGATACAGTATTAGAAGAYATGCATTTGCCAGGAAAATGGAARCCAAAAATGATAGGGGGAATTGGAGGCTTTATCAAAGTAAGACAGTATGATCAAATACAAGTAGAAATCTGTGGACATAAGGCTATAGGTACAGTATTAGTAGGACCTACACCTGTCAACATAATTGGAAGAAATTTGTTGACTCAGATTGGTTGTACYTTAAATTTT
169	Stanford University Hospital					175416	U.S.	2015-08-12	RTV, ATV	B	Plasma	Dideoxy		CCTCAAATCACTCTTTGGCAACGACCCCTTGTCTCAATAAAGATAGGGGGGCAAGTAAAGGAAGCTCTATTAGATACAGGAGCAGATGATACAGTATTAGAAGAAATGAATTTGCCAGGAARATGGAAACCAAAAATGATAGGGGGAATTGGAGGTTTTATCAAAGTAAGACAGTATGAGCAGATACAAATAGAAATCTGTGGACATAAAGCTATAGGTACAGTATTARTAGGACCTACACCTGTCAACATAATTGGAAGAAATMTGTTGACTCAGCTTGGTTGCACTTTAAATTTT
169	Stanford University Hospital					175493	U.S.	2015-10-25	RTV, ATV	B	Plasma	Dideoxy		CCTCAGATCACTCTTTGGCAACGACCCCTCGTCACAATAAAGATAGGGGGGCAACTAAAGGAAGCTCTATTAGATACAGGAGCRGATGATACAGTATTAGAAGAAATGAATTTGCCAGGGAGATGGAAACCAAAAATGATAGGAGGAATTGGAGGTTTTATCAAAGTAAGACAGTATGATCAGRTAYCCATAGAAATCTGTGGACATAAAGCTATAGGTACAGTGTTAATAGGACCYACACCTGTCAACATAATTGGAAGAAATCTGTTGACTCAGCTTGGTTGCACTTTAAATTTT
169	Stanford University Hospital					175503	U.S.	2015-11-03	RTV, ATV	B	Plasma	Dideoxy		CCTCAGATCACTCTTTGGCAACGACCCCTCGTCACAATAAAAATAGGGGGGCAACTAAAAGAAGCTCTATTAGATACAGGAGCAGATGATACAGTATTAGAAGAAATGAATTTGCCAGGAAGATGGAAACCAAAAATGATAGGGGGAATTGGAGGTTTTATCAAAGTAAGACAGTATGACCAGGTACCCATAGAAATCTGTGGACATAAAGCTATAGGTACAGTATTAATAGGACCTACACCTGTCAACATAATTGGAAGAAATTTGTTGACCCAACTTGGTTGCACTTTAAATTTC
169	Stanford University Hospital					175557	U.S.	2015-12-26	RTV, ATV	B	Plasma	Dideoxy		CCTCAGATCWCTCTTTGGCAACGACCCCTAGTYACAATAAAGATAGGGGGGCAAATAAAAGAAGCTTTATTAGATACAGGAGCAGATGATACAGTATTAGAAGACATAAATTTGCCAGGAAGATGGAARCCAAAAATGATAGGAGGAATTGGAGGTTTTATCAAAGTAAAACAATATGATCAGATACCCATAGAAATTTGTGGACAGAGAGCTATAGGTACAGTATTAGTAGGACCTACCCCTGTCAACATAATTGGAAGAAATCTGTTGACTCAGATTGGTTGCACTTTAAATTTT
169	Stanford University Hospital					175558	U.S.	2015-12-19	RTV, ATV	B	Plasma	Dideoxy		CCTCAGATCACTCTTTGGCAACGACCCCTCGTCACAATAAAGATAGGGGGGCAGATAAAAGAAGCTCTATTAGATACAGGAGCAGATGATACAGTATTAGAAGACATGARTTTGCCAGGAAGATGGAGACCAAAAATGATAGGGGGAATTGGAGGTTTTATYAAAGTAAGACAGTATGATCAGATACCCATAGAAATCTGTGGACAYAAAGCTATAGGTACAGTATTAGTAGGACCTACACCTGTCAACATAATTGGAAGGAATCTGTTGACTCAGATTGGCTGCACTTTAAATTTC
169	Stanford University Hospital					175725	U.S.	2016-04-14	RTV, ATV	B	Plasma	Dideoxy		CCTCAAATCACTCTTTGGCAACGACCCCTCGTTRTAATAAAGATAGGGGGGCAACTAAAGGAAGCTCTATTAGATACAGGAGCAGATGATACAGTATTAGAAGAAATGGATTTGCCAGGGAGATGGAAACCAAAAATGATAGGGGGAATTGGAGGCTTTATCAAAGTAAGACAGTATGATCAGGTACCCATAGAAATCTGTGGGCATAAAGCTATAGGTACAGTGTTAATAGGACCTACACCTGTCAACATAATTGGAAGAAATCTGTTGACTCAGCTTGGTTGYACTTTAAATTTT
169	Stanford University Hospital					175791	U.S.	2016-06-06	RTV, ATV	B	Plasma	Dideoxy		CCTCAGATCACTCTTTGGCAACGACCCCTCGTCACAATAAAGATAGGGGGACAACTAAAGGAAGCTCTATTAGATACAGGAGCAGATGATACAGTATTAGAAGACATGGATTTGCCAGGAAGATGGAAACCAAAAATGATAGGGGGAATTGGAGGTTTTATCAAAGTAAGACAGTATGATCAGGTAGCTATAGAAATCTGTGGACATAAAACTATAGGTACAGTATTAATAGGACCTACACCTGTCAACATAATTGGAAGAAATCTGTTGACTCAGCTTGGGTGCACTTTAAATTTT
169	Stanford University Hospital					197673	U.S.	2016-12-07	RTV, ATV	B	Plasma	Dideoxy		CCTCAGATCACTCTTTGGCAACGACCCCTCGTCACAATAAAGATAGGGGGGCAGCTAAAGGAAGCTCTATTAGATACAGGAGCAGATGATACAGTTTTAGAAGAAATGAATTTGCCAGGAAGATGGAAACCAAAAATGATAGGGGGAATTGGAGGTTTTATYAAAGTAAGACAGTATGATCAAATACCMATAGAAATTTGTGGACATAAAGCTATAGGTACAGTATTAATAGGACCTACACCTGTCAACATAATTGGAAGAAATCTGTTGACTCAGCTTGGTTGCACTYTAAATTTT
169	Stanford University Hospital					197705	U.S.	2016-12-30	RTV, ATV	B	Plasma	Dideoxy		AAAATAGGGGGGCAACTAAAGGAAGCTCTATTAGATACAGGAGCAGATGATACAGTATTAGAAGATATGAATTTGCCAGGAAGATGGAAACCAAAAATGATAGGGGGAATTGGAGGGTTTATCAAAGTAAGACAGTATGATCAGATACCCATAGAAATTTGTGGACATAAAGCTACAGGTACAGTGTTAATAGGACCTACACCTGTCAACATAATTGGGAGAAATCTGTTGACTCAGCTTGGCTGTACTTTAAATTTT
169	Stanford University Hospital					220078	U.S.	2017-06-01	RTV, ATV	B	Plasma	Dideoxy		CCTCAGATCACTCTTTGGCAACGACCCCTCGTCACAATAAAGATAGGGGGGCAGCTAAAGGAAGCTYTATTRGATACAGGAGCAGATGATACAGTATTAGAAGAAATGAATTTACCAGGAAGATGGAAACCAAAAATGATAGGGGGAATTGGRGGTTTTATCAAAGTAAGACAGTATGATCAGATACTCRTAGAAATYTGTGGACATAAAGCTATAGGTACAGTGTTAGTAGGACCTACACCTGTCAACATAATTGGAAGGAATCTGTTGACTCAGATTGGTTGCACTTTAAATTTT
169	Stanford University Hospital					220097	U.S.	2017-06-15	RTV, ATV	B	Plasma	Dideoxy		CCTCAAATCACTCTTTGGCAACGACCCCTCGTCACAATAAAGATAGGGGGGCAGCTAAAGGAAGCTCTGTTAGATACAGGAGCAGATGATACAGTATTAGAAGAAATGAATTTGCCAGGAAGATGGAAACCAAAAATGATAGGGGGAATTGGAGGTTTTATCAAAGTAAAACAGTATGATCAGATAACCATAGAAATCTGTGGACATAAGGCTATAGGTACAGTATTAGTGGGACCTACACCTGTCAACATAATAGGAAGAAATTTATTGACTCAGATTGGTTGTACTTTAAATTTT
169	Stanford University Hospital					220101	U.S.	2019-02-27	RTV, ATV	B	Plasma	Dideoxy		CCTCAAATCACTCTTTGGCAACGACCCATCGTCGCAGTAAAGGTAGAGGGGCAACTAAAGGAAGCTCTATTAGATACAGGAGCAGATGATACAGTAKTAGAAGAAATGAATTTGCCAGGAAGATGGAAACCAAAAATGATAGGGGGAATTGGAGGTTTTATCAAAGTAAGACAGTATGATAATATAAACATAGAAATTTGTGGACATAAGGCTACAGGTACAGTGTTAGTAGGACCTACACCTGTCAACATAATTGGAAGAAATCTGTTGACACAGCTTGGTTGCACCTTAAATTTT
952	Colonno, RJ	Identification of I50L as the signature atazanavir (ATV)-resistance mutation in treatment-naive HIV-1-infected patients receiving ATV-containing regimens.	J Infect Dis	2004	15122516	11632	U.S.	2000-08-18	ATV	B	Plasma	Dideoxy	AY461484	CCTCAAATCACTCTTTGGCAACGACCCCTCGTCACAATAAAGATAGGRGGGCAACTAAAGGAAGCTCTATTAGATACAGGAGCAGATGATACAGTATTAGAAGAAATGAATTTGCCAGGAAGATGGAAGCCAAAAATRATAGGGGGACTTGGAGGTTTTATCAAAGTAAGACAGTATGATCAGATACCCATAGAAATCTGTGGACAAAAAGYCATAGGTACAGTGTTAATAGGACCTACACCTGTCAACATAATTGGAAGAAATCTGTTGACTCAGCTTGGTTGCACTTTAAATTTT
952	Colonno, RJ	Identification of I50L as the signature atazanavir (ATV)-resistance mutation in treatment-naive HIV-1-infected patients receiving ATV-containing regimens.	J Infect Dis	2004	15122516	11636	Argentina	2000-06-23	ATV	B	Plasma	Dideoxy	AY461490	CCTCAAATCACTCTTTGGCAACGACCCCTAGTCACAATAAAGATAGGGGGGCAAATAAAGGAAGCTCTATTAGACACAGGAGCAGATGATACAGTATTAGAAGAAATGAATTTGCCAGGAAAATGGAAACCAAAAATGATAGGGGGACTTGGAGGTTTTATCAAAGTCAGACAGTATGATCAGATACTTATAGAAATCTGTGGACATAAAGTTATAGGTTCAGTATTAGTAGGACCCACACCTGTCAACATAATTGGGAGAAATTTGTTGACTCAGATTGGCTGCACTTTAAATTTT
952	Colonno, RJ	Identification of I50L as the signature atazanavir (ATV)-resistance mutation in treatment-naive HIV-1-infected patients receiving ATV-containing regimens.	J Infect Dis	2004	15122516	11639	South Africa	2001-06-29	ATV	B	Plasma	Dideoxy	AY461492	CCTCAGATCACTCTTTGGCAGCGACCCCTCGTCACAATAAAGATAGGGGGGCAGCTAAAGGAAGCTCTATTAGATACAGGAGCAGATGATACAGTATTAGAGGAAATGAATTTGCCAGGAAGATGGAAACCAAGAATGATAGGGGGACTTGGAGGTTTTATCAAAGTAAGACAATATGATCAGATACCTATAGAAATATGTGGACATAAAGTAATAAGTACAGTATTAATAGGACCTACACCTGTCAACATAATTGGAAGAAATCTGTTGACTCAGCTTGGTTGCACTTTAAATTTC
952	Colonno, RJ	Identification of I50L as the signature atazanavir (ATV)-resistance mutation in treatment-naive HIV-1-infected patients receiving ATV-containing regimens.	J Infect Dis	2004	15122516	11641	Portugal	2001-07-13	ATV	B	Plasma	Dideoxy	AY461485	CCTCAGATCACTCTTTGGCAACGACCCCTCGTCACAGTAAAGATAGGGGGGCAACTAAAGGAAGCTCTATTAGATACAGGAGCTGATGATACAGTATTAGAAGACATAAATTTGCCAGGAAGATGGAAACCAARAWTGATAGGGGGACTTGGAGGTTTTATCAAAGTAAGACAGTATGATCAGATACCCATAGAAATCTGTGGGCATAAAGTTATARGTACAGTATTAGTAGGACCTACACCTGYCAATATAATTGGAAGAAATTTGTTGACTCAGATTGGTTGCACTCTAAATTTT
952	Colonno, RJ	Identification of I50L as the signature atazanavir (ATV)-resistance mutation in treatment-naive HIV-1-infected patients receiving ATV-containing regimens.	J Infect Dis	2004	15122516	11642	Portugal	2001-04-27	ATV	B	Plasma	Dideoxy	AY461486	CCTCAGATCACTCTTTGGCAACGACCCCTCGTCACAATAAAGATAGGAGGGCAACTAAAGGAAGCTCTATTAGATACAGGAGCAGATGATACAGTATTAGAAGACATAAGTTTGCCAGGAAAATGGAAACCAAAAATGATAGGAGGACTTGGAGGTTTTATCAAAGTAAAACAGTATGATCAGGTACCCATAGAAATCTGTGGACATAAAGCTATAGGTACAGTATTAGTAGGACCTACACCTGTCAACATAATTGGAAGGAATCTGTTGACTCAGCTTGGTTGCACTTTAAATTTT
952	Colonno, RJ	Identification of I50L as the signature atazanavir (ATV)-resistance mutation in treatment-naive HIV-1-infected patients receiving ATV-containing regimens.	J Infect Dis	2004	15122516	11645	Italy	2000-06-16	ATV	B	Plasma	Dideoxy	AY461488	CCTCAGATCACTCTTTGGCAACGACCAATAGTCACAATAAAGATAGGGGGACAACTAAAGGAAGCCCTATTAGATACAGGGGCAGATGACACAGTATTAGAAGAAATGAATTTGCCAGGAAGATGGAAACCAARAATGATAGGGGGACTTGGAGGCTTTATCAAAGTAAGACARTATGATCAGATACCCATAGAAATCTGTGGACATAAAGCTATARGTACAGTATTAGTAGGACCTACACCTGTCAACATAATTGGAAGAAATCTGTTGACTCAGCTTGGGTGCACTCTAAATTTT
952	Colonno, RJ	Identification of I50L as the signature atazanavir (ATV)-resistance mutation in treatment-naive HIV-1-infected patients receiving ATV-containing regimens.	J Infect Dis	2004	15122516	11655	South Africa	2000-07-14	ATV	C	Plasma	Dideoxy	AY461494	CCTCAAATCACTCTTTGGCAACGACCCCTTGTCTCAATAAAAGTAGGGGGCCAGATAAGGGAGGCTCTCTTAGATACAGGAGCAGATGATACAGTATTAGAAGACATAAATTTGCCAGGAAAATGGAAACCAAAAATGATAGGAGGACTTGGAGGTTTTATCAAAGTAAGACAGTATGATCAAATACTKATAGAAATTTGTGGAAAAAAGGCTATAGGTACAGTATTAGTGGGACCTACACCTGTCAACATAATTGGAAGAAATATGTTGACTCAACTTGGATGCACACTAAATTTT
952	Colonno, RJ	Identification of I50L as the signature atazanavir (ATV)-resistance mutation in treatment-naive HIV-1-infected patients receiving ATV-containing regimens.	J Infect Dis	2004	15122516	18714	U.S.	2000-01-01	ATV	B	Plasma	Dideoxy	AY461483	CCTCARATCACTCTTTGGCAACGACCCBTAGTHACAATAAAGATAGGGGGGCAACTAAAGGAAGCTCTATTAGATACAGGAGCAGATGATACAGTATTASAAGAAATGARTTTGCCAGGAAGATGGAAACCAARAATGATAGGGGGACTTGGAGGTTTTATCAAAGTAARACAGTATGATCAGATACCCATAGAAATCTGYGGACATAAAGYTATARGYACAGTTTTARTAGGACCTACACCTGYCAACATAATTGGAAGAAATCTGWTGACTCAGMTTGGTTGTACTTTAAATTTT
952	Colonno, RJ	Identification of I50L as the signature atazanavir (ATV)-resistance mutation in treatment-naive HIV-1-infected patients receiving ATV-containing regimens.	J Infect Dis	2004	15122516	18715	Italy	2000-01-01	ATV	B	Plasma	Dideoxy	AY461487	CCTCAGATCACTCTTTGGCAACGACCCCTAGTCACAATAAGGGTAGGGGGGCAACTAAAGGAAGCTCTATTAGATACAGGAGCAGATGATACAGTATTAGCAGACATGGATTTGCCAGGAAGATGGAAACCAAAAATGATAGGGGGACTTGGAGGTTTTATCAAAGTAAGACAGTATGATCAGRTACCCATAGAAATCTGTGGRCATAAAGCTATAAGTACAGTATTAATAGGACCTACACCTGTCAACATAATTGGAAGRAATCTGTTRACTCAGATTGGTTGCACCTTAAATTTT
952	Colonno, RJ	Identification of I50L as the signature atazanavir (ATV)-resistance mutation in treatment-naive HIV-1-infected patients receiving ATV-containing regimens.	J Infect Dis	2004	15122516	18716	Germany	2000-01-01	ATV	B	Plasma	Dideoxy	AY461489	CCTCAGATCACTCTTTGGCAACGACCCTTTGTCACAATAAGGATAGAGGGGCAACTAAAGGAAGCCCTGTTAGATACAGGAGCAGATGATACAATATTAAACGACATGGATTTGCCAGGAAGATGGAAACCAAAAATGATAGGGGGACTTGGAGGTTTTATCAAAGTAAGACAGTATGATCAGATACCCATAGAAATATGTGGACATAAAGCTATAGGCACAGTATTAATAGGGCCTACACCTGTCAACATAATTGGAAGAAATTTGTTGACTCAGCTTGGTTGCACTTTAAACTTT
952	Colonno, RJ	Identification of I50L as the signature atazanavir (ATV)-resistance mutation in treatment-naive HIV-1-infected patients receiving ATV-containing regimens.	J Infect Dis	2004	15122516	18717	South Africa	2000-01-01	ATV	C	Plasma	Dideoxy	AY461491	CCTCAAATCACTCTTTGGCAGCGACCCCTTGTCTCAATAAAAGTAGGGGGTCAGACAAAGGAGGCTCTCTTAGATACAGGAGCAGATGATACAGTATTAGAAGAYATAAATTTGCCAGGAAAATGGAAACCAAGAATAATAGGAGGAMTTGGAGGYTTTATCCAYGTAAAACAGTATGATCAAATAAYTATAGAAATTTGTGGAAAAAAGGCTATAGGTACAGTATTAGTAGGACCTACACCTGTCAACATAATTGGAAGAAATCTGTTGACTCAGCTTGGATGTACACTAAATTTT
952	Colonno, RJ	Identification of I50L as the signature atazanavir (ATV)-resistance mutation in treatment-naive HIV-1-infected patients receiving ATV-containing regimens.	J Infect Dis	2004	15122516	18718	South Africa	2000-01-01	ATV	C	Plasma	Dideoxy	AY461495	CCTCAAATCACTCTTTGGCAACGACCCCTTGTCTCAATAAAAGTAGRGGGCCAGATAAGGGAGGCTCTCTTAGATACAGGAGCAGATGATACAGTATTAGAAGACATAAATTTGCCAGGAAAATGGAAACCAAAAATGATAGGAGGACTTGGAGGTTTTATCAAAGTAAGACAGTATGATCAAATACTTATAGAAATTTGTGGAMAAAAGGCTATAGGTACAGTGTTAGTGGGACCTACACCTGTCAACATAATTGGAAGAAATATGTTGACTCAACTTGGATGCACACTAAATTTT
952	Colonno, RJ	Identification of I50L as the signature atazanavir (ATV)-resistance mutation in treatment-naive HIV-1-infected patients receiving ATV-containing regimens.	J Infect Dis	2004	15122516	18719	South Africa	2000-01-01	ATV	C	Plasma	Dideoxy	AY461496	CCTCAAATCACTCTTTGGCAGCGACCCCTTGTCTCAATAAAAGTAGRRGGCCAGATAAMGGAGGCTCTCCTAGATACAGGAGCAGATGATACAGTATTAGAAGAMATAAATTTGCCAGGGAAATGGAAGCCAAGAATGATAGGAGGACTTGGAGGTTTTATCAAAGTAAGACAGTATGAACAAATACYCRTAGAAATTTGTGGAAAAAAGGYTATAGGTACAGTATTAGTAGGACCTACACCTGTCAACATARTTGGAAGAAATRTGTTGACACAGCTTGGATGCACACTAAATTTT
952	Colonno, RJ	Identification of I50L as the signature atazanavir (ATV)-resistance mutation in treatment-naive HIV-1-infected patients receiving ATV-containing regimens.	J Infect Dis	2004	15122516	18720	Brazil	2000-01-01	ATV	B	Plasma	Dideoxy	AY461497	CCTCAGATCACTCTTTGGCAACGACCCCTAGTCAGTATAAAGATAGGGGGGCAACTAAAGGAAGCTCTTTTAGATACAGGAGCAGATGATACAGTAYTAGAGGAAATGCATTTGCCAGGAAAATGGAAGCCACAMATRATAGGGGGACTTGGAGGTYTTATCAAAGTAAGACAGTATGACCAGATACCTATAGAAATCTGTGGACATAAAGCTAYAGGTACAGTATTAATAGGACCTACACCTGTTAACATAATTGGAAGAAATTTGTTGACTCAGCTTGGCTGTACTTTAAACTTT
952	Colonno, RJ	Identification of I50L as the signature atazanavir (ATV)-resistance mutation in treatment-naive HIV-1-infected patients receiving ATV-containing regimens.	J Infect Dis	2004	15122516	18721	Peru	2000-01-01	ATV	B	Plasma	Dideoxy	AY461498	CCTCAGATCACTCTTTGGCAACGACCCCTTGTCACAATAAAAATAGGGGGGCAACTAAAAGAAGCTCTATTAGATACAGGAGCAGATGATACAGTATTAGAAGAAATGMATTTGCCAGGAAGATGGAAACCAAAAATGATAGGAGGACTTGGAGGTTTTMTCAAAGTAAGACAGTATGATGAGGTACCCATRGAAATCTGCGGACATAAGRYTATAGGTACAGTATTAATAGGAGCTACRCCTGTCAATATAATTGGAAGAAATTTGTTGACTCAACTTGGTTGCACTTTAAATTTT
952	Colonno, RJ	Identification of I50L as the signature atazanavir (ATV)-resistance mutation in treatment-naive HIV-1-infected patients receiving ATV-containing regimens.	J Infect Dis	2004	15122516	18722	Peru	2000-01-01	ATV	B	Plasma	Dideoxy	AY461499	CCTCAGATCACTCTTTGGCAACGACCCGTCGTCACAATAAGAATAGGGGGACAACTAAAGGAAGCTCTATTAGATACAGGAGCAGATGATACAGTACTAGAAGAAATAAATTTGCCAGGAAGATGGAAACCAAAAATGATAGGGGGACTWGGAGGTTTTATCAAAGTAAGACAGTATGATCAAATACTCATTGAAATCTGTGGACACAAAGYTATAGGTACAGTATTAGTAGGACCTACACCTGTCAACATAATTGGAAGGAACATGTTGACTCAGATTGGTTGCACTTTAAATTTT
952	Colonno, RJ	Identification of I50L as the signature atazanavir (ATV)-resistance mutation in treatment-naive HIV-1-infected patients receiving ATV-containing regimens.	J Infect Dis	2004	15122516	18723	Chile	2000-01-01	ATV	B	Plasma	Dideoxy	AY461500	CCTCAGATCACTCTTTGGCAACGACCCCTCGTCACAATAAAGATAGAGGGGCAACTAAAGGAAGCTCTATTAGATACAGGAGCAGATGATACAGTGTTAGAAGACATGAATYTGCCAGGAAGATGGAAACCAAAAATGATAGGGGGACTTGGAGGTTTTATCAAAGTAAGACAGTATGATCAGATACTCATAGAAATTTGTGGACATAAAGYTGTAGGTACAGTATTAATAGGACCCACACCTGTCAACATAATTGGAAGAAACCTGTTGACTCAGATTGGTTGCACTTTAAATTTT
952	Colonno, RJ	Identification of I50L as the signature atazanavir (ATV)-resistance mutation in treatment-naive HIV-1-infected patients receiving ATV-containing regimens.	J Infect Dis	2004	15122516	18724	South Africa	2000-01-01	ATV	C	Plasma	Dideoxy	AY461501	CCTCAAATCACTCTTTGGCAGCGACCCCTTGTCACAATAAGAGTAGGGGGCCAAATAACAGAAGCTCTACTAGACACAGGAGCAGATGATACAGTATTARAAGACATAGATTTGCCAGGAAAATGGAAACCAAAAATGATAGGAGGACTTGGAGGTTTTATCAAMGTAAGRCAGTATGAACAAATACTTRTAGAAATTTGTGGAAAAAAGGTTATAGGWACAGTRTTAGTGGGACCTACACCTGTCAACATAATTGGAAGAAACAYGTTGACTCAGCTTGGATGTACACTAAATTTY
952	Colonno, RJ	Identification of I50L as the signature atazanavir (ATV)-resistance mutation in treatment-naive HIV-1-infected patients receiving ATV-containing regimens.	J Infect Dis	2004	15122516	18725	South Africa	2000-01-01	ATV	C	Plasma	Dideoxy	AY461502	CCTCAAATCACTCTTTGGCAGCGACCCCTTGTCTCAATAAAAGTAGGGGGTCAGATAAAGGAGGCTCTATTAGACACAGGAGCAGATGATACAGTATTAGAAGAAATAAATTTGCCAGGAAAATGGAAACCAAACATGATAGGAGGACTTGGAGGTTTTATCAAAGTAAGACAATATGATCAAATACCTATAGAAATTTGTGGAAAAAAGGCTATAGGTACAGTATTAGTAGGGCCYACACCTGTCAACATAATTGGAAGAAACATGTTGACTCAGCTTGGATGCACACTAAATTTT
952	Colonno, RJ	Identification of I50L as the signature atazanavir (ATV)-resistance mutation in treatment-naive HIV-1-infected patients receiving ATV-containing regimens.	J Infect Dis	2004	15122516	18726	Portugal	2000-01-01	ATV	B	Plasma	Dideoxy	AY461503	CCTCAGATCACTCTTTGGCAACGACCCGTCGTCWCAATAARGATAGGGGGGCAACTAAGGGAAGCTTTATTRGATACAGGAGCAGATGATACAGTATTAGAAGAATTAGATTTGCCAGGAAAATGGAAACCAAAAATGATAGGAGGAMTTGGAGGYTTTATCAAAGTWAGACAGTATGATCAGGTACCCATAGAAATYTGTGGACATAAAGCTATARGTACAGTATTAATAGGACCTACMCCYGTCAACATAATTGGAAGGAATCTGTTGACTCARYTGGGTTGCACTTTAAATTTT
952	Colonno, RJ	Identification of I50L as the signature atazanavir (ATV)-resistance mutation in treatment-naive HIV-1-infected patients receiving ATV-containing regimens.	J Infect Dis	2004	15122516	18727	Panama	2000-01-01	ATV	B	Plasma	Dideoxy	AY461504	CCTCAAATCACTCTTTGGCAACGACCCCTCGTCACAATAAAGATAGGGGGGCAACTAAAGGAAGCCYTATTAGATACAGGRGCAGATGATACAGTATTAGAAGAAATGAATTTGCCAGGRAGATGGAAACCAAGAATGATAGGGGGACTTGGAGGTTTTATCAAAGTAAGACAGTATGATCAGATACCCCTAGAAATYTGTGGGCATAAAGCTATAGGTACAGTATTAATAGGACCTACACCTGTTAACATAATTGGAAGAAATCTGTTRACTCAGCTTGGTTGCACTTTAAATTTT
1602	de Sa Filho, DJ	HIV type 1 poltype 1 pol gene diversity and antiretroviral drug resistance mutations in Santos, Brazil.	ARHR	2008	18327988	42722	Brazil	2006-01-01	RTV, ATV	B	Plasma	Dideoxy	EU293471	CCTCAGATCACTCTTTGGCAACGACCCTTCATCACAATAAAGATAGGGGGGCAAGTAAAGGAAGCTCTATTAGATACAGGAGCAGATGATACAATATTTGAAGAAATGAATTTGCCAGGAAGATGGAARCCAAAAATAGTAGGGGGAATTGGAGGTTAYATCAGAGTAAAAGAGTATGATCAGGTACCTGTAGAAATCTGTGGACATAAGGCTATAGTTACAGTACTAGTAGGACCTACACCTGTCAACGTAATTGGAAGAAATCTAATGACTCAGATTGGCTGCACTTTAAATTTT
1602	de Sa Filho, DJ	HIV type 1 poltype 1 pol gene diversity and antiretroviral drug resistance mutations in Santos, Brazil.	ARHR	2008	18327988	42727	Brazil	2006-01-01	RTV, ATV	B	Plasma	Dideoxy	EU293476	CCTCAGATCCCTCTTTGGCAACGACCCATCGTCACAATAAAGATAGGRGGGCAACTAAAGGAAGCTCTATTAGATACAGGAGCAGATGATACAGTATTTCAAGAGATGTATTTGCCAGGAAAATGGAAACCAAAAATGATAGCAGGAATTGGAGGTCTTGTCAAAGTAAGACAATATGATCAAGTACCCATAGAAATCTTAGGACAGAAAGCTATAACTACAGTACTAATAGGACCTACACCTGCYAACATAATTGGAAGAAATCTAATGACTCAGATTGGCTGCACTTTAAATTTT
1602	de Sa Filho, DJ	HIV type 1 poltype 1 pol gene diversity and antiretroviral drug resistance mutations in Santos, Brazil.	ARHR	2008	18327988	42735	Brazil	2006-01-01	ATV	B	Plasma	Dideoxy	EU293484	CCTCAGATCACTCTTTGGCAACGACCCCTCGTCACAATAAAGATAGGGGGGCAACTAAAGGAAGCTCTATTAGATACAGGAGCAGATGATACAGTRTTAGAAGACATAAATTTGCCAGGAAGATGGAARCCAAAAATGATAGGGGGAATTGGAGGTTTTATTAAAGTAAAACAGTATGAGGAYRTACYCWTAGAAATTTGTGGACACAAGGCTATAGGTACAGTATTAGTAGGACCAACACCTGTCAACATAATTGGAAGAAACCTGTTGACBCAGATTGGCTGCACTTTAAATTTC
1602	de Sa Filho, DJ	HIV type 1 poltype 1 pol gene diversity and antiretroviral drug resistance mutations in Santos, Brazil.	ARHR	2008	18327988	42739	Brazil	2006-01-01	RTV, ATV	B	Plasma	Dideoxy	EU293488	CCTCAAATCACTCTTTGGCAACGACCCATCGTCAACATAAAGATAGGGGGGCAGCTAATGGAAGCTCTATTAGATACAGGAGCAGATGATACAGTATTAGAGGACATAAATTTGCCAGGAAAATGGACACCAAAAATGATAGTGGGAATTGGAGGTTTTGCCAAAGTAAGACAGTATGATCAGGTACTTGTAGAAATCTGTGGACATAAAGCTATAGGTACAGTATTAGTAGGACCTACACCTGCCAACATAGTTGGAAGAAATCTGTTGACTCAGATTGGATGCACTTTAAATTTC
1602	de Sa Filho, DJ	HIV type 1 poltype 1 pol gene diversity and antiretroviral drug resistance mutations in Santos, Brazil.	ARHR	2008	18327988	42741	Brazil	2006-01-01	RTV, ATV	B	Plasma	Dideoxy	EU293490	CCTCAAATCACTCTTTGGCAACGACCCATCGTCACAATAAAGATAGAAGGGCAACTAACGGAAGCTCTATTAGATACAGGAGCAGATGATACAGTATTAGAAGAMATAAATTTGTCAGGAAGATGGAMACCAAAATTGATMRGGGGACTTGGGGGTYTTGTCAAAGTAAGASAGTATGAGCAGGTATCCGTAGAAATCTGTGGACATAMASTTATAGGTRCAGTATTAATAGGGCCTACACCTTTCAACATAATTGGAAGAAATCTGTTGACTCAGCTTGGCTGCACTTTAAATTTT
1602	de Sa Filho, DJ	HIV type 1 poltype 1 pol gene diversity and antiretroviral drug resistance mutations in Santos, Brazil.	ARHR	2008	18327988	42747	Brazil	2006-01-01	ATV	B	Plasma	Dideoxy	EU293496	CCTCARATCACTCTTTGGCAACGACCCATCGTCAAAATAAAGATAGGGGGGCAAATAAAGGAAGCTCTATTAGATACAGGAGCAGATGATACAGTATTAGAAGAAATGAATTTGCCAGGAAGATGGAAACCAAGAATGATAGGGGGACTTGGAGGTTTTATCAAAGTAAGACAGTATGATCAGATACCCATAGAAATTTGTGGACAAAAAGTTATAAGTACAGTATTARTAGGACCTACACCTGYCAACATAATTGGAAGAAATCTGATGACTCAGATTGGCTGCACTTTAAATTTT
1602	de Sa Filho, DJ	HIV type 1 poltype 1 pol gene diversity and antiretroviral drug resistance mutations in Santos, Brazil.	ARHR	2008	18327988	42755	Brazil	2006-01-01	RTV, ATV	B	Plasma	Dideoxy	EU293504	CCTCAGATCACTCTTTGGCAACGACCCCTCGTCACAATAAAGATAGGGGGGCAACTRAAGGAAGCTCTATTAGATACAGGAGCAGATGATACAGTRTTAGAAGAAATGAGTTTGCCAGGAAGATGGAAACCAAAAATGATAGGGGGAATTGGAGGTTTTATCAAAGTAAGACAGTATGATCAGATAGCCATAGAAATCTGTGGACATAAAGCTGTAGGTACAGTATTAGTAGGACCTACACCTGTCAACATAATTGGAAGRAATCTGTTGACTCAGATTGGCTGTACYTTAAATTTT
1602	de Sa Filho, DJ	HIV type 1 poltype 1 pol gene diversity and antiretroviral drug resistance mutations in Santos, Brazil.	ARHR	2008	18327988	42770	Brazil	2006-01-01	RTV, ATV	F	Plasma	Dideoxy	EU293519	CCTCAAATCACTCTTTGGCAACGACCAGTAGTCACAGTAAAGGTAGGGGGACAGCTAACGGAAGCTCTATTGGATACAGGAGCAGATGATACAGTATTAGAAAATATAAATTTGCCAGGAAAATGGAAACCAAAAATGATAGGGGGAATTGGAGGTTTTATCAAAGTAAGACAGTATGAAAACGTACCCATAGAAATTTGTGGGCATGAGGCTATAGGTGCAGTGTTGGTAGGACCTACGCCCGTTAACATAATTGGAAGRAGTACGTTAACTCAGCTTGGTTGTACTTTAAATTTT
1602	de Sa Filho, DJ	HIV type 1 poltype 1 pol gene diversity and antiretroviral drug resistance mutations in Santos, Brazil.	ARHR	2008	18327988	42779	Brazil	2006-01-01	RTV, ATV	B	Plasma	Dideoxy	EU293528	CCTCAAATCACTCTTTGGCAGCGACCCTTCGTCACAATAAGGGTAGGGGGRCAACTAACGGAAGCCCTCTTAGATACAGGAGCAGATGATACAGTATTAGAAGACATAAATTTGCCAGGAAGATGGAAACCAAAAATGATAGGGGGAATTGGAGGTTTTATCAAAGTAAGACAGTATGATCAGATACCCATAGAAATCTGTGGCCATAAAGTTATAAGTACAGTGTTAGTAGGACCTACACCTGTCAATGTAATTGGAAGAAATCTGATGACTCAGATTGGCTGCACTTTAAATTTT
1602	de Sa Filho, DJ	HIV type 1 poltype 1 pol gene diversity and antiretroviral drug resistance mutations in Santos, Brazil.	ARHR	2008	18327988	42784	Brazil	2006-01-01	RTV, ATV	F	Plasma	Dideoxy	EU293533	CCTCAAATCACTCTTTGGCAACGACCARTAGTCACAATAAAGGTAGGGGGACAGCTAAGAGAAGCTCTAWTAGATACAGGAGCTGATGACACAGTATTVGAAGACATAAATTTGCCAGGAAAATGGACACCAAAATTGATAGGGGGAATTGGAGGTTTTGTYAGAGTAAAACAGTATGATAATATACCCATAGAAATTTGTGGACACAAGRTTATAGGTACAGTGTTGGTAGGACCYACGCCTGCCAACATAATTGGAAGAAATACRTTGACTCAGCTCGGTTGTACTTTAAATTTT
1711	Rosen-Zvi, M	Selecting anti-HIV therapies based on a variety of genomic and clinical factors.	Bioinformatics	2008	18586740	63973	Germany	2006-01-13	RTV, ATV	B	Plasma	Dideoxy		CCTCAGATCACTCTTTGGCAACGACCCMTCGTCACAATAAAAATAGGRGGRCAGCTAAAGGAAGCTCTATTAGATACAGGAGCAGATGATACAGTATTAGAAGAAATGAATTTGCCAGGAAGATGGAAACCAAAAATGATAGGGGGAATTGGAGGTTTTATCAAAGTAAGACAGTATGATCAAGTAACCWTAGAAATCTGTGGRCATAAGGTCGTAGGTACTGTATTAATAGGRCCTACACCTGTCAACATAATTGGAAGAAATCTGTTAACTCAGCTTGGTTGTACTTTAAATTTT
1908	Gulick, RM	Triple-nucleoside regimens versus efavirenz-containing regimens for the initial treatment of HIV-1 infection.	N Engl J Med	2004	15115831	81412	U.S.	2004-07-12	ATV	B	Plasma	Dideoxy		ACTCTTTGGCAACGACCCCTCGTCACAATAAAGATAGGGGGGCAGCTAAAGGAAGCCCTATTAGATACAGGAGCGGATGATACAGTATTGGAAGACATGGAGTTGCCAGGAAAATGGAAACCAAAAATGATAGGGGGAATTGGAGGTTTTATCAAAGTAAGACAATATGATCAAATACCCATAGAAATTTGTGGGCATAAAGCTATAGGTACAGTATTGGTAGGACCTACACCKGTCAACATAATTGGAAGAAATCTGTTGACTCAAATTGGTTGCACTTTAAATTTT
1908	Gulick, RM	Triple-nucleoside regimens versus efavirenz-containing regimens for the initial treatment of HIV-1 infection.	N Engl J Med	2004	15115831	81452	U.S.	2003-12-17	ATV	B	Plasma	Dideoxy		ACTCTTTGGCAACGACCACTCGTCACAATAAAGATAGGGGGGCAGCTAAAGGAAGCTCTATTAGATACAGGAGCAGATGATACAGTATTGGAAGACATARATTTGCCAGGAAGATGGACACCAAAAATRATAGGGGGACTTGGAGGTTTTATCAAAGTAAGGCAATATGATCAGGTACCCATAGAAATCTGTGGGCATAAAGCCATAGGTACAGTATTAGTAGGACCTACACCTGTCAACATAATTGGCAGAAATCTGTTGACTCAGCTTGGTTGCACTTTAAATTTT
1908	Gulick, RM	Triple-nucleoside regimens versus efavirenz-containing regimens for the initial treatment of HIV-1 infection.	N Engl J Med	2004	15115831	81466	U.S.	2002-12-31	ATV	B	Plasma	Dideoxy		ACTCTTTGGCAACGACCCCTCGTCACAATAAGGATAGGGGGGCAACAAAAAGAGGCTCTATTAGATACAGGAGCAGATGATACAGTATTAGAAGACATGGACTTGCCAGGAAGATGGAAACCAAAAATGATAGGGGGAATTGGAGGTTTTATCAAAGTAAGACAGTATGAGCARATACCCATAGAAATCTGTGGACATAAAGCTATAGGTACAGTATTAGTAGGACCTACACCTGTTAACATAATTGGAAGAAATCTGTTAACTCAGATTGGTTGTACTTTAAATTTT
1908	Gulick, RM	Triple-nucleoside regimens versus efavirenz-containing regimens for the initial treatment of HIV-1 infection.	N Engl J Med	2004	15115831	81486	U.S.	2003-07-08	ATV	B	Plasma	Dideoxy		ACTCTTTGGCAACGACCAGTAGTCACCATAAAGATAGGGGGGCAACTAAAGGAAGCTCTATTAGATACAGGAGCAGATGATACAGTATTAGAAGAAATRAATTTGCCAGGAAGATGGAAACCAAAAATGATAGGGGGAATTGGAGGTTTTATCAAAGTAAGACAATATGATCAGATACCCATAGAAATCTGTGGGCATAAAGCTATAGGTACAGTATTGGTAGGACCCACACCTGTCAACATAATTGGAAGAAATYTGTTGACTCAGATTGGTTGCACTTTAAATTTT
1908	Gulick, RM	Triple-nucleoside regimens versus efavirenz-containing regimens for the initial treatment of HIV-1 infection.	N Engl J Med	2004	15115831	81490	U.S.	2004-08-13	ATV	B	Plasma	Dideoxy		ACTCTTTGGCAACGACCCCTAGTTACAATAAGGATAGGGGGGCAACTAAAGGAAGCTCTATTAGATACAGGAGCAGATGATACAGTATTAGAAGAAATGAATTTGCCWGGAAAATGGAAACCAAAAATGATAGGGGGAATTGGAGGTTTTATCAAAGTAARACAGTATGATCAGATACTTATAGAAATCTGTGGACATAAAGCAATAGGTACAGTATTARTAGGACCTACCCCTGTCAACATAATTGGAAGAAATCTGTTGACTCAGATTGGTTGTACTTTAAATTTT
1908	Gulick, RM	Triple-nucleoside regimens versus efavirenz-containing regimens for the initial treatment of HIV-1 infection.	N Engl J Med	2004	15115831	81519	U.S.	2004-04-13	ATV	B	Plasma	Dideoxy		CCTCAGATCACTCTTTGGCAGCGACCCTTAGTCACAATAAAGATAGGGGGGCAAACAAAGGAAGCCCTATTAGATACAGGAGCAGATGATACAGTATTAGAAGACATGGATTTGCCAGGAAGATGGAAACCAAAAATGATAGGGGGAATTGGAGGTTTTATCAAAGTAAGACAATATGATCAGATATCCATAGAAATCTGTGGACATAAAACTATAGGTACAGTATTAGTAGGACCCACACCTGTCAACATAATTGGAAGAAATCTGTTGACTCAGATTGGTTGCACTTTAAATTTT
1908	Gulick, RM	Triple-nucleoside regimens versus efavirenz-containing regimens for the initial treatment of HIV-1 infection.	N Engl J Med	2004	15115831	81532	U.S.	2003-05-13	ATV	B	Plasma	Dideoxy		ACTCTTTGGCAACGACCCMTTGTCRCAGTAAGAATAGGGGGGCAACTAAAAGAAGCTCTACTAGATACAGGAGCAGATGATACAGTATTAGAAGAAATGAATTTGCCAGGAAAATGGAAACCAAAAATGATAGGGGGAATTGGAGGTTTTATCAAAGTAAGACAGTATGATCAAATACGTGTAGAAATCTGTGGACATACAGCTATAGGTACAGTATTARTAGGACCTACACCKGTCAACATAATTGGAAGAAATCTGTTGACCCAGATTGGTTGCACCTTAAATTTT
1908	Gulick, RM	Triple-nucleoside regimens versus efavirenz-containing regimens for the initial treatment of HIV-1 infection.	N Engl J Med	2004	15115831	81547	U.S.	2002-12-31	ATV	B	Plasma	Dideoxy		ACTCTTTGGCAGCGACCCCTCGTCACAATAAAGATAGGGGGGCAACTAAAGGAAGCTCTACTAGATACAGGAGCAGATGATACAGTATTAGAAGAAATGAATCTGCCAGGAAGATGGAAACCAAAAATGATAGGGGGAATTGGAGGTTTTATCAAAGTAAGGCAGTATGATCAGATACCCWTRGAAATCTGTGGACATAAAGCTGTAGGTACAGTATTAGTAGGACCTACACCTGTCAACATAATTGGAAGAAATCTGTTGACTCAGATTGGGTGCACTTTAAATTTT
1908	Gulick, RM	Triple-nucleoside regimens versus efavirenz-containing regimens for the initial treatment of HIV-1 infection.	N Engl J Med	2004	15115831	81563	U.S.	2002-08-28	ATV	B	Plasma	Dideoxy		CCTCAGATCACTCTTTGGCAACGACCCCTTGTCCCAATAAGGATAGAGGGGCAACTAAAGGAAGCTCTATTAGATACAGGAGCAGATGATACAGTATTAGAAGAATTAAATTTGCCAGGAAGATGGAAACCRAAAATGATAGGGGGAATTGGAGGCTTTATCAAAGTAAGACAGTATGATCAAGTATCTGTAGAAATCTGTGGGCATAAAGCAATAGGTACAGTATTAGTAGGACCTACACCTGTCAACATAATTGGAAGAAATCTGTTGACTCAGATTGGTTGCACTTTAAATTTT
1908	Gulick, RM	Triple-nucleoside regimens versus efavirenz-containing regimens for the initial treatment of HIV-1 infection.	N Engl J Med	2004	15115831	81586	U.S.	2002-11-08	ATV	B	Plasma	Dideoxy		ACTCTTTGGCAGCGACCCCTTGTTACAATAAAGGTAGGGGGGCAACTAAAGGAAGCTCTATTAGATACAGGAGCAGATGATACAGTATTAGAGGAAATGAATTTACCAGGAAAATGGAAACCAAAAATGATAGGGGGAATTGGAGGTTTTATCAAAGTAAGACAGTATGATCAGATACACATAGAAATTTGTGGACATAAAGCTATAGGTACAGTGTTAGTAGGACCTACACCTGTCAACATAATTGGAAGAAATCTGTTGACTCAGATTGGTTGCACTTTAAATTTT
1908	Gulick, RM	Triple-nucleoside regimens versus efavirenz-containing regimens for the initial treatment of HIV-1 infection.	N Engl J Med	2004	15115831	81609	U.S.	2003-05-18	RTV, ATV	B	Plasma	Dideoxy		AAGATAGGGGGGCAACTAAAGGAAGCTCTATTAGATACAGGAGCAGATGATACAGTATTAGAAGACATGGATTTGCCAGGGAGATGGAAACCAAAAATGATAGGGGGAATTGGAGGTTTTATCAAAGTAAAACAGTATGATCAGGTACCCATAGAAATCTGTGGGCATAAAACTATAGGTACAGTATTAGTAGGACCTACACCTGTCAACATAATTGGAAGAAATCTGTTGACTCAAATTGGTTGCACTTTAAATTTT
1908	Gulick, RM	Triple-nucleoside regimens versus efavirenz-containing regimens for the initial treatment of HIV-1 infection.	N Engl J Med	2004	15115831	81619	U.S.	2003-01-28	ATV	B	Plasma	Dideoxy		ACTCTTTGGCAACGACCCCTCGTCACAATAAARATAGGGGGGCAACTAAAGGAAGCYCTATTAGATACAGGAGCAGATGATACAGTATTAGAAGACATGGATTTGCCAGGAAGATGGAAACCAAAAATGATAGGGGGAATTGGAGGCTTTATCAAAGTAAGACAGTATGATCAGATACCCATAGAAATCTGTGGACATAAAGCYATAGGTACAGTATTAGTAGGACCTACACCTGTCAACATAATTGGAAGAAATTTGTTGACTCAGCTTGGTTGCACTTTAAATTTT
1908	Gulick, RM	Triple-nucleoside regimens versus efavirenz-containing regimens for the initial treatment of HIV-1 infection.	N Engl J Med	2004	15115831	81627	U.S.	2004-08-24	ATV	B	Plasma	Dideoxy		ACTCTTTGGCAACGACCCCTCGTCACAATAAAGGTAGGGGGGCAAATAAAGGAAGCTCTATTAGATACAGGAGCAGATGATACAGTATTAGAAGACATGAATTTACCAGGAAGATGGAAACCAAAAATGATAGGGGGAATTGGAGGTTTTATCAAAGTAAAACAGTATGATCAGRTACCCATAGAAATCTGTGGGCATAAGGCTATAGGTACAGTATTAGTAGGACCTACACCTGTCAACATAATTGGAAGAAATCTGTTGACTCAGCTTGGTTGCACTTTAAATTTT
1908	Gulick, RM	Triple-nucleoside regimens versus efavirenz-containing regimens for the initial treatment of HIV-1 infection.	N Engl J Med	2004	15115831	81639	U.S.	2003-05-26	ATV	B	Plasma	Dideoxy		ACTCTTTGGCAACGACCACTCGTCAACATAAAGATAGGGGGGCAACTAAAGGAAGCTCTATTAGATACAGGAGCAGATGATACAGTATTAGAAGACATAAATTTGCCAGGAAAATGGAAACCAAAAATGATAGGGGGAATTGGAGGTTTTATCAAAGTAAGACAGTATGAGCARGTACCTGTAGAAATCTGTGGCCATAAAGCTATAGGTACAGTATTGGTAGGACCTACACCTGTCAACATAATTGGAAGAAATCTGTTGACTCAGATTGGTTGCACTTTAAATTTT
1908	Gulick, RM	Triple-nucleoside regimens versus efavirenz-containing regimens for the initial treatment of HIV-1 infection.	N Engl J Med	2004	15115831	81662	U.S.	2003-02-25	ATV	B	Plasma	Dideoxy		ACTCTTTGGCAACGACCCCTCGTCACAATAAAGATAGGGGGGCAGCTAAAGGAAGCTCTAYTAGATACAGGAGCAGATGATACAGTATTAGAAGACATGAATTTGCCAGGAAGATGGAAACCAAAAATGATAGGGGGAATYGGAGGTTTTATCAAAGTAARACAGTATGATCAGRTACTTATAGAAATCTGTGGACATAAAGCTATAGGTTCAGTATTAATAGGACCTACACCTGTCAACATAATTGGAAGAAATATGTTGACTCAGATTGGYTGYACTTTAAATTTT
1908	Gulick, RM	Triple-nucleoside regimens versus efavirenz-containing regimens for the initial treatment of HIV-1 infection.	N Engl J Med	2004	15115831	81667	U.S.	2002-11-25	ATV	B	Plasma	Dideoxy		ACTCTTTGGCAGCGACCCCTCGTCGCAATAAAGATAGGGGGGCAACTAAAGGAAGCTCTATTAGATACAGGAGCAGATGATACAGTATTAGAAGACATGAATTTGCCAGGAAGATGGAAACCAAAAATGATAGGGGGAATTGGAGGCTTTATCAAAGTAAAACAGTATGATCAGATACCCATAGAAATCTGTGGACATAAGGCTATAGGTACAGTATTAGTAGGACCAACACCTGTCAACATAATTGGAAGAAATCTGTTGACTCAGATTGGTTGCACTTTAAATTTT
1908	Gulick, RM	Triple-nucleoside regimens versus efavirenz-containing regimens for the initial treatment of HIV-1 infection.	N Engl J Med	2004	15115831	81715	U.S.	2004-12-23	ATV	B	Plasma	Dideoxy		ACTCTTTGGCAACGACCCCTCGTCACAATAAAGGTAGGGGGGCAGCTAAAGGAAGCTCTATTAGATACAGGAGCAGATGATACAGTATTAGAAGACATGAGTTTGCCAGGAAAATGGAAGCCAAAAATGATAGGGGGAATTGGAGGTTTTATCAAAGTAAGACAGTATGATCAGATAGCCATAGAAATTTGTGGACATAAAGCTATAGGTACAGTATTAGTAGGACCCACACCAGTCAACATAATTGGAAGAAATCTGTTGACTCAGATTGGTTGCACTTTAAATTTT
1908	Gulick, RM	Triple-nucleoside regimens versus efavirenz-containing regimens for the initial treatment of HIV-1 infection.	N Engl J Med	2004	15115831	81738	U.S.	2003-12-01	ATV	B	Plasma	Dideoxy		ACTCTTTGGCAACGACCCCTCGTCACAATAAAGATAGGGGGGCAACTAAAGGAAGCTCTATTAGATACAGGAGCAGATGATACAGTATTAGAAGACATGACTTTGCCAGGAAGATGGAAACCAAAAATGATAGGGGGAATTGGAGGTTTTATCAAAGTAAGACAGTATGATCAGATACCCATAGAAATCTGTGGACAGAAAGCTATAGGTACAGTATTAGTAGGACCTACACCTGTCAACATAATTGGAAGAAATCTGTTGACTCAGATTGGTTGCACTTTAAATTTT
1908	Gulick, RM	Triple-nucleoside regimens versus efavirenz-containing regimens for the initial treatment of HIV-1 infection.	N Engl J Med	2004	15115831	81758	U.S.	2002-12-03	ATV	B	Plasma	Dideoxy		ACTCTTTGGCAACGACCCCTCGTCACAATAAAGATAGGGGGGCAATTAAAAGAGGCCCTATTAGATACAGGGGCAGATGACACAGTATTAGAAGAAATGAATTTGCCAGGGAGATGGAAACCAAAAATGATAGGAGGAATTGGAGGTTTTATCAAAGTAAGACAGTATGACCAAATAGGCATAGAAATCTGTGGACACAAAGCTATAGGAACAGTATTAGTAGGACCTACACCTGTCAACATAATTGGAAGAAATCTGTTGACTCAGATTGGTTGCACTTTAAATTTT
1908	Gulick, RM	Triple-nucleoside regimens versus efavirenz-containing regimens for the initial treatment of HIV-1 infection.	N Engl J Med	2004	15115831	81775	U.S.	2004-08-26	ATV	B	Plasma	Dideoxy		ACTCTTTGGCAACGACCCCTCGTCACAATAAAGGTAGGGGGGCAACTAAAAGAAGCTCTATTAGATACAGGAGCAGATGATACAGTATTAGAAGAAATGAATTTGCCAGGAAAATGGAAACCAAAAATGATAGGGGGAATTGGAGGTTTTATCAAAGTAAGACAGTATGATCAAATACTTATAGAGATCTGTGGACATAAAGCTATAGGTACAGTATTAGTAGGACCTACACCTATCAACATAATTGGAAGAAATTTGTTAACTCAGCTTGGKTGCACTTTAAATTTT
1908	Gulick, RM	Triple-nucleoside regimens versus efavirenz-containing regimens for the initial treatment of HIV-1 infection.	N Engl J Med	2004	15115831	81782	U.S.	2002-12-30	ATV	B	Plasma	Dideoxy		ACTCTTTGGCAACGACCCCTAGTCACAATAAAGATAGGGGGGCTACTAAAGGAAGCTCTATTAGATACAGGAGCAGATGATACAGTATTAGAAGACATGGATTTGCCAGGAAGATGGAAACCAAAAATGATAGGGGGAATTGGAGGTTTTATCAAAGTAAGACAGTATGATCAGATACCCATAGAAATCTGTGGACATAAAGTTACAGGTACAGTATTAATAGGACCTACACCTGTCAATATAATTGGAAGAAATCTATTGACTCAGCTTGGTTGCACTTTAAATTTT
1908	Gulick, RM	Triple-nucleoside regimens versus efavirenz-containing regimens for the initial treatment of HIV-1 infection.	N Engl J Med	2004	15115831	81791	U.S.	2004-05-18	ATV	B	Plasma	Dideoxy		ACTCTTTGGCAACGACCCCTCGTCACWATAAAAATAGGGGGACAACTAAAGGAAGCTCTATTAGATACAGGAGCAGATGATACAGTATTAGAAGAAATGAATTTRCCAGGAAGATGGAAACCAAAAATGATAGGGGGAATTGGAGGTTTTATCAAAGTAAGACAGTATGATCAGATACTAGTAGAAATATGTGGACATAAAGCTATAGGTACAGTATTAGTAGGACCTACACCYGTCAACATAATTGGAAGAAATCTGTTGACTCAGATTGGTTGCACTTTAAATTTC
1908	Gulick, RM	Triple-nucleoside regimens versus efavirenz-containing regimens for the initial treatment of HIV-1 infection.	N Engl J Med	2004	15115831	81830	U.S.	2002-11-26	ATV	B	Plasma	Dideoxy		ACTCTTTGGCAACGACCCCTCGTCACAATAAAGATAGGGGGGCAACTAAAGGAAGCTCTATTAGATACAGGAGCAGATGATACAGTAGTAGAAGAAATGAGTTTGCCAGGAAAATGGAAACCAAAAATGATAGGGGGAATTGGAGGTTTTATCAAAGTAAGACAATATGATCARATACTTGTAGAAATTTGTGGACATAAAGCWATAGGTACAGTATTAGTAGGACCTACCCCTGTCAACATAATTGGAAGGAATCTGTTGACTCAGCTTGGTTGCACTTTAAATTTT
1908	Gulick, RM	Triple-nucleoside regimens versus efavirenz-containing regimens for the initial treatment of HIV-1 infection.	N Engl J Med	2004	15115831	81851	U.S.	2003-03-01	ATV	B	Plasma	Dideoxy		ACTCTTTGGCAACGACCCMTCGTCACAATAAAGATAGGGGGGCAGCTAAAGGAAGCTCTATTAGAYACAGGAGCAGATGATACAGTATTAGAAGAAATGARTTTGCCAGGAAGATGGAAACCAAAAATGATAGGGGGAATTGGAGGTTTTATCAAAGTAARACAGTATGATCAGATACCCATAGAAATCTGTGGRCATAARGCTATAGGTACAGTATTAGTAGGACCTACACCTGYYAACATAATTGGAAGAAATYTGTTGACTMAGMTTGGCTGYACCTTAAATTTT
1913	El-Khatib, Z	Viremia and drug resistance among HIV-1 patients on antiretroviral treatment: a cross-sectional study in Soweto, South Africa.	AIDS	2010	20453629	83590	South Africa	2008-07-21	RTV, ATV	C	Plasma	Dideoxy	JF960542	CCTCAAATCACTCTTTGGCAGCGACCCCTTGTCTCAGTAAAAGTAGGGGGCCAGATAACGGAGGCTATATTAGACACAGGAGCAGATGATACAGTATTAGAAGACATAAATTTGCCAGGAAAATGGAAACCAAAAATGATAGGAGGAATTGGAGGTYTTATCAAAGTAAGACAATATGATCAARTACTTATAGAAATTTGTGGAAAAAAGRTTATAGGTTCAGTATTARTAGGGCCTACACCTGTCAACATAATTGGAAGAARTATAATGACTCAGCTTGGATGCACACTAAATTTT
1939	Riddler, SA	Class-sparing regimens for initial treatment of HIV-1 infection.	N Engl J Med	2008	18480202	84469	U.S.	2004-08-10	RTV, ATV	D	Plasma	Dideoxy		CCTCAGATCACTCTTTGGCAACGACCCCTCGTCACAATAAAAATAGGGGGACAGCTAAAAGAAGCTCTATTAGATACAGGAGCAGATGATACAGTATTAGAAGAAATAAATTTGCCAGGAAAATGGAAGCCAAAAATGATAGGGGGAATTGGAGGTTTTATCAAAGTAAGGCAGTATGATCAAATACYTATAGARATCTGTGGACATAGAGCYATAGGTACAGTATTAGTAGGACCTACACCTGTCAACATAATTGGAAGAAATCTGTTGACTCAGATTGGTTGCACTTTAAATTTT
2130	Mollan, K	HIV-1 amino acid changes among participants with virologic failure: associations with first-line efavirenz or atazanavir plus ritonavir and disease status.	J Infect Dis	2012	23148287	118724	U.S.	2007-01-05	RTV, ATV	B	Plasma	Dideoxy	MG171060	CCTCAGATCACTCTTTGGCAACGACCCCTCGTCACAATAAAGATAGGGGGGCARYTAAAGGAAGCTCTATTAGATACAGGAGCAGATGATACAGTATTRGAAGACATGAATTTGCCAGGGAGATGGAAACCAAAAATGATAGGGGGAATTGGAGGTTTTATCAAAGTAARACAGTATGATCAGATACCTATAGAAATCTGTGGACATAAAGCTRTRGGTACAGTRTTAATAGGACCTACACCTGTCAACATAATTGGAAGAAAYCTGTTGACTCARMTTGGTTGCACTTTAAATTTT
2130	Mollan, K	HIV-1 amino acid changes among participants with virologic failure: associations with first-line efavirenz or atazanavir plus ritonavir and disease status.	J Infect Dis	2012	23148287	118725	U.S.	2007-03-05	RTV, ATV	B	Plasma	Dideoxy		CCTCAAATCACTCTTTGGCAACGACCCCTCGTCACAATAAAGATAGGGGGGCAGCTAAAGGAAGCCCTATTRGATACAGGAGCAGATGATACAGTATTAGAAGACATGAGTTTGCCAGGAAGATGGAAACCAAAAATGATAGGGGGAATTGGRGGYTTTATCAAAGTAAGACAGTATGATGAGGTACCCATAGAAATTTGTGGACATAAAGCTATAGGTACAGTATTAATAGGACCCACACCTGTCAACATAATTGGAAGAAATCTGTTGACTCARCTTGGTTGCACTTTAAATTTY
2130	Mollan, K	HIV-1 amino acid changes among participants with virologic failure: associations with first-line efavirenz or atazanavir plus ritonavir and disease status.	J Infect Dis	2012	23148287	118729	U.S.	2006-02-24	RTV, ATV	B	Plasma	Dideoxy		CCTCAGATCACTCTTTGGCAACGACCCCTCGTCACAATAAAGATAGGAGGGCAAATAAAGGAAGCTCTATTAGATACAGGAGCAGATGATACAGTATTAGAAGACATGAATTTGCCAGGAAGGTGGAAACCAAAAATGATAGGAGGAATTGGAGGTTTTATCAAAGTAAGACAGTATGACCAAATATGCATAGAAATCTGTGGACATAAAGCTATAGGTACAGTATTAATAGGACCTACACCTGTCAACATAATTGGAAGAAATCTGTTGACTCAGCTTGGTTGCACYTTAAATTTT
2130	Mollan, K	HIV-1 amino acid changes among participants with virologic failure: associations with first-line efavirenz or atazanavir plus ritonavir and disease status.	J Infect Dis	2012	23148287	118730	U.S.	2006-02-19	RTV, ATV	A	Plasma	Dideoxy		CCTCAAATCACTCTTTGGCAACGACCTCTTGTCACAGTAAAAATAGGGGGACAGCTAAAGGAAGCTCTATTGGATACAGGAGCAGATGATACAGTATTAGAAGACATAAATTTGCCAGGAAAATGGAAACCAAAAATGATAGGGGGAATTGGAGGTTTCATCAAGGTAAAACAATATGATCAGATACTTATAGAAATTTGTGGMAAAAAGGCTATAGGTACAGTATTAGTAGGACCTACACCTGTCAACATAATTGGAAGAAATATGTTGACCCAGATTGGYTGTACTYTAAATTTY
2130	Mollan, K	HIV-1 amino acid changes among participants with virologic failure: associations with first-line efavirenz or atazanavir plus ritonavir and disease status.	J Infect Dis	2012	23148287	118732	U.S.	2006-02-19	RTV, ATV	B	Plasma	Dideoxy		CCTCAAATCACTCTTTGGCAACGACCTCTTGTCACAGTAAAGATAGGGGGGCAACTAAAGGAAGCTCTATTAGATACAGGAGCAGATGACACAGTATTAGAAGACATGAATTTGCCAGGAAGATGGAAACCAARAATGATAGGGGGAATTGGAGGTTTTATCAAAGTAMGACAGTATGATCARATACCCRTAGAWATTTGTGGACATAAAGCTATAGGTACAGTATTGMTAGGACCTACACCTGTCAACATAATTGGAAGAAATCTGTTGACTCAGATTGGTTGCACTYTAAATTTT
2130	Mollan, K	HIV-1 amino acid changes among participants with virologic failure: associations with first-line efavirenz or atazanavir plus ritonavir and disease status.	J Infect Dis	2012	23148287	118734	U.S.	2006-04-09	RTV, ATV	B	Plasma	Dideoxy		CCTCARATCACTCTTTGGCAACGACCCCTCGTCACAATAAAGATAGGGGGGCAGCTAAAGGAAGCTCTATTAGATACAGGAGCAGATGATACAGTATTAGAAGACATAAATTTGCCAGGAAGATGGAARCCAAAAATGATAGGGGGAATTGGAGGTTTTATCAAAGTAAGACAATATGATCAGGTACCCATAGAAATCTGTGGAYATAARGTTACAGGTACAGTGTTAGTAGGACCTACACCTGTCAAYATAATTGGAAGRAATCTGTTGACTCAACTTGGTTGCACTTTAAATTTT
2130	Mollan, K	HIV-1 amino acid changes among participants with virologic failure: associations with first-line efavirenz or atazanavir plus ritonavir and disease status.	J Infect Dis	2012	23148287	118737	U.S.	2006-01-05	RTV, ATV	B	Plasma	Dideoxy		CCTCAAATCACTCTTTGGCAACGACCCATCGTCACAATAAAAATAGGGGGGCAACTAAARGAAGCTCTATTAGATACAGGAGCAGATGATACAGTRTTAGAAGACATGCATTTACCAGGAAAATGGAAACCAAAAATGATAGGGGGAATTGGAGGYTTTATCAAAGTAAGACARTATGATCARATACCMGTAGAAATCTGTGGACACAAGGCTATAGGTACAGTATTAGTAGGACCTACACCTGTCAACATAATTGGAAGAAATTTGTTGACTCAGCTTGGTTGCACCTTAAATTTT
2130	Mollan, K	HIV-1 amino acid changes among participants with virologic failure: associations with first-line efavirenz or atazanavir plus ritonavir and disease status.	J Infect Dis	2012	23148287	118738	U.S.	2006-05-10	RTV, ATV	B	Plasma	Dideoxy		CCTCAGATCACTCTTTGGCAACGACCCCTCGTCACAATAAAGATAGGGGGGCAACTGAGGGAAGCTCTATTGGATACAGGGGCAGATGATACAGTATTAGAAGAAATAGATTTACCAGGAAGATGGAAACCAAAAATGATAGGGGGAATTGGAGGTTTTATCAAAGTGAGRCAGTATGACCAGATACAAATAGAAATCTGTGGACAAAAAGCTATAGGTACAGTATTAGTAGGACCTACACCTGTCAACATAATTGGAAGAAATCTGTTGACTAAGATTGGCTGCACCTTAAATTTT
2130	Mollan, K	HIV-1 amino acid changes among participants with virologic failure: associations with first-line efavirenz or atazanavir plus ritonavir and disease status.	J Infect Dis	2012	23148287	118739	U.S.	2006-05-11	RTV, ATV	B	Plasma	Dideoxy		CCTCAGATCACTCTTTGGCARCGACCCCTCGTCACAATAAAGATAGGGGGGCAACTAAARGAAGCTCTATTAGATACAGGAGCAGATGATACAGTATTAGAAGAAATGGAGTTGCCAGGRAGATGGAAACCAAAAATGATAGGGGGAATTGGAGGTTTTATCAAAGTAAAACAGTATGATCAGRTASCCWTAGAAATCTGTGGACATAAARCTATAGGTACAGTATTAATAGGACCTACACCTGTCAACATAATTGGAAGAAATCTGTTGACTCAGCTTGGTTGCACTTTAAATTTT
2130	Mollan, K	HIV-1 amino acid changes among participants with virologic failure: associations with first-line efavirenz or atazanavir plus ritonavir and disease status.	J Infect Dis	2012	23148287	118740	U.S.	2006-04-06	RTV, ATV	B	Plasma	Dideoxy		CCTCAGATCACTCTTTGGCAACGACCCCTCGTCACAATAAGGATAGGGGGGCAGCTAAAGGAAGCTCTATTAGATACAGGAGCAGATGATACAGTATTAGAAGAAATGAATTTGCCAGGAAGATGGAAACCAAAAATGATAGGGGGAATTGGAGGTTTTATCAAAGTAAGACAGTATGATCAGATACCAATAGAAATCTGTGGACAAAAAGCTATAGGTACAGTATTAATAGGACCCACACCYGTCAACATAATTGGAAGAAATYTGTTGACTCAGCTTGGTTGYACTTTAAATTTT
2130	Mollan, K	HIV-1 amino acid changes among participants with virologic failure: associations with first-line efavirenz or atazanavir plus ritonavir and disease status.	J Infect Dis	2012	23148287	118743	U.S.	2006-02-16	RTV, ATV	B	Plasma	Dideoxy		CCTCAGATCACTCTTTGGCAACGACCCCTYGTCTCAATAAAGATAGGGGGACAAATAAAGGAAGCTCTATTAGATACAGGAGCAGATGATACAGTATTAGAAGAAATGGATTTGCCAGGGAGATGGAAACCAAAAATGATAGGGGGAATTGGAGGTTTTATCAAAGTAAGACAGTATGAKCAGATACCCATAGAAATCTGTGGAMARAAARCTATTGGTACAGTATTAGTAGGACCTACACCTGTCAACATAATTGGAAGAAATCTGTTGACTCAGATTGGTTGCACTTTAAATTTT
2130	Mollan, K	HIV-1 amino acid changes among participants with virologic failure: associations with first-line efavirenz or atazanavir plus ritonavir and disease status.	J Infect Dis	2012	23148287	118744	U.S.	2006-12-21	RTV, ATV	B	Plasma	Dideoxy		CCTCAAATCACTCTTTGGCAACGACCCCTCGTCACAATAAAAGTAGGAGGGCAATTAAAGGAAGCTCTATTAGATACAGGAGCAGATGATACAGTATTAGAAGACATGAATTTGCCAGGAAGATGGAAACCAAAAATGATAGGGGGAATTGGCGGCTTTATCAAAGTAAGACAGTATGATCAGATACTCATAGAAATCTGTGGACATAAAGCTATAGGTACAGTATTAGTAGGACCTACACCTGTTAACATAATTGGAAGAAATCTGTTGACTCAGATTGGTTGCACTCTAAATTTT
2130	Mollan, K	HIV-1 amino acid changes among participants with virologic failure: associations with first-line efavirenz or atazanavir plus ritonavir and disease status.	J Infect Dis	2012	23148287	118745	U.S.	2007-10-25	RTV, ATV	B	Plasma	Dideoxy	MG171064	CCTCAGATCACTCTTTGGCAACGACCCATCGTCACAGTAAAGATAGGGGGGCAACTAAAGGAGGCTCTATTAGATACAGGAGCAGATGATACAGTRTTAGAAGAAATGAAYTTGCCAGGAAGATGGAAACCAAAAATGATAGGGGGAATTGGAGGTTTTATCAAAGTAAAACAGTATGATCAGATATCCATAGAAATCTGTGGACATAAAACTATAGGTACAGTATTARTAGGACCTACACCTGTCAACATAATTGGAAGAAATCTGTTGACCCAGCTTGGTTGTACTTTAAATTTT
2130	Mollan, K	HIV-1 amino acid changes among participants with virologic failure: associations with first-line efavirenz or atazanavir plus ritonavir and disease status.	J Infect Dis	2012	23148287	118746	U.S.	2006-06-21	RTV, ATV	B	Plasma	Dideoxy		AAAGAAGCTCTATTAGATACAGGAGCAGATGATACAGTATTAGAAGAAATGAATTTGCCAGGAAAATGGAAACCAAAAATGATAGGGGGAATTGGAGGCTTTATCAAAGTAAGACAGTATGATCAAATACTCATAGAAATCTGTGGACATAAAGCTATAGGTACAGTATTAGTAGGACCTACACCTGTCAACATAATTGGAAGAAATTTGTTGACTCAGATTGGTTGCACTTTAAATTTT
2130	Mollan, K	HIV-1 amino acid changes among participants with virologic failure: associations with first-line efavirenz or atazanavir plus ritonavir and disease status.	J Infect Dis	2012	23148287	118747	U.S.	2006-08-10	RTV, ATV	B	Plasma	Dideoxy	MG171066	CCTCAGATCACTCTTTGGCAACGACCCCTCGTCACARTAAAGATAGGGGGGCAAYTAAAAGAAGCTTTATTAGATACAGGAGCAGATGATACAGTATTAGAAGAAATGAATTTGCCAGGGAGGTGGAAACCAAAAATGATAGGAGGAATTGGAGGTTTTATCAAAGTAAGACAGTATGAAGARATACCCATAGAAATTTGTGGACATAAAGCTATAGGTACAGTATTAGTAGGACCYACACCTGTCAACATAATTGGAAGAAATCTGTTGACTCAGATTGGTTGCACTYTAAAYTTT
2130	Mollan, K	HIV-1 amino acid changes among participants with virologic failure: associations with first-line efavirenz or atazanavir plus ritonavir and disease status.	J Infect Dis	2012	23148287	118749	U.S.	2006-05-05	RTV, ATV	B	Plasma	Dideoxy		CGACCCCTYGTCWCAATAAAGGTAGGGGGGCAAATAAAGGAAGCTCTATTAGATACAGGAGCAGATGATACAGTATTAGAAGACATGGAGTTGCCAGGAAGGTGGAAACCAAAAATGATAGGGGGAATTGGAGGTTTTATCAAAGTGAGACAGTATGAACAGATACCCATAGAAATTTGTGGCCATAAAGCTATAGGTACAGTATTAGTAGGACCTACACCTGTCAACATAATTGGAAGAAACCTGTTGACTCAGATTGGTTGCACTTTAAATTTT
2130	Mollan, K	HIV-1 amino acid changes among participants with virologic failure: associations with first-line efavirenz or atazanavir plus ritonavir and disease status.	J Infect Dis	2012	23148287	118750	U.S.	2006-02-26	RTV, ATV	B	Plasma	Dideoxy		CCTCARATCACTCTTTGGCAACGACCCCTYGTYRCMATAARGATAGGGGGRCAACTAAGGGAAGCTCTATTAGATACAGGAGCAGATGATACAGTATTAGAAGACATAGATTTGCCAGGAAGATGGAAACCAAAAATGATAGGGGGAATTGGAGGTTTTATCAAAGTAAGACAGTATGATCAGATAACCATAGAAATTTGTGGACATAAAGCTACAGGTACAGTATTAGTAGGACCTACACCTGTCAACATAATTGGAAGAAATCTGTTGACTCAGATTGGYTGCACTCTAAATTTT
2130	Mollan, K	HIV-1 amino acid changes among participants with virologic failure: associations with first-line efavirenz or atazanavir plus ritonavir and disease status.	J Infect Dis	2012	23148287	118753	U.S.	2006-03-23	RTV, ATV	B	Plasma	Dideoxy		CCTCAGATCACTCTTTGGCAACGACCCCTCGTCACAATAAAGRTAGGGGGGCAACTAAAGGAAGCTCTATTAGACACAGGAGCAGATGATACAGTATTAGAAGAAATGAATTTGCCGGGAAGATGGAAACCAAAAATGATAGGGGGAATTGGAGGCTTTATCAAAGTAAGACAGTATGATCAGATATCCATAGAAATCTGTGGACATAAAGCTATAGGTACAGTATTAATAGGACCTACACCTGTCAACATAATTGGAAGAAATCTGTTGACYCAGATTGGTTGCACTCTAAATTTT
2130	Mollan, K	HIV-1 amino acid changes among participants with virologic failure: associations with first-line efavirenz or atazanavir plus ritonavir and disease status.	J Infect Dis	2012	23148287	118754	U.S.	2006-04-26	RTV, ATV	B	Plasma	Dideoxy	MG171068	CCTCAGATCACTCTTTGGCAACGACCCCTCGTCACAATAAAGATAGGGGGGCAACTAAAGGAAGCTCTATTAGATACAGGAGCAGATGATACAGTATTAGAAGAAATGACTTTGCCAGGGAGATGGAARCCAAAAATGATAGGAGGAATTGGAGGTTTTATCAAAGTAAGACAGTATGATCAGATACTAGTAGAAATCTGTGGRCATAAAGCTATAGGTACAGTATTAATAGGACCTACACCTGTCAACATAATTGGAAGAAATCTGTTGACTCAGATTGGTTGCACTTTAAATTTT
2130	Mollan, K	HIV-1 amino acid changes among participants with virologic failure: associations with first-line efavirenz or atazanavir plus ritonavir and disease status.	J Infect Dis	2012	23148287	118755	U.S.	2006-11-24	RTV, ATV	B	Plasma	Dideoxy		CCTCAGATCACTCTTTGGCAACGACCCCTTGTCACAATAAAGATAGGGGGGCAACTAAAGGAAGCCCTGTTAGAYACAGGAGCAGATGATACAGTAYTAGAAGAAATGAATTTACCAGGAAGATGGAAACCAAAAATGATAGGGGGAATTGGAGGCTTTATCAAAGTAAAACAGTATGATGAGATACCCATAGAAATCTGTGGRCATAAAGCTATAGGTACAGTATTAATAGGAGATACACCTGTCAACATAATTGGAAGAAATCTGTTGACTCAGCTTGGTTGCACTCTAAATTTT
2130	Mollan, K	HIV-1 amino acid changes among participants with virologic failure: associations with first-line efavirenz or atazanavir plus ritonavir and disease status.	J Infect Dis	2012	23148287	118761	U.S.	2007-01-05	RTV, ATV	B	Plasma	Dideoxy	MG171070	CCTCAAATCACTCTTTGGCAGCGACCCYTAGTCACAATAAAGATAGGGGGGCAGCTAAAGGARGCTCTATTAGATACAGGAGCAGATGACACAGTATTAGAAGAGATAAATTTGCCAGGAAAATGGAAGCCAAAAATGATAGGGGGAATTGGAGGTTTTATCAAAGTAAGACAGTATGATCAAATWCCCATAGATATCTGTGGGCAYAAAGCTGTAGGTACAGTGTTAGTAGGACCTACACCTGTCAACATAATTGGAAGAAATCTGTTGACYCAGATTGGTTGTACTTTAAATTTT
2130	Mollan, K	HIV-1 amino acid changes among participants with virologic failure: associations with first-line efavirenz or atazanavir plus ritonavir and disease status.	J Infect Dis	2012	23148287	118762	U.S.	2006-03-09	RTV, ATV	B	Plasma	Dideoxy		CCTCAGATCACTCTTTGGCAACGACCCCTCGTCACAATAAAGATAGGGGGGCAACTAAGGGAAGCTCTATTAGATACAGGRGCAGATGAYACAGTATTAGAAGAAATAAATTTGCCAGGAAGATGGAAACCAAAAATGATAGGGGGAATTGGAGGTTTTATCAAAGTAAAACAGTATGATCAGRTACCYATAGAAATMTGTGGACATAAAGTTRWAGGTACAGTRTTAATAGGACCTACACCTGTCAACATAATTGGAAGAAATCTGTTGACTCAGCTTGGTTGTACTYTAAATTTT
2130	Mollan, K	HIV-1 amino acid changes among participants with virologic failure: associations with first-line efavirenz or atazanavir plus ritonavir and disease status.	J Infect Dis	2012	23148287	118766	U.S.	2007-02-08	RTV, ATV	B	Plasma	Dideoxy		GTCWCAATAAAGATAGGGGGGCAACTAAAGGAAGCTCTATTAGATACAGGAGCAGATGATACAGTATTAGAAGACATGAATTTGCCAGGAAGATGGAAACCAAAAATGATAGGGGGAATTGGAGGTTTTATCAAAGTAAGACAGTATGATCAGATACTTGTAGAAATCTGTGGACATAAAGCTATAGGTACAGTATTAGTAGGACCTACACCTGTCAACATAATTGGAAGAAATCTGTTGACTCAGATTGGTTGCACTTTAAATTTT
2130	Mollan, K	HIV-1 amino acid changes among participants with virologic failure: associations with first-line efavirenz or atazanavir plus ritonavir and disease status.	J Infect Dis	2012	23148287	118767	U.S.	2006-06-08	RTV, ATV	B	Plasma	Dideoxy		CCTCAAATCACTCTTTGGCAACGACCCCTCGTCACAGTAAAAATAGGGGGGCAAAYAAAGGAAGCTCTATTAGATACAGGAGCAGATGATACAGTATTAGAAGAAATGAATTTGCCAGGAAGGTGGAAACCAAAAATGATAGGGGGAATTGGAGGTTTTATCAAAGTAAGGCAGTATGATCAGATACCCTTAGAAATYTGTGGACAGAAAGCTATAGGTACAGTATTARTAGGACCTACACCTGTCAACATAATTGGAAGAAATCTGTTGACTCAGATTGGTTGCACTTTAAATTTT
2130	Mollan, K	HIV-1 amino acid changes among participants with virologic failure: associations with first-line efavirenz or atazanavir plus ritonavir and disease status.	J Infect Dis	2012	23148287	118770	U.S.	2006-10-08	RTV, ATV	B	Plasma	Dideoxy	MG171072	CCTCAGATCACTCTTTGGCAACGACCCATCGTCACAGTAAAGATAGGRGGGCAACTAAAGGAAGCTCTATTAGATACAGGAGCAGATGATACAGTATTAGAAGACATRAATTTGCCAGGAAGATGGAAACCAAAAATGATAGGGGGAATTGGAGGTTTTATCAAAGTAAGACAGTATGATCAGGTACCCATAGAAATMTGCGGWCATAAAGYTCTAGGTACAGTATTAGTAGGACCTACACCTGTCAACATAATTGGAAGAAACCTGATGACTCAAATTGGTTGCACTTTAAATTTT
2130	Mollan, K	HIV-1 amino acid changes among participants with virologic failure: associations with first-line efavirenz or atazanavir plus ritonavir and disease status.	J Infect Dis	2012	23148287	118771	U.S.	2006-05-15	RTV, ATV	C	Plasma	Dideoxy		CCTCAAATCACTCTTTGGCAGCGACCCCTTGTCTCAATAAAAATAGGGGGCCAGACAAAGGAAGCTCTYTTAGATACAGGAGCAGATGATACAGTATTTGAAGAAATGAATTTGCCAGGAAAATGGAAACCAAAAATGATAGGAGGAATTGGAGGTTTTATTAAAGTAAGACAATATGATCAAATACTTATAGAAATTTGTGGAAAAAGGGCTATAGGTACAGTATTAATAGGACCTACACCTGTCAACATAATTGGAAGAAATATGTTGACTCAGCTTGGTTGCACTCTAAATTTT
2130	Mollan, K	HIV-1 amino acid changes among participants with virologic failure: associations with first-line efavirenz or atazanavir plus ritonavir and disease status.	J Infect Dis	2012	23148287	118779	U.S.	2006-02-01	RTV, ATV	B	Plasma	Dideoxy		CCTCARATCACTCTTTGGCAACGACCCCTCGTCACAATAAAGATAGGGGGGCAACTAAAGGAAGCTCTATTAGATACAGGAGCAGATGATACAGTATTAGAAGATACAAATTTGCCAGGGAGATGGAAACCAAAAATGATAGGGGGAATTGGAGGTTTTATCAAAGTAAAACAGTATGATCAGGTAGCCTTAGAAATCTGTGGACATAAAGTTATAGGTACAGTATTAATAGGACCTACACCTGTCAACATAATTGGAAGAAATCTGTTGACTCAGCTCGGTTGCACTTTAAATTTT
2130	Mollan, K	HIV-1 amino acid changes among participants with virologic failure: associations with first-line efavirenz or atazanavir plus ritonavir and disease status.	J Infect Dis	2012	23148287	118780	U.S.	2007-02-03	RTV, ATV	B	Plasma	Dideoxy		CCTCAGATCACTCTTTGGCAACGACCCCTTGTCACAATAAAGATAGGGGGGCAACTAAAGGAAGCTCTATTAGATACAGGAGCAGATGATACAGTATTAGAAGAAATGAATTTGCCAGGAAGATGGAAGCCAAAAATGATAGGGGGAATTGGAGGTTTTATTAAAGTAAAACAGTATGATCAGATACCCATAGAAATATGTGGACATAAAGCTATAGGTACAGTATTAATAGGACCTACACCTATCAACATAATTGGAAGAAATTTGTTAACTCAGCTTGGTTGCACCTTAAATTTC
2130	Mollan, K	HIV-1 amino acid changes among participants with virologic failure: associations with first-line efavirenz or atazanavir plus ritonavir and disease status.	J Infect Dis	2012	23148287	118781	U.S.	2006-09-05	RTV, ATV	B	Plasma	Dideoxy		CCTCAGATCACTCTTTGGCAGCGACCCCTCGTCACAATAAAGATAGGGGGGCAAYTAAAGGAAGCTCTATTAGATACAGGAGCAGATGATACAGTATTGGAAGAAATGAATTTGCCAGGAAGATGGAAACCAAAAATGATAGGGGGAATTGGAGGTTTTATCAAAGTAAGACAGTATGATCAGATACCCGTAGAAATCTGTGGACATAAAGCTATAGGTACAGTATTAATAGGACCTACACCTGTCAACATAATTGGAAGAAATCTGTTGACTCAGCTTGGTTGTACTTTAAATTTT
2130	Mollan, K	HIV-1 amino acid changes among participants with virologic failure: associations with first-line efavirenz or atazanavir plus ritonavir and disease status.	J Infect Dis	2012	23148287	118782	U.S.	2006-03-14	RTV, ATV	B	Plasma	Dideoxy		CCTCAGATCACTCTTTGGCAACGACCCCTCGTCACAATAAAGATAGGGGGGCAACTAAAGGAAGCTCTATTAGATACAGGAGCAGATGATACAGTATTAGAGGAAATGGCTTTGTCAGGAAGATGGAAACCAAAAATGATAGGGGGAATTGGAGGATTTATCAAAGTAAAACAGTATGATGAGGTACCCATGGAAATCTGTGGACATAAGGTGGAAGGTACAGTTTTAGTAGGACCCACACCTGTCAACATAATTGGAAGAAATCTGTTGACTCAGCTTGGTTGTACTTTAAATTTT
2130	Mollan, K	HIV-1 amino acid changes among participants with virologic failure: associations with first-line efavirenz or atazanavir plus ritonavir and disease status.	J Infect Dis	2012	23148287	118786	U.S.	2006-08-05	RTV, ATV	B	Plasma	Dideoxy		CCTCAGATCACTCTTTGGCAACGRCCCCTCGTCACAATAAAGATAGGGGGGCAACTAAARGAAGCTCTATTAGATACAGGAGCAGATGATACAGTATTAGAAGAAATRAATTTGCCAGGRAAATGGAGACCAAAAATGATAGGGGGAATTGGAGGTTTTATCAAAGTAAGACAGTATGATCAGGTACCCATAGAAATCTGTGGGCATAAAGCTATAGGTACAGTATTAGTRGGACCTACACCTGTCAACATAATTGGAAGAAATCTGTTGACTCAGCTTGGTTGCACTTTAAATTTT
2130	Mollan, K	HIV-1 amino acid changes among participants with virologic failure: associations with first-line efavirenz or atazanavir plus ritonavir and disease status.	J Infect Dis	2012	23148287	118790	U.S.	2008-01-26	RTV, ATV	B	Plasma	Dideoxy		AAGATAGGGGGACAACTAAAGGAAGCTCTATTAGATACAGGAGCAGATGATACAGTATTAGAAGAAATGAATTTGCCAGGAAGRTGGAAACCAAAAATGATAGGGGGAATTGGAGGTTTTATCAAAGTAAGACAATATGATCAGATACCCATAGAAATCAGTGGATGTAAAGCTRTAGGTACAGTRTTAGTAGGACCTACACCTGTCAACATAATTGGAAGAAAYCTGTTGACTCAGATTGGCTGCACTTTAAATTTT
2130	Mollan, K	HIV-1 amino acid changes among participants with virologic failure: associations with first-line efavirenz or atazanavir plus ritonavir and disease status.	J Infect Dis	2012	23148287	118791	U.S.	2006-08-14	RTV, ATV	B	Plasma	Dideoxy		CCTCAGATCACTCTTTGGCAACGACCCCTTGTCACAATAAAGATAGGGGGGCAGCTAAAGGAAGCTCTATTAGATACAGGAGCAGATGATACAGTATTAGAAGACATGAATTTACCAGGAAGATGGAAACCAAAAATGATAGGGGGAATTGGAGGTTTTATCAAAGTAAGACAGTATGATCAGGTGCCCTTAGAAATCTGTGGGCACAAAGCTATAGGTACGGTATTAATAGGACCTACGCCTGTCAATATAATTGGAAGAAATCTGTTGACTCAGCTTGGTTGCACTTTAAATTTT
2130	Mollan, K	HIV-1 amino acid changes among participants with virologic failure: associations with first-line efavirenz or atazanavir plus ritonavir and disease status.	J Infect Dis	2012	23148287	118792	U.S.	2009-01-01	RTV, ATV	B	Plasma	Dideoxy	MG171074	CCTCARATCACTCTTTGGCAGCGACCCCTYGTCACAGTAAAGATAGGGGGGCAGCTAAAGGAAGCGCTRTTAGATACAGGAGCAGATGATACAGTATTAGAAGAAATGAATTTGCCAGGAAGRTGGAAGCCAAAAATGATAGGGGGAATTGGAGGTTTTATCAAAGTAAGACAGTATGATCAGATACCCATAGAGATCTGTGGGCATAAAGCTATAGGTACAGTATTAGTAGGACCTACACCTGTCAACATAATTGGAAGRAACCTGTTGACTCAGATTGGTTGCACTTTAAATTTT
2130	Mollan, K	HIV-1 amino acid changes among participants with virologic failure: associations with first-line efavirenz or atazanavir plus ritonavir and disease status.	J Infect Dis	2012	23148287	118793	U.S.	2006-05-13	RTV, ATV	B	Plasma	Dideoxy		CCTCAAATCACTCTTTGGCARCGACCCCTCGTCACAATAAAGATAGGGGGGCAACTAAAAGAAGCTTTATTAGATACAGGAGCAGATGATACAGTATTAGAAGAAATAAATTTGTCAGGGAAATGGAAACCAAAAATGATAGGGGGAATTGGAGGTTTTATCAAAGTAAGACAGTATGATCAGATACYYGTAGAAATCTGTGGACATAARGCTATAGGTACAGTATTAGTAGGACCTACACCTGTCAACATWATTGGAAGAAATCTGTTGACTCAAATTGGTTGCACTCTAAATTTT
2130	Mollan, K	HIV-1 amino acid changes among participants with virologic failure: associations with first-line efavirenz or atazanavir plus ritonavir and disease status.	J Infect Dis	2012	23148287	118794	U.S.	2006-01-04	RTV, ATV	B	Plasma	Dideoxy		CCTCAGATCACTCTTTGGCAGCGACCCCTCGTCACAATAAAGATAGGGGGGCAGCTAAAGGAAGCTCTATTAGATACAGGAGCAGATGATACAGTATTAGAAGAAATGGATTTGCCAGGAAGGTGGAAACCAAAAATGATAGGGGGAATTGGAGGTTTTATCAAAGTAAGACAGTATGATCAGATAGCCATAGAAATCTGTGGACATAAAGCTATAGGTACAGTATTAATAGGACCTACACCTATCAACATAATTGGAAGAAATTTATTGACTCAGCTTGGTTGCACTTTAAATTTT
2130	Mollan, K	HIV-1 amino acid changes among participants with virologic failure: associations with first-line efavirenz or atazanavir plus ritonavir and disease status.	J Infect Dis	2012	23148287	118795	U.S.	2006-01-12	RTV, ATV	B	Plasma	Dideoxy		CCTCAAATCACTCTTTGGCAACGACCAATCGTCACAATAAGGATAGGGGGRCAGCTAAAGGAAGCYCTGTTAGACACAGGAGCAGATGATACAGTATTAGAAGAAATGAAYTTACCAGGAAGATGGAAACCAAAAATGATAGGGGGAATTGGAGGTTTTATTAAAGTAAGACAGTATGATCAGRTATCTGTAGAAATTTGTGGACATARAGCAGTRGGTACAGTATTAGTAGGACCTACACCTGTCAACATAATTGGAAGAAATCTGTTGACTCAGATTGGTTGCACTCTAAATTTT
2130	Mollan, K	HIV-1 amino acid changes among participants with virologic failure: associations with first-line efavirenz or atazanavir plus ritonavir and disease status.	J Infect Dis	2012	23148287	118798	U.S.	2006-03-01	RTV, ATV	B	Plasma	Dideoxy		CCTCAGATCACTCTTTGGCAGCGACCCCTTGTCACAATAAAGATAGGGGGGCAACTAAAGGAAGCTCTATTAGATACAGGAGCAGATGATACAGTATTAGAAGAAATGAATTTGCCAGGAAGATGGAAACCAAAAATGATAGGGGGAATTGGAGGTTTTATCAAAGTAAGACARTATGATCAGGTACCCATAGAAATCTGYGGACATAGAGCCATAGGTACAGTATTAATAGGACCAACACCTGTCAACATAATTGGAAGAAATCTGTTGACTCAGCTTGGTTGCACTTTAAATTTT
2130	Mollan, K	HIV-1 amino acid changes among participants with virologic failure: associations with first-line efavirenz or atazanavir plus ritonavir and disease status.	J Infect Dis	2012	23148287	118802	U.S.	2006-06-18	RTV, ATV	B	Plasma	Dideoxy		CCTCAAATCACTCTTTGGCAACGACCCCTTGTCTCAATAAAAATAGGGGGGCAGATAAAGGAAGCTCTATTAGATACAGGAGCAGATGATACAGTATTAGAAGAAATGAATTTGCCAGGAAAATGGAAACCAAAAATGATAGGGGGAATTGGAGGTTTTATCAAAGTAAGACAGTATGATCAAATACCCGTAGAAATCTGTGGACATAAAGCTATAGGTACAGTATTAATAGGACCTACTCCTGTCAACATAATTGGAAGAAATCTGTTGACTCAGATTGGTTGCACTTTAAATTTT
2130	Mollan, K	HIV-1 amino acid changes among participants with virologic failure: associations with first-line efavirenz or atazanavir plus ritonavir and disease status.	J Infect Dis	2012	23148287	118803	U.S.	2006-03-16	RTV, ATV	B	Plasma	Dideoxy		CCTCAGATCACTCTTTGGCAACGACCCATCGTCACAATAAAGATAGGGGGACAACTAAAAGAAGCTCTATTAGACACAGGAGCAGATGATACAGTACTAGARGAAATGAATTTGCCAGGAARATGGAAACCAAAAATGATAGGGGGAATTGGAGGTTTTATCAAAGTAAGACAGTATGATCAGATACCCATAGAAATCTGTGGACAAAAAGCTGAAGGTACAGTATTAATAGGGCCTACACCTGTCAACATAATTGGAAGAAATCTGTTGACTCAGCTTGGTTGCACTTTAAATTTT
2130	Mollan, K	HIV-1 amino acid changes among participants with virologic failure: associations with first-line efavirenz or atazanavir plus ritonavir and disease status.	J Infect Dis	2012	23148287	118805	U.S.	2006-04-07	RTV, ATV	B	Plasma	Dideoxy		CCTCAGATCACTCTTTGGCAACGACCCCTCGTCTCAGTAAAGATAGGGGGRCAACTAAAGGAAGCTCTATTAGATACAGGAGCAGATGATACAGTGTTAGAAGAAATRAATTTGCCAGGAARATGGAAACCAAAAATGATAGGGGGAATTGGAGGTTTTATCARAGTAAGACARTATGACCAGATACTTGTAGAAATCTGTGGACATAAAGCTATAGGTACAGTATTAGTAGGACCTACACCTGTCAATATAATTGGAAGAAATTTGTTGACTCAGATTGGTTGCACTTTAAATTTT
2130	Mollan, K	HIV-1 amino acid changes among participants with virologic failure: associations with first-line efavirenz or atazanavir plus ritonavir and disease status.	J Infect Dis	2012	23148287	118811	U.S.	2006-08-03	RTV, ATV	B	Plasma	Dideoxy	MG171076	CCTCAAATCACTCTTTGGCAACGACCCCTCGTCACAGTAAAGATAGGGGGGCACCTAAARGAAGCTCTATTAGATACAGGAGCAGATGACACAGTATTAGAAGACATGAGTTTGCCAGGAARATGGAAACCAAAAATGATAGGGGGAATTGGAGGTTTTATCAAAGTAAGACAGTATGATCAGATACCCGTAGAAATCTGTGGACATAAAGCTATAGGTACAGTATTAGTAGGACCTACACCTGTCAACATAATTGGAAGAAATCTGTTGACTCAAATTGGTTGTACTTTAAATTTT
2130	Mollan, K	HIV-1 amino acid changes among participants with virologic failure: associations with first-line efavirenz or atazanavir plus ritonavir and disease status.	J Infect Dis	2012	23148287	118813	U.S.	2006-12-22	RTV, ATV	D	Plasma	Dideoxy		CCTCAAATCACTCTTTGGCAGCGACCCCTTGTTACAATAAAAATAGGGGGACAAGTAAGAGAAGCTCTATTAGATACAGGAGCAGATGATACAGTATTAGAAGATATAAATTTGCCAGGAAAATGGAAACCAAAAATGATAGGGGGAATTGGAGGTTTTATCAAAGTAAAAGAGTATGAGGAAATACAAATAGAAATTGAAGGAAAAAAGGCTATAGGTACAGTATTAGTAGGACCAACACCTGTCAACATAATTGGAAGAAATATGTTGACCCAGATTGGTTGCACTCTAAATTTT
2130	Mollan, K	HIV-1 amino acid changes among participants with virologic failure: associations with first-line efavirenz or atazanavir plus ritonavir and disease status.	J Infect Dis	2012	23148287	118817	U.S.	2006-02-22	RTV, ATV	B	Plasma	Dideoxy		CCTCAGATCACTCTTTGGCAACGACCCCTCGTCACAATAAAGATAGGGGGGCARCTAAAGGAAGCTCTATTAGACACAGGAGCAGATGATACAGTATTRGAAGAAATGAGTTTGYCAGGAAGATGGAAACCAAAAATGATAGGGGGAATTGGAGGTTTTATCAAAGTAAAACAGTATGATCAGGTACCCATAGAAATCTGTGGACATAAAGCTATAGGTACAGTATTAATAGGACCTACACCTGTCAACATAATTGGAAGAAATCTGTTGACTCAGCTTGGTTGCACTTTAAATTTT
2130	Mollan, K	HIV-1 amino acid changes among participants with virologic failure: associations with first-line efavirenz or atazanavir plus ritonavir and disease status.	J Infect Dis	2012	23148287	118819	U.S.	2006-03-02	RTV, ATV	A	Plasma	Dideoxy		CCTCAAATCACTCTTTGGCAACGACCTCTTGTCACAGTAAAAATAGGGGGACAGYTAAAGGAAGCTCTATTGGATACAGGAGCAGATGATACAGTATTAGAAAACATAAATTTGCCAGGAAAATGGAAACCAAAAATGATAGGGGGAATTGGAGGTTTCATCAAGGTAAAACAATATGATCAGATACTTATAGAAATTTGTGGRAAAAAGGCTATAGGTACAGTATTAGTAGGACCTACACCTGTCAACATAATTGGAAGAAATATGTTGACCCAGATTGGCTGTACTTTAAATTTC
2130	Mollan, K	HIV-1 amino acid changes among participants with virologic failure: associations with first-line efavirenz or atazanavir plus ritonavir and disease status.	J Infect Dis	2012	23148287	118820	U.S.	2007-11-17	RTV, ATV	B	Plasma	Dideoxy	MG171078	CCTCAGATCACTCTTTGGCAACGACCCCTTGTYACMATAAAGATAGGGGGGCAACTAAAAGAAGCTCTATTAGATACAGGAGCAGATGATACAGTATTAGAAGAYATGAGTTTGACAGGAAGATGGAAACCAAAAATGATAGGGGGAATTGGAGGTTTTATCAAAGTAAGGCAGTATGATCAGATACCCATAGAAATCTGTGGGCATAAAGTTATAGGTACAGTATTAATAGGACCTACACCTGTCAACATAATTGGAAGAAATCTGTTRACTCAGCTTGGTTGCACTTTAAATTTT
2130	Mollan, K	HIV-1 amino acid changes among participants with virologic failure: associations with first-line efavirenz or atazanavir plus ritonavir and disease status.	J Infect Dis	2012	23148287	118822	U.S.	2006-08-31	RTV, ATV	B	Plasma	Dideoxy		CCTCAGATCACTCTTTGGCAACGACCCCTCGTCACAATAAAGATAGGGGGGCAGCTAAAGGAAGCTCTATTAGATACAGGAGCAGATGATACAGTATTAGAAGAAATGAGTTTGCCAGGAAGATGGAAACCAAAAATGATAGGGGGAATTGGAGGTTTTATCAAAGTAAGACAGTATGATCAGGTAGCCATAGAAATTTGTGGACATAAAGCTATAGGTACAGTATTAGTAGGACCTACACCTGTCAACATAATTGGAAGAAACCTGTTGACCCAGATTGGTTGCACTCTAAATTTT
2130	Mollan, K	HIV-1 amino acid changes among participants with virologic failure: associations with first-line efavirenz or atazanavir plus ritonavir and disease status.	J Infect Dis	2012	23148287	118823	U.S.	2007-07-14	RTV, ATV	B	Plasma	Dideoxy	MG171080	CAGCTAAAGGAAGCTCTATTAGATACAGGAGCAGATGATACAGTATTAGAAGAAATGTGTTTGCCAGGAAAATGGAAACCAAAAATGATAGGGGGAATTGGAGGTTTTATCAAAGTAAGACAGTATGATCAGATACTTGTAGAAATCTGTGGACATAAAGCTATAGGTACAGTATTAGTAGGACCTACACCTGTCAACATAATTGGAAGAAATCTGTTGACTCAGATTGGTTGTACTTTAAATTTT
2130	Mollan, K	HIV-1 amino acid changes among participants with virologic failure: associations with first-line efavirenz or atazanavir plus ritonavir and disease status.	J Infect Dis	2012	23148287	118826	U.S.	2006-03-31	RTV, ATV	B	Plasma	Dideoxy		CCTCAGATCACTCTTTGGCAACGACCCCTTGTCACAATAAAGATAGGGGGGCAACTAAAGGAAGCTCTATTAGATACAGGAGCAGATGATACAGTATTAGAAGACATGAATCTGCCAGGAAGGTGGAAACCAAGAATGATAGGGGGAATTGGAGGTTTTATCAAAGTAAAACAGTATGATCAGATACCCATAGAAATTTGTGGACATAAAGCTATAGGTACAGTRTTAATAGGACCTACACCTGTCAACATAATTGGAAGAAATCTGTTGACTCAGCTTGGATGCACCTTAAATTTT
2130	Mollan, K	HIV-1 amino acid changes among participants with virologic failure: associations with first-line efavirenz or atazanavir plus ritonavir and disease status.	J Infect Dis	2012	23148287	118827	U.S.	2007-05-15	RTV, ATV	B	Plasma	Dideoxy	MG171082	CCTCAAATCACTCTTTGGCAACGACCCGTCGTCCCAATAAAGATAGGGGGGCAACTAAAGGAAGCTCTATTAGATACAGGAGCAGATGATACAGTATTAGAAGAAATGTRTTTACCAGGAAAATGGAAACCAAAAATGATAGGGGGAATTGGAGGTTTTATCAAAGTAAAACAGTATGATCAGATACCCATAGAAATCTGTGGACATAAARCCATGGGTACAGTATTAGTAGGACCTACACCTGTCAACATAATTGGAAGAAATCTGTTGACTCAGCTTGGTTGCACTTTAAATTTT
2130	Mollan, K	HIV-1 amino acid changes among participants with virologic failure: associations with first-line efavirenz or atazanavir plus ritonavir and disease status.	J Infect Dis	2012	23148287	118828	U.S.	2007-04-29	RTV, ATV	B	Plasma	Dideoxy	MG171084	CCTCAGATCACTCTTTGGGARCGACCCCTCGTCACAATAAAGATAGGGGGGCAACTAAAGGAAGCTCTATTAGATACAGGAGCAGATGATACAGTATTAGAAGAAATGAATTTGCCAGGGAGATGGAAACCAAAAATGATAGGGGGAATTGGAGGTTTTATCAAAGTAAAACAGTATGATCAGATAGCCATAGAAATCTGTGGACATAAAGTTAYAGGTACAGTATTAATAGGACCTACACCTGTCAACATAATTGGRAGAAATCTGTTGACTCAGCTTGGTTGCACYTTAAATTTT
2130	Mollan, K	HIV-1 amino acid changes among participants with virologic failure: associations with first-line efavirenz or atazanavir plus ritonavir and disease status.	J Infect Dis	2012	23148287	118831	U.S.	2007-05-21	RTV, ATV	B	Plasma	Dideoxy		CCTCAAATCACTCTTTGGCAACGACCCCTTGTCACARTAARGATAGGAGGGCAACTAAAGGAAGCTCTATTAGATACAGGAGCAGATGATACAGTATTAGAAGAAATGAATTTGCCAGGAAAATGGAAACCAAAAATGATAGGGGGAATTGGAGGYTTTATCAAAGTAAAACAGTATGATCAGGTACCAATAGAAATCAGTGGATATAAAGCTRTAGGTACAGTATTAATAGGACCTACACCTGTCAACATAATTGGAAGAAATCTGTTGACTCAGATTGGGTGCACTTTAAATTTT
2130	Mollan, K	HIV-1 amino acid changes among participants with virologic failure: associations with first-line efavirenz or atazanavir plus ritonavir and disease status.	J Infect Dis	2012	23148287	118833	U.S.	2008-04-05	RTV, ATV	B	Plasma	Dideoxy		CCTCAGATCACTCTTTGGCARCGACCCCTCGTCACAGTAAAGGTAGGGGGGCAGCTAAAGGAAGCTCTATTAGATACAGGAGCAGATGACACAGTATTAGAAGAAATGAATCTGCCAGGAAGGTGGAAACCAAGAATGATAGGGGGAATTGGAGGTTTTATCAAAGTAAAACAGTATGATCAGATAAACGTAGAAATTTGTGGACATAAAGCTATAGGTACAGTATTAGTAGGACCTACACCTGTCAACATAATTGGAAGAAATCTRTTGACTAAGATTGGTTGCACCTTAAATTTT
2130	Mollan, K	HIV-1 amino acid changes among participants with virologic failure: associations with first-line efavirenz or atazanavir plus ritonavir and disease status.	J Infect Dis	2012	23148287	118834	U.S.	2006-03-01	RTV, ATV	B	Plasma	Dideoxy		AAGATAGGGGGGCAACTAAAGGAAGCTTTATTAGATACAGGAGCAGATGATACAGTATTAGAAGAAATGAATTTGCCAGGGAGATGGAAACCAAAAATGATAGGGGGAATTGGAGGTTTTATCAAAGTAAGACAATATGATCAGATACCCATAGAAATTTATGGACATAAAGCTATAGGTACAGTATTAGTAGGACCTACACCTGTCAACATAATTGGAAGAAATCTGTTGACTCAGATTGGCTGCACCTTAAATTTT
2130	Mollan, K	HIV-1 amino acid changes among participants with virologic failure: associations with first-line efavirenz or atazanavir plus ritonavir and disease status.	J Infect Dis	2012	23148287	118835	U.S.	2006-05-22	RTV, ATV	B	Plasma	Dideoxy		GGGGGGCAACTAAAGGAAGCCCTATTAGACACAGGAGCAGATGATACAGTATTAGAAGAAATGAATTTACCAGGAAAATGGAAACCAAAAATGATAGGGGGAATTGGAGGTTTTATCAAAGTAAGGCAGTATGATCAGATACTCATAGAAATTTGTGGACATAAAGCTATAGGTACAGTATTAGTAGGACCTACACCTGTCAACATAATTGGAAGAAATCTGTTGACTCAGATTGGTTGCACTTTAAATTTT
2130	Mollan, K	HIV-1 amino acid changes among participants with virologic failure: associations with first-line efavirenz or atazanavir plus ritonavir and disease status.	J Infect Dis	2012	23148287	118838	U.S.	2008-07-02	RTV, ATV	B	Plasma	Dideoxy		CCTCAAATCACTCTTTGGCAACGACCCCTCGTCACAATAAAGGTAGGAGGGCAGCTAAAGGAAGCTCTATTAGATACAGGAGCAGATGATACAGTATTAGAAGACATGAATTTGCCAGGAAGATGGAAACCAAAAATGATAGGGGGAATTGGAGGTTTTATCAAAGTAAGACAGTATGATCAGATACTCATAGAAATTTGTGGACATAAAGCTATAGGTACAGTATTAGTAGGACCTACACCTGTCAACATAATTGGAAGAAATCTGTTGACTCAGATTGGTTGCACTTTAAATTTT
2130	Mollan, K	HIV-1 amino acid changes among participants with virologic failure: associations with first-line efavirenz or atazanavir plus ritonavir and disease status.	J Infect Dis	2012	23148287	118839	U.S.	2006-05-11	RTV, ATV	B	Plasma	Dideoxy		CCTCAAATCACTCTTTGGCAACGACCCATCGTCAACATAAAGATAGGGGGGCAACTAATAGAAGCTCTGTTGGATACAGGAGCAGATGATACAGTAKTAGAAAAAATGGATTTGCCAGGAARATGGAAACCAAAAATAATAGGGGGAATTGGAGGTTTTATCAAAGTTAGACAATATGATCAGGTACCCGTAGAAATTTGTGGACATAAAGCTATAACTACAGTATTGGTAGGACCGACACCTGTCAACATAATTGGAAGAAATCTGATGACTCAGCTTGGATGCACTTTAAATTTT
2130	Mollan, K	HIV-1 amino acid changes among participants with virologic failure: associations with first-line efavirenz or atazanavir plus ritonavir and disease status.	J Infect Dis	2012	23148287	118840	U.S.	2006-05-11	RTV, ATV	B	Plasma	Dideoxy	MG171086	CCTCAGATCACTCTTTGGCAACGACCCCTCGTCACAATAAAGATAGGGGGGCAGCTAAAGGAAGCTCTATTAGATACAGGAGCAGATGATACAGTATTAGAAGATATAAATTTGCCAGGAAGATGGAAACCAAAAATGATAGGGGGAATTGGAGGTTTTATCAAAGTAAGACAATATGATCAAATACCTGTAGAAATCTGTGGACAYAAAGCTATAGGTACAGTATTAGTAGGACCTACACCTGTCAACATAATTGGAAGAAATCTGTTGACTCAGATTGGTTGYACTTTAAATTTT
2130	Mollan, K	HIV-1 amino acid changes among participants with virologic failure: associations with first-line efavirenz or atazanavir plus ritonavir and disease status.	J Infect Dis	2012	23148287	118842	U.S.	2006-06-08	RTV, ATV	B	Plasma	Dideoxy		CCTCAAATCACTCTTTGGCAACGACCCCTCGTCACAATAAAGATAGGGGGACAACTAAAGGAAGCTTTATTAGATACAGGAGCAGATGATACAGTAKTAGAAGAMATGWRTTTGCCAGGAAGATGGAAGCCAAAAATGATAGGGGGAATTGGAGGTTTTATCAAAGTAAAACAGTATGATCAGATACCCGTAGAAATCTGYGGACACAAAGCYATAGGTACAGTATTAATAGGGCCTACACCTGTCAACATAATTGGAAGAAATCTGTTGACTCARATTGGTTGCACTTTAAATTTT
2130	Mollan, K	HIV-1 amino acid changes among participants with virologic failure: associations with first-line efavirenz or atazanavir plus ritonavir and disease status.	J Infect Dis	2012	23148287	118844	U.S.	2006-02-16	RTV, ATV	B	Plasma	Dideoxy		CCTCAGATCACTCTTTGGCAACGACCCCTCGTCACAATAAAAATAGGGGGGCAACTAAAGGAAGCTCTATTAGATACAGGAGCTGATGATACAGTATTAGAAGAAATGAATTTGCCAGGAAGATGGAAACCAAAAATGATAGGGGGAATTGGAGGTTTTATCAAAGTAAGACAGTATGATCAGATACCCATAGAAATCTGTGGACATAAAGCTATAGGTACAGTATTAGTAGGACCTACACCTGTCAACATAATTGGAAGAARTCTGTTGACTCAGATTGGTTGCACTTTAAATTTT
2130	Mollan, K	HIV-1 amino acid changes among participants with virologic failure: associations with first-line efavirenz or atazanavir plus ritonavir and disease status.	J Infect Dis	2012	23148287	118846	U.S.	2006-09-07	RTV, ATV	B	Plasma	Dideoxy	MG171088	CCTCAAATCACTCTTTGGCAACGACCCCTCGTCACAATAAAGATAGGGGGGCARCTAAAGGAAGCCTTATTAGATACAGGGGCAGATGATACAGTATTAGAAGAMATGGATTTGCCAGGAAGATGGAARCCAAAAATGATAGGGGGAATTGGAGGTTTTATCAAAGTAAGACAGTATGATCAGATACYTATAGAAATTTGTGGRCATAGAGCTATAGGTACAGTATTAGTAGGACCTACACCTGTCAACATAATTGGAAGAAACCTGTTGACTCAGATTGGGTGCACTTTAAATTTC
2130	Mollan, K	HIV-1 amino acid changes among participants with virologic failure: associations with first-line efavirenz or atazanavir plus ritonavir and disease status.	J Infect Dis	2012	23148287	118848	U.S.	2006-09-13	RTV, ATV	B	Plasma	Dideoxy		CCTCAAATCACTCTTTGGCAACGACCCCTCGTCACAGTAAAGRTAGGGGGRCAACTAARGGAAGCTCTATTAGATACAGGAGCAGATGATACAGTAKTAGAAGAAATRAATTTGCCAGGAAGATGGAAACCAAAAATGATAGGGGGAATTGGAGGTTTTATCAAAGTAAGACAGTATGATCAGGTRCCCATAGAAATMTGTGGVCATAAAGCTRTAGGTACAGTATTAGTAGGACCTACACCTGTTAACATAATTGGAAGAAATATGTTRACTCAGATTGGTTGCACTTTAAATTTT
2130	Mollan, K	HIV-1 amino acid changes among participants with virologic failure: associations with first-line efavirenz or atazanavir plus ritonavir and disease status.	J Infect Dis	2012	23148287	118849	U.S.	2007-10-19	RTV, ATV	B	Plasma	Dideoxy	MG171090	CCTCAGATCACTCTTTGGCAACGACCCATCGTCACAATAAAGATAGGGGGACAGCTAAAGGAAGCTCTATTAGATACAGGAGCAGATGATACAGTATTAGAAGAAATGAATTTGCCAGGAAGATGGAAACCAAAAATGATAGGGGGAATTGGAGGTTTTATCAAAGTAAGACAGTATGATCAGATACTCATAGAAATCTGTGGACATAAAGCTATAGGTACAGTATTAGTAGGACCTACACCTGTCAACATAATTGGAAGGAATCTGTTGACTCAGCTTGGTTGCACTTTAAATTTT
2130	Mollan, K	HIV-1 amino acid changes among participants with virologic failure: associations with first-line efavirenz or atazanavir plus ritonavir and disease status.	J Infect Dis	2012	23148287	118853	U.S.	2006-06-02	RTV, ATV	B	Plasma	Dideoxy	MG171092	CCTCAGATCACTCTTTGGCAACGACCCCTTGTYSCAATAARGGTAGGGGGGCAACTAAAGGAAGCTCTMTTAGATACAGGAGCAGATGATACAGTATTAGAAGACATGAATTTGCCWGGAAAATGGAAACCAAAAATGATAGGGGGAATTGGAGGTTTTATCAAAGTAAGACAGTATGATCAGATACCCATAGAAATCTGYGGACATAAARCTRWAGGTACAGTATTAGTAGGACCTACACCTGTCAACATAATTGGAAGAAATCTGTTGACTCAGCTTGGTTGCACTTTAAACTTT
2130	Mollan, K	HIV-1 amino acid changes among participants with virologic failure: associations with first-line efavirenz or atazanavir plus ritonavir and disease status.	J Infect Dis	2012	23148287	118855	U.S.	2006-06-22	RTV, ATV	B	Plasma	Dideoxy	MG171094	CCTCAGATCACTCTTTGGCAACGACCCCTCGTCACAATAAAGATAGGGGGGCAGCTAAAGGAAGCTCTATTAGATACAGGAGCAGATGATACAGTATTAGAAGATATGAATTTGCCAGGAAGATGGAAACCAAAAATGATAGGGGGAATTGGAGGTTTTATCAAAGTAAAACARTATGATCAGATACCCATAGAAATCTGTGGRCATAAAGCTATAGGTACAGTACTAGTAGGACCTACACCTGTCAACATAATTGGAAGGAAYCTGTTAACTCAGATTGGCTGCACTTTAAATTTT
2130	Mollan, K	HIV-1 amino acid changes among participants with virologic failure: associations with first-line efavirenz or atazanavir plus ritonavir and disease status.	J Infect Dis	2012	23148287	118856	U.S.	2008-02-01	RTV, ATV	B	Plasma	Dideoxy	MG171096	GCTCTATTAGATACAGGAGCAGATGATACAGTATTAGAAGACATGGATCTGCCAGGAAGGTGGAAACCAAGAATGATAGGGGGAATTGGAGGTTTTATCAAAGTAAAACAGTATGATCAGATACCCATAGAAATTAGTGGACATAAAACTATAGGTACAGTATTAATAGGACCTACACCTGTCAACATAATTGGAAGAAATCTGTTGACTCAGCTTGGATGCACYTTAAATTTT
2130	Mollan, K	HIV-1 amino acid changes among participants with virologic failure: associations with first-line efavirenz or atazanavir plus ritonavir and disease status.	J Infect Dis	2012	23148287	118858	U.S.	2006-11-04	RTV, ATV	B	Plasma	Dideoxy		CCTCAAATCACTCTTTGGCAACGACCCCTCGTCACAATAAAGATAGGGGGGCAACTAAAAGAAGCTCTATTAGATACAGGAGCAGATGATACAGTGTTAGAAGACATAAATTTGCCAGGAAGATGGAAACCAAAAATGATAGGGGGAATTGGAGGTTTTATCAAAGTAARACAGTATGATCAGATACCCATAGAAATYTGTGGACATAAAGCTATAGGTACAGTATTAGTAGGACCTACACCTGTCAACATAATTGGAAGAAATCTGTTGACTCAGATTGGGTGCACTTTAAATTTT
2130	Mollan, K	HIV-1 amino acid changes among participants with virologic failure: associations with first-line efavirenz or atazanavir plus ritonavir and disease status.	J Infect Dis	2012	23148287	118859	U.S.	2006-05-17	RTV, ATV	B	Plasma	Dideoxy		CCTCAAATCACTCTTTGGCAACGACCCCTCGTTACAATAAAGGTAGGGGGGCAACTAAARGAAGCTCTATTAGATACAGGAGCAGATGATACAGTATTAGAAGAAATAAATTTGCCAGGAAGATGGAAACCAAAAATGATAGGGGGAATTGGAGGTTTTATCAAAGTAAGACAGTATGATCAGATAACCATAGAGATTTGTGGACATAAAGCTATAGGTACAGTATTAGTAGGACCTACACCTGTYAACATAATTGGAAGAAATCTGTTGACTCAGATTGGGTGCACTYTAAATTTT
2130	Mollan, K	HIV-1 amino acid changes among participants with virologic failure: associations with first-line efavirenz or atazanavir plus ritonavir and disease status.	J Infect Dis	2012	23148287	118860	U.S.	2006-08-31	RTV, ATV	B	Plasma	Dideoxy	MG171098	CCTCAGATCACTCTTTGGCAACGACCCCTCGTCACAATAAAGATAGGGGGACAGATAAAGGAAGCTCTAYTAGATACAGGAGCAGATGATACAGTATTAGAAGAAATGAATTTGCCAGGAAGATGGAAACCAAAAATGATAGGGGGAATTGGAGGTTTTATCAAAGTAAGACAGTATGATCAGATACCCATAGAAATTTGTGGACATAAAGCTATAGGTACAGTCTTRGTAGGACCTACACCTGTCAACATAATTGGAAGAAATCTGTTGACTCAGCTTGGTTGCACTCTAAATTTT
2130	Mollan, K	HIV-1 amino acid changes among participants with virologic failure: associations with first-line efavirenz or atazanavir plus ritonavir and disease status.	J Infect Dis	2012	23148287	118861	U.S.	2006-01-12	RTV, ATV	B	Plasma	Dideoxy		CCTCAAATCACTCTTTGGCAACGACCCCTCGTCACAATAARRATAGGGGGGCAACTAAAGGAAGCTCTATTAGATACAGGAGCAGATGATACAGTGTTAGAAGAAATRAATTTGCCAGGAARATGGAAACCAAAAATGATAGGGGGAATTGGAGGTTTTATCAAAGTAAGACAGTATGATCAGATATCCATAGAAATCTGTGGAAAGAAAGCTATAGGTACAGTATTAGTAGGACCTACACCTRTCAACATAATTGGAAGRAATCTGTTGACTCAGCTTGGTTGCACTTTAAATTTT
2130	Mollan, K	HIV-1 amino acid changes among participants with virologic failure: associations with first-line efavirenz or atazanavir plus ritonavir and disease status.	J Infect Dis	2012	23148287	118863	U.S.	2006-01-27	RTV, ATV	B	Plasma	Dideoxy		CCTCAGATCACTCTTTGGCAACGACCCCTTGTCACAATAAAGATAGGGGGGCAACTAAAGGAAGCTCTACTAGATACAGGAGCAGATGATACAGTATTAGAAGAMATGARTTTGYCAGGAAGATGGAAACCAAAAATGATAGGGGGAATTGGAGGTTTTATCAAAGTAAGACAGTATGATCAGGTACCCATAGAAATYTGTGGACATAAAGCTATAGGTACAGTATTAGTAGGACCTACACCTGTCAACATAATTGGAAGAAATCTGTTGACTCAGATTGGTTGCACTTTAAATTTC
2130	Mollan, K	HIV-1 amino acid changes among participants with virologic failure: associations with first-line efavirenz or atazanavir plus ritonavir and disease status.	J Infect Dis	2012	23148287	118865	U.S.	2006-09-20	RTV, ATV	B	Plasma	Dideoxy	MG171100	CCTCAGATCACTCTTTGGCAACGACCCCTCGTCTCAATAAAGATAGGGGGGCAACAAAAGGAAGCTCTATTAGATACAGGAGCAGATGATACAGTATTAGAAGAAATGARTTTGCCAGGAAGATGGAARCCAAAAATGATAGGGGGAATTGGAGGTTTTATCAAAGTGAGACAGTATGATCAGATACCCATAGAAATCTGTGGACATAAAGCTATAGGTACAGTATTAATAGGACCTACACCTGTCAACATAATTGGAAGAAATCTGTTGACTCAGCTTGGTTGTACTTTAAATTTT
2130	Mollan, K	HIV-1 amino acid changes among participants with virologic failure: associations with first-line efavirenz or atazanavir plus ritonavir and disease status.	J Infect Dis	2012	23148287	118869	U.S.	2006-01-11	RTV, ATV	B	Plasma	Dideoxy		CCTCAAATCACTCTTTGGCAACGACCCCTTGTYACAATAAAGATAGGGGGGCAACTGAAGGAAGCTCTATTAGATACAGGAGCAGATGATACAGTATTAGAAGACATGAATTTGCCAGGAAGATGGAAACCAAAAATGATAGGRGGAATTGGAGGTTTTATCAAAGTAAGACAGTATGATCAGGTAGCCATAGAAATCTGTGGGCATAAAGTTATAGGTACAGTATTAATAGGACCTACACCTGTCAACATAATTGGCAGAAATCTGTTGACTCAGCTTGGTTGCACTTTAAATTTT
2130	Mollan, K	HIV-1 amino acid changes among participants with virologic failure: associations with first-line efavirenz or atazanavir plus ritonavir and disease status.	J Infect Dis	2012	23148287	118870	U.S.	2009-05-13	RTV, ATV	B	Plasma	Dideoxy	MG171102	CCTCAGATCACTCTTTGGCAACGACCCCTCGTCACAGTAAAGRTAGGGGGACAGCTAAAGGAAGCTCTATTAGATACAGGAGCAGATGATACAGTACTAGAAGACATGGAGTTRCCAGGAAGATGGAAACCAAAAATGATAGGAGGAATTGGAGGTTTTATCAAAGTAAGAGAGTATGATCAGATACCCATAGAAATTTGTGGACATAAAGCKGTAGGTACAGTATTAGTAGGACCTACACCTGTCAACATAATTGGAAGAAATCTGTTGACTCAGATTGGCTGCACTTTAAATTTT
2130	Mollan, K	HIV-1 amino acid changes among participants with virologic failure: associations with first-line efavirenz or atazanavir plus ritonavir and disease status.	J Infect Dis	2012	23148287	118871	U.S.	2007-10-25	RTV, ATV	B	Plasma	Dideoxy		CCTCAAATCACTCTTTGGCAACGACCCCTCGTCACAATAAAGATAGGGGGGCAGCTAAAGGAAGCTCTATTAGATACAGGAGCAGATGATACAGTATTAGAAGAAATGAATTTGCCAGGAAAATGGAAACCAAAAATGATAGGGGGAATTGGAGGTTTTATCAAAGTAAGACAGTATGATCAGGTACACATAGAAATCTGCGGACATAAAGTTATAGGTACAGTATTAATAGGACCTACACCTGTCAACATAATTGGAAGAAATCTGTTGACTCATCTTGGTTGCACTTTAAATTTT
2130	Mollan, K	HIV-1 amino acid changes among participants with virologic failure: associations with first-line efavirenz or atazanavir plus ritonavir and disease status.	J Infect Dis	2012	23148287	118872	U.S.	2006-01-23	RTV, ATV	B	Plasma	Dideoxy		CCTCAAATCACTCTTTGGCAGCGACCCCTCGTCTCAGTAAAGATAGGGGGGCAAGTAAAGGAAGCTCTATTAGATACAGGAGCAGATGATACAGTATTAGAAGAAATGAATTTACCAGGAAGATGGAAACCAAAAATGATAGGGGGAATTGGAGGTTTTATCAAAGTAAGACARTATGATCAAATAYMHGTAGAWATCTGTGGACATAARGCTATAGGTACAGTATTAGTAGGACCTACACCTGTTAATATAATTGGAAGAAATCTRTTGACTCAGATTGGCTGCACTTTAAATTTC
2130	Mollan, K	HIV-1 amino acid changes among participants with virologic failure: associations with first-line efavirenz or atazanavir plus ritonavir and disease status.	J Infect Dis	2012	23148287	118875	U.S.	2006-05-27	RTV, ATV	B	Plasma	Dideoxy		CCTCARATCACTCTTTGGCAACGACCCCTCGTCACAATAAAGATAGGGGGRCAGCTAAAGGAAGCYCTATTAGATACAGGAGCAGATGATACAGTAATAGAAGAAATGGAGTTACCAGGAAGRTGGARACCAAAAATGATAGGRGGAATTGGRGGWTTTATCAAAGTAAAACAGTATGATCAGRTATCCATAGAAATCTGTGGACATAAAACTATAGGGACAGTATTAGTAGGACCTACWCCTGTCAACATAATTGGAAGAAATCTGTTGACTCAGATTGGTTGTACTTTAAATTTT
2130	Mollan, K	HIV-1 amino acid changes among participants with virologic failure: associations with first-line efavirenz or atazanavir plus ritonavir and disease status.	J Infect Dis	2012	23148287	118876	U.S.	2007-08-15	RTV, ATV	B	Plasma	Dideoxy		CCTCAAATCACTCTTTGGCAGCGACCCCTCGTCACAATAAAGATAGGGGGGCAACTAAAGGAAGCTCTATTAGATACAGGAGCAGATGATACAGTATTAGAAGACATGTATTTGCCAGGAAAATGGAAACCAAAAATGATAGGGGGAATTGGAGGTTTTATCAAAGTAAGACARTAYGATCAGATACTCATAGAAATYTGTGGACATAAAGCTAYRGGTACAGTATTAATAGGGCCTACACCTGTCAACATAATTGGAAGAAATCTGTTGACTCAGATTGGGTGCACTTTAAATTTT
2130	Mollan, K	HIV-1 amino acid changes among participants with virologic failure: associations with first-line efavirenz or atazanavir plus ritonavir and disease status.	J Infect Dis	2012	23148287	118878	U.S.	2006-07-06	RTV, ATV	B	Plasma	Dideoxy		CCTCAGATCACTCTTTGGCAACGACCCCTCGTCCCAATAAGGATAGGGGGGCAACTAAAGGAAGCTCTATTAGATACAGGAGCAGATGATACAGTATTAGAAGAAATGAATTTGCCAGGAAGRTGGAAACCAAAAATGATAGGGGGAATTGGAGGTTTTATCAAAGTAAGACAGTATGATGAGATACCCATAGAAATCTGTGGRCATAARGCTATAGGTACAGTATTAATAGGACCTACACCTGTCAACATAATTGGAAGAAATCTGTTGACTCAGCTTGGTTGCACTTTAAATTTT
2130	Mollan, K	HIV-1 amino acid changes among participants with virologic failure: associations with first-line efavirenz or atazanavir plus ritonavir and disease status.	J Infect Dis	2012	23148287	118882	U.S.	2006-02-26	RTV, ATV	B	Plasma	Dideoxy		CCTCARATCACTCTTTGGCAACGACCCCTCGTCACAATAAAGGTAGGGGGGCAACTAAAGGAAGCTTTATTAGATACAGGAGCAGATGATACAGTATTAGAAGACATGGATTTGCCAGGAAGATGGAARCCAAAAATGATAGGGGGAATTGGAGGTTTTATCAAAGTAAGACAGTATGATCAGATACCCTTAGAAATCTGTGGACATAAAGCTATAGGTACAGTATTAGTAGGACCTACACCTGTCAACATAATTGGAAGAAATCTTTTGACTCAGCTTGGCTGCACTTTAAATTTT
2130	Mollan, K	HIV-1 amino acid changes among participants with virologic failure: associations with first-line efavirenz or atazanavir plus ritonavir and disease status.	J Infect Dis	2012	23148287	118883	U.S.	2006-02-18	RTV, ATV	B	Plasma	Dideoxy		CCTCAAATCACTCTTTGGCAACGACCCCTCGTCACAATAAAGATAGGGGGGCAGCTAAAGGAAGCTCTATTAGATACAGGAGCAGATGATACAGTAYTAGAAGAAATGAATTTGCCAGGAAAATGGAAACCAAAAATGATAGGGGGAATTGGAGGTTTTATCAAAGTAAGACAGTATGATCAGATACTCATAGAAATCTGTGGACATAAAGCTATAGGTACAGTATTAGTAGGACCTACACCTGTCAACATAATTGGAAGAAATTTGTTGACTCAGATTGGCTGCACTTTAAATTTT
2130	Mollan, K	HIV-1 amino acid changes among participants with virologic failure: associations with first-line efavirenz or atazanavir plus ritonavir and disease status.	J Infect Dis	2012	23148287	118884	U.S.	2006-09-07	RTV, ATV	B	Plasma	Dideoxy		CCTCAGATCACTCTTTGGCAACGACCCCTCGTCACAGTAAAGGTAGGAGGGCAACTAAAGGAAGCTCTATTAGATACAGGAGCAGATGACACAGTATTAGAAGACATGAATTTGCCAGGAAGATGGAAACCAAAAATGATAGGGGGAATTGGAGGTTTTATCAAAGTAAGACAGTATGATCAGATACACATAGAAATCTGTGGACATAAAGCTATAGGTACAGTATTAGTAGGACCTACACCTGTCAACATAATTGGAAGAAATCTGTTGACTCAGATTGGTTGCACTTTAAATTTT
2130	Mollan, K	HIV-1 amino acid changes among participants with virologic failure: associations with first-line efavirenz or atazanavir plus ritonavir and disease status.	J Infect Dis	2012	23148287	118885	U.S.	2007-05-04	RTV, ATV	B	Plasma	Dideoxy		CCTCAAATCACTCTTTGGCAACGACCCCTCGTCACAATAAAGATAGGGGGGCARCTAAAGGAAGCTCTATTAGATACAGGAGCAGATGATACAGTATTAGAAGAAATGAATTTGCCAGGAAGATGGAAACCAAAAATGATAGGGGGAATTGGAGGYTTTATCAAAGTAAGACAGTATGATCAGATACTCATAGAAATCTGTGGACATAAAGCTATAGGTACAGTATTARTAGGACCTACACCTGTCAACATAATTGGAAGAAATCTGTTGACTCAGATTGGTTGCACTTTAAATTTT
2130	Mollan, K	HIV-1 amino acid changes among participants with virologic failure: associations with first-line efavirenz or atazanavir plus ritonavir and disease status.	J Infect Dis	2012	23148287	118886	U.S.	2007-11-23	RTV, ATV	B	Plasma	Dideoxy	MG171104	CCTCARATCACTCTTTGGCAACGACCCCTCGTCACAATAAAGRTAGGGGGRCAACTAAAAGAAGCTCTATTAGACACAGGAGCAGATGATACAGTATTAGAAGAHATAAATTTGCCAGGAAGATGGAARCCAAAAATGATAGGGGGAATTGGAGGTTTTATCAAAGTAAGACAGTATGATCAGATATGCATAGAAATCTGTGGACATAAAGCTATAGGTACAGTATTAGTAGGGCCTACACCTGTCAACATAATTGGAAGAAATCTGTTGACACAGATTGGGTGCACTCTAAATTTT
2130	Mollan, K	HIV-1 amino acid changes among participants with virologic failure: associations with first-line efavirenz or atazanavir plus ritonavir and disease status.	J Infect Dis	2012	23148287	118889	U.S.	2006-08-25	RTV, ATV	B	Plasma	Dideoxy		CCTCAGATCACTCTTTGGCAACGACCCCTTGTCACAGTAAAATTAGGAGGGCAGCTAAAGGAAGCTCTATTAGATACAGGAGCAGATGATACAGTATTAGAAGAAATGAATCTGCCAGGAAGATGGAAACCAAAAATGATAGGGGGAATTGGAGGCTTTATCAAAGTAAGACAGTATGATCAGATACCAGTAGAAATCTGTGGAYATAAAGCTATAGGTACARTATTAATAGGACCTACACCTGTCAACATAATTGGAAGAAATCTGTTGACTCAGATTGGTTGCACTTTAAATTTT
2130	Mollan, K	HIV-1 amino acid changes among participants with virologic failure: associations with first-line efavirenz or atazanavir plus ritonavir and disease status.	J Infect Dis	2012	23148287	118890	U.S.	2007-12-27	RTV, ATV	B	Plasma	Dideoxy		CCTCAAATCACTCTTTGGCAACGACCCCTTGTCGCAATAAAGGTAGAGGGGCAAATAAAGGAAGCTCTATTAGATACAGGAGCAGATGACACAGTATTAGAAGAAATGAATTTGTCAGGAAAATGGAAACCAAAAATGATAGGGGGAATTGGAGGTTTTATCAAAGTAAGACAGTATGATCAGATACCCATAGAAATATGTGGACATAAAACTATAGGTACAGTATTAGTAGGACCTACACCTGTCAACATAATTGGAAGAAATCTGTTGACTCAGCTTGGGTGCACTTTAAATTTT
2130	Mollan, K	HIV-1 amino acid changes among participants with virologic failure: associations with first-line efavirenz or atazanavir plus ritonavir and disease status.	J Infect Dis	2012	23148287	118893	U.S.	2006-03-01	RTV, ATV	B	Plasma	Dideoxy		CCTCAAATCACTCTTTGGCAACGACCCCTCGTCCCAATAAAGATAGGGGGRCAACTAAAGGAAGCTCTATTAGATACAGGAGCAGATGATACAGTGTTAGAAGAAATGAGTTTGCCAGGAAGATGGACACCAAAAATGATAGGGGGAATTGGAGGTTTTATCAAAGTAAAACAATATGATGAAATATCCATAGAGATCTGTGGACATAAAGCTATAGGTACAGTATTAGTGGGACCTACACCTGTCAACATAATTGGAAGAAATCTGTTGACTCAGATTGGTTGCACTCTAAATTTT
2130	Mollan, K	HIV-1 amino acid changes among participants with virologic failure: associations with first-line efavirenz or atazanavir plus ritonavir and disease status.	J Infect Dis	2012	23148287	118894	U.S.	2006-03-21	RTV, ATV	B	Plasma	Dideoxy		CCTCAAATCACTCTTTGGCAACGACCCCTTGTCACAGTAAAAATAGGGGGGCAACTAAAGGAAGCWCTATTAGATACAGGGGCAGATGATACAGTATTAGAAGAAATGAATTTGCCAGGGAAATGGAAGCCAAAAATGATAGGGGGAATTGGAGGTTTTATCAAAGTAAGACAGTATGATCAGATACCAGTAGAAATCTGTGGACATAGAGCTATAGGTACAGTATTAGTAGGACCTACACCTGTCAACATAATTGGAAGAAATCTGTTGACTCAGATTGGTTGCACTTTAAATTTT
2130	Mollan, K	HIV-1 amino acid changes among participants with virologic failure: associations with first-line efavirenz or atazanavir plus ritonavir and disease status.	J Infect Dis	2012	23148287	118895	U.S.	2007-05-05	RTV, ATV	B	Plasma	Dideoxy		CCTCAGATCACTCTTTGGCAACGACCCCTCGTCACAATAARAATAGGGGGGCAGCTAAAGGAAGCTCTATTAGATACAGGAGCAGATGATACAGTATTAGAAGACATAAATTTGCCAGGAAGATGGAAACCAAAAATGATAGGGGGAATTGGAGGTTTTATCAAAGTAAGACAGTATGATCAGGTACTCATAGAAATCTGTGGACATAAAGTTACAGGTACAGTGTTAGTAGGACCTACACCTGTCAACATAATTGGAAGAAATCTGTTGACTCAACTTGGTTGCACTTTAAATTTT
2130	Mollan, K	HIV-1 amino acid changes among participants with virologic failure: associations with first-line efavirenz or atazanavir plus ritonavir and disease status.	J Infect Dis	2012	23148287	118896	U.S.	2006-03-20	RTV, ATV	B	Plasma	Dideoxy		CCTCAAATCACTCTTTGGCAACGACCCATCGTCACAATAAAGATAGGTGGGCAGATAAAGGAAGCCCTATTAGATACAGGAGCAGATGATACAGTATTAGAAGACATGGATTTGCCAGGAAGATGGAAACCAAAAATGATAGGGGGAATTGGAGGTTTTATCAAAGTAAGACAGTATGATCAGATACCCATAGAAATTTGTGGACATAAAGCTCTAGGTACAGTATTAGTAGGACCTACACCKGTCAACATAATTGGAAGAAATCTGTTGACTCAGCTTGGCTGCACTYTAAATTTT
2130	Mollan, K	HIV-1 amino acid changes among participants with virologic failure: associations with first-line efavirenz or atazanavir plus ritonavir and disease status.	J Infect Dis	2012	23148287	118897	U.S.	2006-01-27	RTV, ATV	B	Plasma	Dideoxy		CCTCAAATCACTCTTTGGCAGCGACCCCTCGTCACAATAAARATAGGGGGGCAGCTAAAGGAAGCCTTATTAGATACAGGAGCAGATGATACAGTATTAGAAGAAATGGAKTTGCCAGGAAGATGGARACCAAAAATGATAGGGGGAATTGGAGGTTTTATCAAAGTAAGACAGTAYGATCAGGTAGCCATGGAAATTTGTGGGCAYARAGCTATAGGTACAGTRTTAATAGGACCTACACCTGTCAACATAATTGGAAGAAATCTGTTGACTCAGATTGGYTGCACTTTAAATTTT
2130	Mollan, K	HIV-1 amino acid changes among participants with virologic failure: associations with first-line efavirenz or atazanavir plus ritonavir and disease status.	J Infect Dis	2012	23148287	118899	U.S.	2006-10-26	RTV, ATV	B	Plasma	Dideoxy	MG171106	CCTCAAATCACTCTTTGGCAACGACCCCTCGTCACAATAAAGATAGGGGGGCAACTAAAGGAAGCTCTATTAGACACAGGAGCAGATGATACAGTAATAGAAGAAGTGAGTTTGCAAGGAAAATGGAAACCAAAAATGATAGGGGGAATTGGAGGTTTTATCAAAGTAAGACAATATGAGCAGATACCCATAGAAATCAGTGGRCATAAAGTTATCGGCACAGTATTAGTAGGACCTACACCTGTCAACATAATTGGAAGAAATCTGTTGACTCAGCTTGGYTGCACTTTAAATTTT
2130	Mollan, K	HIV-1 amino acid changes among participants with virologic failure: associations with first-line efavirenz or atazanavir plus ritonavir and disease status.	J Infect Dis	2012	23148287	118905	U.S.	2007-08-06	RTV, ATV	B	Plasma	Dideoxy	MG171110	CCTCAGATCACTCTTTGGCAACGACCCCTCGTCACAATAAAGATAGGGGGGCAACTAAAGGAAGCTCTACTAGACACAGGAGCAGATGATACRGTATTAGAAGAAATAAATTTGCCAGGAAGATGGAAACCAAAAATGATAGGGGGAATTGGAGGTTTTATCAAGGTAAGACARTATGATCAGATACCCATAGAAATTTGTGGACAGAAAGCTATAGGTACAGTATTAGTAGGACCTACACCTGTCAACATAATTGGAAGAAATCTGTTGACTCAGATTGGTTGCACTCTAAATTTC
2130	Mollan, K	HIV-1 amino acid changes among participants with virologic failure: associations with first-line efavirenz or atazanavir plus ritonavir and disease status.	J Infect Dis	2012	23148287	118909	U.S.	2006-09-17	RTV, ATV	B	Plasma	Dideoxy		CCTCAAATCACTCTTTGGCAACGACCCCTAGTCACAATAAAGATAGGGGGGCAAACAAAGGAAGCTTTATTGGATACAGGAGCAGATGATACAGTATTAGAAGACATGCATTTGCCAGGAAAATGGAAACCAAAAATGATAGGGGGAATTGGAGGTTTTATCAAAGTAAGACAGTATGATCAGATACCCATAGADATCTGTGGACATAAAACTRCGGGTACAGTATTAGTAGGACCCACACCTGTCAACATAATTGRAAGAAATCTGTTGACTCAGATTGGTTGCACTTTAAATTTT
2130	Mollan, K	HIV-1 amino acid changes among participants with virologic failure: associations with first-line efavirenz or atazanavir plus ritonavir and disease status.	J Infect Dis	2012	23148287	118910	U.S.	2006-08-20	RTV, ATV	B	Plasma	Dideoxy	MG171112	CCTCAGATCACTCTTTGGCAACGACCCCTCGTCACAGTAAAAATAGGGGGACAGCTAAAGGAAGCTCTCTTAGATACAGGAGCAGATGATACAGTATTAGAAGAAATGAATTTGCCAGGGARATGGAARCCAAAAATGATAGGGGGAATTGGAGGTTTTATCAAAGTAAGACAGTATGATCAAATAKCAGTAGATATCTGTGGACAYAGAGCTATAGGTACAGTATTAATAGGACCTACACCTGTCAACATAATTGGAAGAAATCTGTTGACTCAGATTGGTTGCACCTTAAATTTT
2130	Mollan, K	HIV-1 amino acid changes among participants with virologic failure: associations with first-line efavirenz or atazanavir plus ritonavir and disease status.	J Infect Dis	2012	23148287	118913	U.S.	2006-05-17	RTV, ATV	B	Plasma	Dideoxy		NCTCTATTAGATACAGGAGCAGATGATACAGTATTAGAAGAAATGGATTTGCCAGGGAGATGGAAACCAAAAATGATAGGGGGAATTGGAGGTTTTATYAAAGTAAAACAGTATGAGSAGATAMCCSTAGAAATCTGTGGACATAAAGTTAYAGGTACAGTATTAATAGGACCTACACCYGTCAACATAATTGGAAGAAATCTGTTGACTCAGMTTGGTTGYACTTTAAATTTT
2130	Mollan, K	HIV-1 amino acid changes among participants with virologic failure: associations with first-line efavirenz or atazanavir plus ritonavir and disease status.	J Infect Dis	2012	23148287	118915	U.S.	2008-03-16	RTV, ATV	B	Plasma	Dideoxy		CCTCAAATTACTCTTTGGCAGCGACCCCTCGTCACAATAAAGATAGGGGGGCAACTAAAGGAAGCTCTATTAGATACAGGAGCAGATGATACAGTATTAGAAGAAATGGATTTGCCAGGAAGATGGAAACCAAAAATGATAGGGGGAATTGGAGGTTTTATCAAAGTAAGACAGTATGATCAAATACCCATAGAAATTTGTGGGCATAAAGCTATAGGTACAGTATTAGTAGGACCTACACCTGTCAACATAATTGGAAGAAATCTGTTGACTCAGCTTGGTTGCACTTTAAATTTT
2130	Mollan, K	HIV-1 amino acid changes among participants with virologic failure: associations with first-line efavirenz or atazanavir plus ritonavir and disease status.	J Infect Dis	2012	23148287	118916	U.S.	2006-03-30	RTV, ATV	B	Plasma	Dideoxy		CCTCAAATCACTCTTTGGCAACGACCAATGGTCACARTAAAGATAGGGGGRCARYTAAAGGAAGCTCTATTAGATACAGGAGCAGATGATACAGTATTAGAAGAAATGAATTTGCCAGGRAGATGGAAACCAAAAATGATAGGGGGAATTGGAGGTTTTATCAARGTAAGACARTATGATCAAATATCCRTAGAAATYTGTGGACAAAAAGCAATAGGTACAGTATTAATAGGACCTACACCTGTCAACATAATTGGAAGAAATCTGTTGACTCAGATTGGGTGCACTTTAAATTTT
2130	Mollan, K	HIV-1 amino acid changes among participants with virologic failure: associations with first-line efavirenz or atazanavir plus ritonavir and disease status.	J Infect Dis	2012	23148287	118917	U.S.	2006-01-03	RTV, ATV	B	Plasma	Dideoxy		CCTCAAATCACTCTTTGGCAACGACCCCTCGTCACAATAAAGATAGGGGGGCAGCTAAAGGAAGCTCTATTGGATACAGGAGCAGATGATACAGTATTAGAAGAAATGAAYTTGCCAGGAAGATGGAAACCAAAAATGATAGGGGGAATTGGAGGTTTTATCAAAGTAAGACARTATGATCAGRTACACATAGAAATCTGTGGACATAAAGCTRTAGGTACAGTATTAGTAGGACCTACACCTGTCAACATAATTGGAAGAAATCTGTTGACTCAAATTGGTTGCACTTTAAATTTT
2130	Mollan, K	HIV-1 amino acid changes among participants with virologic failure: associations with first-line efavirenz or atazanavir plus ritonavir and disease status.	J Infect Dis	2012	23148287	118918	U.S.	2006-10-19	RTV, ATV	B	Plasma	Dideoxy	MG171114	CCTCAGATCACTCTTTGGCAACGACCCYTAGTCACAATAAAGATAGGGGGGSAACTAAAGGAAGCTCTRTTAGATACAGGAGCAGATGATACAGTATTAGAAGAAATGAATTTGCCAGGAAAATGGAAACCAAAAATGATAGGGGGAATTGGAGGTTTTATCAAAGTAAGACAATATGATCAGATAGCCATAGAAATYTGTGGACATAAAGCTATAGGTACAGTATTAATAGGACCTACACCTGTCAACATAATTGGAAGAAATCTGTTGACTCAGCTTGGTTGCACTTTAAATTTT
2130	Mollan, K	HIV-1 amino acid changes among participants with virologic failure: associations with first-line efavirenz or atazanavir plus ritonavir and disease status.	J Infect Dis	2012	23148287	118925	U.S.	2006-11-09	RTV, ATV	B	Plasma	Dideoxy	MG171116	CCTCAAATCACTCTTTGGCAACGACCYCTTGTCACAATAAAGATAGGAGGGSAAMTAAAGGAAGCTCTATTAGATACAGGAGCAGATGATACAGTATTAGAAGACATGGARTTGCCAGGAAGATGGAAACCAAAAATGATAGGGGGAATTGGAGGTTTTATCAARGTAAGRCARTATGATCAGATACCCATAGAAATCTGTGGACAGAAAGCTRTAGGTACAGTATTARTAGGACCTACACCAGTCAACATAATTGGAAGAAATCTATTGACTCAGATTGGTTGCACTTTAAATTTT
2130	Mollan, K	HIV-1 amino acid changes among participants with virologic failure: associations with first-line efavirenz or atazanavir plus ritonavir and disease status.	J Infect Dis	2012	23148287	118927	U.S.	2005-12-22	RTV, ATV	B	Plasma	Dideoxy		CCTCAGATCACTCTTTGGCAACGACCCCTYGTCACAATAAARGTAGGGGGGCAATTAAAGGAAGCTCTGCTAGATACAGGAGCAGATGATACAGTATTAGAAGAAATGGATTTRCCAGGAAGATGGAAACCAAAAATGATAGGGGGAATTGGAGGTTTTATCAAAGTGAGACAGTATGATCAAATACTCATAGAAATCTGTGGACATAGAGCTATAGGTACAGTATTAGTAGGACCTACACCTGTCAACATAATTGGAAGAAATTTGTTGACTCAGATTGGTTGCACTTTAAATTTT
2130	Mollan, K	HIV-1 amino acid changes among participants with virologic failure: associations with first-line efavirenz or atazanavir plus ritonavir and disease status.	J Infect Dis	2012	23148287	118928	U.S.	2006-06-07	RTV, ATV	B	Plasma	Dideoxy		CCTCAAATCACTCTTTGGCAACGACCAATAGTCACARTAAAGATAGGAGGGCAAGTAAARGAAGCTCTATTAGATACAGGAGCAGATGATACAGTATTAGAAGAAATGAATTTGCCAGGAAGGTGGAAACCAAAAATGATAGGGGGAATTGGAGGTTTTATCAAAGTAAGACAGTATGATCAGRTATCCATAGAAATCTGTGGACATAAARCTATAGGTACAGTATTAGTAGGACCTACACCAGTCAACATAATTGGAAGAAATCTGTTGACTCAGATWGGTTGCACTTTAAATTTT
2130	Mollan, K	HIV-1 amino acid changes among participants with virologic failure: associations with first-line efavirenz or atazanavir plus ritonavir and disease status.	J Infect Dis	2012	23148287	118930	U.S.	2007-05-19	RTV, ATV	B	Plasma	Dideoxy	MG171118	CCTCAGATCACTCTTTGGCAACGACCCCTAGTCACARTAAAGRTAGGGGGGCAGCTAAAGGAAGCTCTATTAGATACAGGAGCAGATGATACAGTATTAGAAGAAATGAATTTGCCAGGAAAATGGAAACCAAAAATGATAGGGGGAATTGGAGGTTTTATCAAAGTAAGACAGTATGATCAGATACCCATAGAAATCTGTGGATATAAAGCTACAGGTACAGTGTTAGTAGGACCTACACCTGTCAACATAATTGGAAGAAATCTGTTGACTCAGATTGGTTGCACTTTAAAYTTT
2130	Mollan, K	HIV-1 amino acid changes among participants with virologic failure: associations with first-line efavirenz or atazanavir plus ritonavir and disease status.	J Infect Dis	2012	23148287	118931	U.S.	2006-03-21	RTV, ATV	B	Plasma	Dideoxy		CCTCAGCTCACTCTTTGGCAACGACCCATCGTCACAATAAAGATAGGGGGGCAACTGAAGGAAGCTCTATTAGATACAGGAGCAGATGATACAGTGTTAGAAGAAATGAGTTTGCCAGGAAAATGGAAACCAAAAATGATAGGGGGAATTGGAGGTTTTATCAAAGTAAGACAGTATGATCAGATACTCATAGAAATCTGTGGACATAAAGCTATAGGTACAGTGTTAATAGGACCCACACCTGTCAACATAATTGGAAGAAATCTGTTGACTCAGCTTGGTTGCACTTTAAATTTT
2130	Mollan, K	HIV-1 amino acid changes among participants with virologic failure: associations with first-line efavirenz or atazanavir plus ritonavir and disease status.	J Infect Dis	2012	23148287	118934	U.S.	2007-05-27	RTV, ATV	B	Plasma	Dideoxy	MG171120	CCTCAGATCACWCTTTGGCAACGACCCCTMGTYACAATAAAGATAGGGGGACAGCTAAAGGAAGCTCTATTAGATACAGGAGCAGATGATACAGTATTAGAAGAAATGAATTTGCCAGGAAGATGGAAACCAAAAATGATAGGGGGAATTGGAGGTTTTATCAAAGTAAAACAATATGATCAGATAYCCATAGAAATCTGTGGACATARAGYTATAGGTACAGTATTAGTAGGACCTACACCTGTCAACATAATTGGAAGAAATTTGTTGACTCAGCTTGGTTGCACTTTAAATTTC
2130	Mollan, K	HIV-1 amino acid changes among participants with virologic failure: associations with first-line efavirenz or atazanavir plus ritonavir and disease status.	J Infect Dis	2012	23148287	118935	U.S.	2007-10-29	RTV, ATV	B	Plasma	Dideoxy	MG171122	CCTCAAATCACTCTTTGGCAACGACCCCTAGTTACAATAAAGATAGGGGGGCAACTAAAGGAGGCTCTATTAGATACAGGAGCAGATGATACAGTATTAGAAGAAATGAATTTGCCAGGAAAATGGAAACCAAAAATGATAGGGGGAATTGGAGGTTTTATCAAAGTAAGACAGTATGATCAGATAGGCATAGAAATCTGTGGCCATAAAGCTATAGGTACAGTATTAATAGGACCTACACCTGTCAACATAATTGGAAGAAACTTGTTGACTCAGATTGGTTGCACTTTAAATTTT
2130	Mollan, K	HIV-1 amino acid changes among participants with virologic failure: associations with first-line efavirenz or atazanavir plus ritonavir and disease status.	J Infect Dis	2012	23148287	118937	U.S.	2006-04-08	RTV, ATV	B	Plasma	Dideoxy		CCTCAGATCACTCTTTGGCAACGACCCCTCGTCACAATAAAGGTAGAAGGGCARTTAAARGAAGCTCTATTAGATACAGGAGCAGATGATACAGTATTAGAARACATAAATTTACCAGGAAGATGGAAACCAAAAATGATAGGGGGAATTGGAGGTTTTATCAAAGTAAGACAGTATGATCAGGTRACCATAGACATCTGTGGACATAAAGCTACAGGTACAGTATTAGTAGGACCTACACCTGTCAACATAATTGGAAGAAATCTGTTGACTCAGATTGGTTGCACTTTAAATTTT
2130	Mollan, K	HIV-1 amino acid changes among participants with virologic failure: associations with first-line efavirenz or atazanavir plus ritonavir and disease status.	J Infect Dis	2012	23148287	118939	U.S.	2006-02-23	RTV, ATV	B	Plasma	Dideoxy		CCTCAAATCACTCTTTGGCAACGACCCCTYGTCACMATAAGGATAGGGGGGCAACTAAAGGAAGCTCTATTAGATACAGGAGCAGATGATACAGTRTTAGAAGACATGGATTTGCCAGGAAGATGGAAACCAAAAATGATAGGGGGAATTGGAGGTTTTATCAAAGTAAGACAATATGATCAGATACCCATAGAAATTTGTGGACATAAARCTRTAGGTACAGTATTAATAGGACCTACACCTGTCAACATAATTGGAAGAAATCTGTTGACTCAGCTTGGTTGCACTYTAAATTTT
2130	Mollan, K	HIV-1 amino acid changes among participants with virologic failure: associations with first-line efavirenz or atazanavir plus ritonavir and disease status.	J Infect Dis	2012	23148287	118942	U.S.	2008-01-18	RTV, ATV	B	Plasma	Dideoxy	MG171124	CCTCAAATCACTCTTTGGCAACGACCCCTTGTCACAATAAAGATAGGGGGGCAACTAAAGGAAGCTCTATTAGATACAGGAGCAGATGATACMGTATTGGAAGAAATGAGTTTGCCAGGAAGATGGAAACCAAAAATGATAGGGGGAATTGGAGGWTTTATCAAAGTAAGACAGTATGATCAGGTATCTATAGAAATYTGTGGGCATAAAGCTATAGGYACAGTATTRATAGGACCTACACCAGTCAACATAATTGGAAGRAATCTGTTGACTCAGATTGGCTGCACCTTAAACTTT
2130	Mollan, K	HIV-1 amino acid changes among participants with virologic failure: associations with first-line efavirenz or atazanavir plus ritonavir and disease status.	J Infect Dis	2012	23148287	118943	U.S.	2006-02-09	RTV, ATV	B	Plasma	Dideoxy		CCTCAAATCACTCTTTGGCAACGACCCCTCGTCACAGTAAAGATAGGGGGGCAACTAAAGGAAGCTCTATTAGATACAGGAGCAGATGATACAGTAGTAGAAGAMATGHSTTTGCCAGGAAGATGGAAACCAAAAATGATAGGGGGAATTGGAGGTTTTATTAAAGTAAAACAATATGATCAGATACCMATAGAAATYGAGGGACACAAAGCTGTAGGTACAGTATTAGTGGGACCTACACCTGTCAACATAATYGGAAGRAATCTGTTGACTCAGATTGGTTGCACTTTAAATTTT
2130	Mollan, K	HIV-1 amino acid changes among participants with virologic failure: associations with first-line efavirenz or atazanavir plus ritonavir and disease status.	J Infect Dis	2012	23148287	118944	U.S.	2007-06-11	RTV, ATV	B	Plasma	Dideoxy		CCTCAGATCACTCTTTGGCAACGACCCCTCGTCACAATAAAGATAGAGGGGCAACTAAARGAAGCTCTATTAGAYACAGGAGCAGATGATACAGTATTAGAAGAAATGAGTTTGCCAGGAAGATGGAAACCAAAAATGATAGGGGGAATTGGAGGTTTTATCAAAGTRAGACAATATGATCAGGTAGCTATAGAAATCTGCGGACATAAAGCTATAGGTACAGTATTAATAGGACCCACACCTGTCAACATAATTGGAAGAAATCTGTTGACTCAGCTTGGTTGCACTTTAAATTTT
2130	Mollan, K	HIV-1 amino acid changes among participants with virologic failure: associations with first-line efavirenz or atazanavir plus ritonavir and disease status.	J Infect Dis	2012	23148287	118947	U.S.	2006-06-14	RTV, ATV	B	Plasma	Dideoxy		CCTCARATCACTCTTTGGCAACGACCCCTCGTCACAATAAAGATAGGGGGGCAACTAAAGGAAGCTCTATTAGAYACAGGAGCAGATGATACAGTATTAGAAGAAATGAATTTGCCAGGAAGATGGAARCCAAAAATGATAGGGGGAATTGGAGGTTTTATCAAAGTAARACAGTATGATCAGGTAAGCATAGATATCTGTGGGCATAAAGCTATAGGTACAGTATTAATAGGACCTACACCTGTCAACATAATTGGAAGAAATCTGTTGACTCAGATTGGCTGCACTTTAAATTTT
2130	Mollan, K	HIV-1 amino acid changes among participants with virologic failure: associations with first-line efavirenz or atazanavir plus ritonavir and disease status.	J Infect Dis	2012	23148287	118949	U.S.	2006-07-05	RTV, ATV	B	Plasma	Dideoxy		NTAAAGATAGAGGGACAACTAAAAGAAGCTCTATTAGATACAGGAGCAGATGATACAGTATTAGAAGACATGAATTTGCCAGGAAGATGGAAACCAAAAATGATAGGGGGAATTGGAGGTTTTATCAAAGTAAGACAGTATGATCAGATACTCATAGAAATCTGTGGCCACAAAGCTATAGGTACAGTATTAGTAGGACCTACACCTGTCAACATAATTGGAAGAAATCTGTTGACTCAGATTGGTTGCACTTTAAATTTT
2130	Mollan, K	HIV-1 amino acid changes among participants with virologic failure: associations with first-line efavirenz or atazanavir plus ritonavir and disease status.	J Infect Dis	2012	23148287	118951	U.S.	2006-12-29	RTV, ATV	B	Plasma	Dideoxy	MG171126	CCTCAAATCACTCTTTGGCAACGACCCCTTGTCACAGTAAAGATAGCGGGGCAACTAAAGGAAGCTCTATTAGATACAGGAGCAGATGATACAGTATTAGAAGAAATGAATTTGCCAGGGAGGTGGAAACCAAAAATGATAGGGGGAATTGGAGGTTTTATCAAAGTAAGACAGTATGATCAGATACCCATAGAAATATGTGGACATAAAGCWRTAGGTACAGTATTAGTAGGACCTACACCTGTCAACATAATTGGAAGAAATYTGTTGACTCAGATTGGTTGTACTTTAAATTTT
2130	Mollan, K	HIV-1 amino acid changes among participants with virologic failure: associations with first-line efavirenz or atazanavir plus ritonavir and disease status.	J Infect Dis	2012	23148287	118952	U.S.	2008-11-27	RTV, ATV	B	Plasma	Dideoxy		CCTCAAATCACTCTTTGGCAACGACCCCTCGTCACAATAAAGATAGGGGGGCAACTAAAGGAAGCTCTATTAGATACAGGAGCAGATGATACAGTATTAGAAGAAATGAATCTGCCAGGAAGATGGAAACCAAAAATGATAGGGGGAATTGGAGGTTTTATCAAAGTAAGACAGTATGATCAGATAKCYATAGAAATCTGTGGRCATAAAGCTATAGGTACAGTATTAGTAGGACCTACRCCTGTCAACATAATTGGAAGAAATCTGTTGACTCAGATTGGTTGTACTYTAAATTTY
2130	Mollan, K	HIV-1 amino acid changes among participants with virologic failure: associations with first-line efavirenz or atazanavir plus ritonavir and disease status.	J Infect Dis	2012	23148287	118954	U.S.	2007-03-01	RTV, ATV	B	Plasma	Dideoxy	MG171128	CCTCAAATCACTCTTTGGCAACGACCCCTCGTCACAATAAAGATAGGGGGGCAACTAAAGGAAGCTCTATTAGATACAGGAGCAGATGATACAGTATTAGAAGAAATGAGTTTGCCAGGAAGATGGAAACCAAAAATGATAGGGGGAATTGGAGGTTTTATCAAAGTAAGACAATATGATCAGATAGCCATAGAAATTTGTGGACATAAAGCTATAGGTACAGTATTAGTAGGACCTACACCTGTCAACATAATTGGAAGAAATCTGTTGACTCAGATTGGTTGCACTTTAAATTTT
2130	Mollan, K	HIV-1 amino acid changes among participants with virologic failure: associations with first-line efavirenz or atazanavir plus ritonavir and disease status.	J Infect Dis	2012	23148287	118955	U.S.	2006-05-13	RTV, ATV	B	Plasma	Dideoxy		CCTCAAATCACTCTTTGGCAGCGACCTCTAGTTACAATAAAGGTAGGGGGGCAGCTAAAGGAAGCCCTATTAGATACAGGAGCAGATGATACAGTATTAGAAGACATGGATTTACCAGGAAGATGGAAACCAAAAATGATAGGGGGAATTGGAGGTTTTATCAAAGTAAGACAGTATGATCAGATAACCATAGAAATCTGTGGACATAAAGCTATAGGTACAGTATTAGTAGGACCTACACCTGTCAACATAATTGGAAGGAATCTGTTGACTCAGATTGGTTGYACTTTAAATTTT
2130	Mollan, K	HIV-1 amino acid changes among participants with virologic failure: associations with first-line efavirenz or atazanavir plus ritonavir and disease status.	J Infect Dis	2012	23148287	118956	U.S.	2007-08-03	RTV, ATV	B	Plasma	Dideoxy	MG171130	AAGATAGGGGGGCAGCTAAAGGAAGCTCTATTAGATACAGGAGCAGATGAYACAGTACTAGAAGAAATGAATTTACCAGGAAGATGGAAGCCAAAAATGATAGGGGGAATTGGAGGGTTTATCAAAGTAAGACAGTATGATCAGATACCCCTAGAAATCTGTGGACAAAAAGCTATAGGTACAGTGTTAGTAGGACCTACACCTGTCAACATAATTGGAAGAAATCTGTTGACTCAAATTGGTTGCACTTTAAATTTT
2130	Mollan, K	HIV-1 amino acid changes among participants with virologic failure: associations with first-line efavirenz or atazanavir plus ritonavir and disease status.	J Infect Dis	2012	23148287	118960	U.S.	2006-10-20	RTV, ATV	B	Plasma	Dideoxy		CCTCAGATCACTCTTTGGCAGCGACCCCTCGTCGCAATAAAGATAGGGGGGCAAATGAAGGAAGCTCTATTAGATACAGGAGCAGATGATACAGTATTAGAAGAAATGAATTTACCAGGAAGATGGAAACCAAAAATGATAGGGGGAATTGGAGGTTTTATCAAAGTAAGACAGTATGATCAGATACCCCTAGAAATYTGTGGACATAAAGCTATAGGTACAGTATTAGTAGGACCTACACCTGTCAACATAATTGGAAGAAATCTGTTGACTCAGATTGGTTGCACTTTAAATTTT
2130	Mollan, K	HIV-1 amino acid changes among participants with virologic failure: associations with first-line efavirenz or atazanavir plus ritonavir and disease status.	J Infect Dis	2012	23148287	118962	U.S.	2006-09-05	RTV, ATV	B	Plasma	Dideoxy	MG171132	CCTCAGATCACTCTTTGGCAACGACCCCTMGTCACAATAAAGATAGGAGGGCAAGTAAAAGAAGCTCTATTAGATACAGGAGCAGATGATACAGTATTAGAAGACATGARTTTGCCAGGAAAATGGAAACCAAAAATGATAGGGGGAATTGGAGGTTTTATCAAAGTAAGGCAATATGATCAGATAACCATAGACATCTGTGGATATAAAGTTACAGGTACAGTATTAATAGGACCTACACCYGTCAACATAATTGGAAGAAATCTGTTGACTCAGCTTGGTTGCACTTTAAATTTT
2130	Mollan, K	HIV-1 amino acid changes among participants with virologic failure: associations with first-line efavirenz or atazanavir plus ritonavir and disease status.	J Infect Dis	2012	23148287	118964	U.S.	2006-01-18	RTV, ATV	B	Plasma	Dideoxy		CCTCAGATCACTCTTTGGCAACGACCCCTCGTCACAGTAAAGATAGGAGGGCARCTAAAGGAAGCTCTACTAGATACAGGAGCAGATGATACAGTATTAGAAGAAATAAATTTGCCAGGAAAATGGAAGCCAAAAATGATAGGGGGAATTGGAGGTTTTATCAAAGTAAGACAGTATGATCAGATACTTGTAGAAATCTGTGGACATAAAGCTATAGGTACAGTATTAGTAGGACCTACACCTGTCAACATAATTGGAAGRAATCTGTTGACTCAGATTGGTTGTACTTTAAATTTT
2130	Mollan, K	HIV-1 amino acid changes among participants with virologic failure: associations with first-line efavirenz or atazanavir plus ritonavir and disease status.	J Infect Dis	2012	23148287	118965	U.S.	2006-05-16	RTV, ATV	B	Plasma	Dideoxy	MG171134	CCTCAGATCACTCTTTGGCAACGACCCCTCGTCACAATAAAGATAGGGGGGCAARTAAAGGAAGCTCTATTAGATACAGGAGCAGATGATACAGTATTAGAAGAAATGAGTTTGCCAGGAAGATGGAAACCAAAAATGATAGGGGGAATTGGAGGTTTTATCAAAGTAAGACAGTATGATCAGGTATCCATAGAAATTTGTGGACAAAAAGCTATAGGTACAGTATTAATAGGACCTACACCTGTCAACATAATTGGAAGAAATCTGTTGACTCAAATTGGTTGCACTTTAAATTTT
2130	Mollan, K	HIV-1 amino acid changes among participants with virologic failure: associations with first-line efavirenz or atazanavir plus ritonavir and disease status.	J Infect Dis	2012	23148287	118972	U.S.	2008-10-17	RTV, ATV	B	Plasma	Dideoxy	MG171136	CCTCAGATCACTCTTTGGCAACGACCCGTCGTCACAATAAAAATAGGGGGGCAAYTAAAGGAAGCTATATTAGATACAGGAGCAGATGATACAGTATTGGAAGAAATGAATTTGCCAGGAAAATGGAAACCAAAAATAGTAGGGGGAATTGGAGGTTTTGTCAGAGTAAGAGAGTATGAGCAGGTACCCATAGAAATCTGTGGACATAAAGTTATAGGTACAGTAGTRATAGGACCTACACCTGCCAACATAATTGGAAGAAATCTGTTGACTCAACTTGGTTGCACTTTAAATTTC
2130	Mollan, K	HIV-1 amino acid changes among participants with virologic failure: associations with first-line efavirenz or atazanavir plus ritonavir and disease status.	J Infect Dis	2012	23148287	118973	U.S.	2008-04-03	RTV, ATV	B	Plasma	Dideoxy	MG171138	CCTCAAATCACTCTTTGGCAACGACCCCTCGTCACAATAAAGGTAGGGGGGCAAATAAAGGAAGCYCTATTAGATACAGGAGCAGATGATACAGTATTAGAAGAAATGAACTTACCAGGAAAATGGAAACCAAAAATGATAGGRGGAATTGGAGGTTTTATCAAAGTAAGACAGTATGATCAGATACTCATAGAAATCTGTGGGCATAAAGCTATAGGTACAGTATTAGTAGGACCTACACCTGTCAACATAATTGGAAGAAATCTGTTGACTCAAATTGGGTGCACTTTAAATTTT
2130	Mollan, K	HIV-1 amino acid changes among participants with virologic failure: associations with first-line efavirenz or atazanavir plus ritonavir and disease status.	J Infect Dis	2012	23148287	118975	U.S.	2006-01-20	RTV, ATV	B	Plasma	Dideoxy		CCTCAAATCACTCTTTGGCAACGACCCCTCGTCACAATAAAGATAGGGGGGCAACTAAAGGAAGCTCTATTAGATACAGGAGCAGATGATACAGTATTAGAAGACATGAGTTTACCAGGAAAATGGAAACCAAAAATGATAGGGGGAATTGGAGGTTTTATCAAAGTAAGACAGTATGATCAGGTACMMATAGAAATTTGTGGACATAAAACTRTAGGTACAGTATTAATAGGACCGACACCTGTCAACATAATTGGAAGGAATCTGTTGACTCARCTTGGGTGCACTYTAAATTTT
2130	Mollan, K	HIV-1 amino acid changes among participants with virologic failure: associations with first-line efavirenz or atazanavir plus ritonavir and disease status.	J Infect Dis	2012	23148287	118976	U.S.	2006-01-24	RTV, ATV	B	Plasma	Dideoxy		CCTCAAATCACTCTTTGGCAGCGACCCTTAGTCACAATAAAGATAGGGGGGCAACTAAAGGAAGCTCTATTAGATACAGGAGCAGATGATACAGTATTAGAAGACATGAATTTGMCAGGAAAATGGAAACCAAAAATGATAGGGGGAATTGGAGGTTTTATCAAAGTAAGACAGTATGATCAAATACCCATAGAAATCTGTGGACATAAAGCTGTAGGGACAGTATTAGTAGGACCTACACCTGTCAACATAATTGGAAGAAATYTGTTRACTCAGATTGGTTGCACTTTAAATTTT
2130	Mollan, K	HIV-1 amino acid changes among participants with virologic failure: associations with first-line efavirenz or atazanavir plus ritonavir and disease status.	J Infect Dis	2012	23148287	118977	U.S.	2006-01-20	RTV, ATV	B	Plasma	Dideoxy		CCTCAAATCACTCTTTGGCAACGACCCCTCGTCACARTAAARATAGGGGGGCAACTAARGGAAGCCCTATTAGATACAGGAGCAGATGATACAGTATTAGAAGAAATGAATTTGCCAGGAAGATGGAARCCAAAAATGATAGGGGGAATTGGAGGTTTTATCAAAGTAAGACAGTATGATCAGATACCCATAGAAATCTGTGGACATAAAGCTATAGGTACAGTATTAGTAGGACCTACACCTGTCAACATAATTGGMAGAAACCTGTTGACTCAGATTGGCTGCACTTTAAATTTT
2130	Mollan, K	HIV-1 amino acid changes among participants with virologic failure: associations with first-line efavirenz or atazanavir plus ritonavir and disease status.	J Infect Dis	2012	23148287	118978	U.S.	2006-01-20	RTV, ATV	B	Plasma	Dideoxy		CCTCAGATCACTCTTTGGCAACGACCCCTCGTCACAATAAAGATAGGGGGGCAACTAAAAGAAGCTCTATTAGATACAGGAGCAGATGATACAGTATTAGAAGACATGGATTTGCCAGGGAGATGGAAACCAAAAATGATAGGGGGAATTGGAGGTTTTATCAAAGTAAGACAGTATGATCAGRTAYCCATAGAAATCTGTGGACACAAAGCTATAGGTACAGTATTAGTAGGACCTACACCTGTCAACATAATTGGAAGAAATCTGTTGACTCAGATTGGTTGCACTTTAAATTTT
2130	Mollan, K	HIV-1 amino acid changes among participants with virologic failure: associations with first-line efavirenz or atazanavir plus ritonavir and disease status.	J Infect Dis	2012	23148287	118979	U.S.	2007-01-18	RTV, ATV	B	Plasma	Dideoxy		CCTCAGATCACTCTTTGGCAACGACCCCTCGTCACAATAAAGATAGGGGGGCAACTAAAGGAAGCTCTATTAGATACAGGAGCAGATGATACAGTATTAGAAGAAATGARTTTACCAGGAAGATGGAAACCAAAAATGATAGGGGGAATTGGAGGTTTTATCAAAGTAAGACAGTATGATCAGATACTTATAGAAATCTGTGGACATAAAGCTATAGGTACAGTATTAGTAGGACCTACTCCTGTCAACATAATTGGAAGAAATCTGTTGACTCAAATTGGGTGTACTTTAAATTTC
2130	Mollan, K	HIV-1 amino acid changes among participants with virologic failure: associations with first-line efavirenz or atazanavir plus ritonavir and disease status.	J Infect Dis	2012	23148287	118980	U.S.	2006-08-31	RTV, ATV	B	Plasma	Dideoxy		CCTCAGATCACTCTTTGGCAACGACCCCTCGTCACAATAAAGATAGGGGGGCATATAAAGGAAGCTCTGTTAGATACAGGAGCAGATGATACAGTATTAGAAGAAATGAATTTGCCAGGGAGATGGAAACCAAAAATGATAGGGGGAATTGGAGGTTTTATCAAAGTAAGACAGTATGATCAGATACTCATAGAAATTTGTGGACATAAAGCTATAGGTACAGTATTAATAGGACCTACACCTGTCAACATAATTGGAAGAAACATGTTGACTCAGCTTGGTTGCACTTTAAATTTT
2130	Mollan, K	HIV-1 amino acid changes among participants with virologic failure: associations with first-line efavirenz or atazanavir plus ritonavir and disease status.	J Infect Dis	2012	23148287	118981	U.S.	2006-08-17	RTV, ATV	B	Plasma	Dideoxy		CCTCAGATCACTCTTTGGCAACGACCCCTCGTCACAATAAARGTAGGGGGGCTACTAAAGGAAGCTCTATTAGATACAGGAGCAGATGATACAGTATTAGAAGATATGRATTTGCCAGGAAGATGGAAACCAAAAATGATAGGGGGAATTGGAGGTTTTATCAAAGTAARACAGTATGATCAAATACCTATAGAGATCTGTGGCCATAAAGCTATAGGTACAGTATTAATAGGACCTACACCTGTCAACATAATTGGAAGAAATCTGTTGACTCARCTTGGTTGCACTTTAAATTTT
2130	Mollan, K	HIV-1 amino acid changes among participants with virologic failure: associations with first-line efavirenz or atazanavir plus ritonavir and disease status.	J Infect Dis	2012	23148287	118982	U.S.	2007-10-02	RTV, ATV	B	Plasma	Dideoxy	MG171140	CCTCAAATCACTCTTTGGCAACGACCTCTTGTCACAATAAAGATAGGGGAGCAACTAAAAGAAGCTCTATTGGATACAGGAGCAGATGATACAGTATTAGAAGAAATGAATTTGCCAGGAAGATGGAAACCAAAAATGATAGGGGGAATTGGAGGTTTTATCAAAGTAAGACAGTATGATCAGGTACACATWGAAATTTGTGGACATAAAACTATAGGTACAGTATTAGTAGGACCTACACCTGTCAACATAATTGGAAGAAATCTGTTGACTCAGCTTGGTTGCACTTTAAATTTC
2130	Mollan, K	HIV-1 amino acid changes among participants with virologic failure: associations with first-line efavirenz or atazanavir plus ritonavir and disease status.	J Infect Dis	2012	23148287	118983	U.S.	2006-05-13	RTV, ATV	B	Plasma	Dideoxy		CCTCAGATCACTCTTTGGCAACGACCCGTCGTCCCAATAAAGATAGAGGGGCAGCTAAAGGAAGCTCTATTAGATACAGGAGCAGATGATACAGTACTAGAAGAACTAAGTTTGCCAGGAAGATGGAAACCAAAAATGATAGGGGGAATTGGAGGTTTTATCAAAGTAAGACAATATGACCAGATAACCATAGAAATCTGTGGACATAAAGCTACAGGTACAGTTTTAGTAGGACCTACACCTGTCAACATAATTGGAAGAAATCTGTTGACTCAGCTTGGCTGCACTTTAAATTTT
2130	Mollan, K	HIV-1 amino acid changes among participants with virologic failure: associations with first-line efavirenz or atazanavir plus ritonavir and disease status.	J Infect Dis	2012	23148287	118985	U.S.	2008-02-12	RTV, ATV	B	Plasma	Dideoxy	MG171142	CTATTAGATACAGGAGCTGATGATACAGTATTAGAAGAAATGAATTTGCCAGGAAAATGGAAACCAAAAATGATAGGGGGAATTGGAGGTTTTATCAAAGTAAGACAGTATGATCAGATACTCATAGAAATCTGTGGACATAAAGCAATAGGTACAGTATTAATAGGACCTACACCTGTCAACATAATTGGAAGAAATCTGTTGACTCAGCTTGGTTGCACTTTAAATTTT
2130	Mollan, K	HIV-1 amino acid changes among participants with virologic failure: associations with first-line efavirenz or atazanavir plus ritonavir and disease status.	J Infect Dis	2012	23148287	118986	U.S.	2007-07-21	RTV, ATV	B	Plasma	Dideoxy	MG171144	CCTCAAATCACTCTTTGGCAACGACCCCTCGTCACAATAAAGGTAGGGGGGCAAGTAAAGGAAGCTCTATTAGATACAGGAGCAGATGATACAGTATTAGAAGACATGGAGTTGCCAGGGAGATGGAARCCAAGAATGATAGGGGGAATTGGAGGTTTTATCAAAGTAARACAGTATGATCAGATACCCATAGAAATYTGTGGACATAAAGCTATAGGTACAGTGTTARTAGGACCTACGCCTGTCAACATAATTGGAAGAAATCTGTTGACTCAGCTTGGCTGCACTTTRAATTTT
2130	Mollan, K	HIV-1 amino acid changes among participants with virologic failure: associations with first-line efavirenz or atazanavir plus ritonavir and disease status.	J Infect Dis	2012	23148287	118987	U.S.	2007-06-25	RTV, ATV	B	Plasma	Dideoxy		CCTCAAATCACTCTTTGGCAACGACCCCTCGTCACAATAAAGATAGGGGGACAACTAAAGGAAGCTCTATTAGATACAGGAGCAGATGATACAGTATTAGAAGAAWTAAGTTTGCCAGGAAGATGGAAACCAAAAATGATAGGGGGAATTGGAGGTTTTATCAAAGTAAAACAGTATGAGCAGATACCTGTAGAAATCTGTGGACATAAAGCTATAGGTACAGTATTAGTAGGACCTACACCTGTCAACATAATTGGAAGAAACCTGTTGACTCAGATTGGTTGCACTTTAAATTTT
2170	Hoffmann, CJ	Resistance to tenofovir-based regimens during treatment failure of subtype C HIV-1 in South Africa.	Antivir Ther	2013	23751421	126269	South Africa	2010-05-27	ATV	C	Plasma	Dideoxy	KJ081322	CCTCAAATCACTCTTTGGCAACGACCCCTTGTCTCAATAAAAGTAGGGGGCGAAATAAGGGAGGCTCTCTTAGACACAGGAGCAGATGATACAGTATTAGAAGACATAAATTTGCCAGGAAAATGGAAGCCAAAAATGATAGGGGGAATTGGAGGCTTTATCAAAGTAAGACAGTATGATCAAATACTCATAGAAATTTGTGGGAAAAAGGCTATAGGTTCAGTATTAGTAGGACCTACACCTGTCAACATAATTGGAAGAAATATGTTGACTCAGCTTGGATGYACACTAAATTTT
2187	Kolomeets, AN	A uniquely prevalent nonnucleoside reverse transcriptase inhibitor resistance mutation in Russian subtype A HIV-1 viruses.	AIDS	2014	25259833	131472	Russia	2013-02-13	ATV	A	Plasma	Dideoxy	KJ870619	CCTCAAATCACTCTTTGGCAACGACCCCTTGTCACAATAAAAATTGGAGGACAACTAAAAGAAGCTCTATTAGATACAGGAGCAGATGATACGGTATTAGAAGACATAAATTTGCCAGGGAAATGGAAACCAAAAATGATAGGGGGAATTGGAGGTTTTATCAAGGTAAGACAGTATGATCAGATATCTATAGAAATTTGTGGAAAAAAGGCTATAGGTACGGTATTAATAGGGCCTACCCCTGTCAACATAATTGGAAGGAATATGTTGACTCAGATTGGTTGTACTTTAAATTTT
2187	Kolomeets, AN	A uniquely prevalent nonnucleoside reverse transcriptase inhibitor resistance mutation in Russian subtype A HIV-1 viruses.	AIDS	2014	25259833	131473	Russia	2011-04-01	ATV	A	Plasma	Dideoxy	KJ870373	CCTCAAATCACTCTTTGGCAACGACCCCTTGTCACAGTAAAAGTAGGAGGACAGCTRAAGGAAGCTCTATTAGATACAGGAGCAGATGATACAGTATTAGAAGATATAAATTTGCCAGGAAAATGGAAACCAAAAATGATAGGGGGAATTGGAGGTTTTATCAAGGTAAGACAGTATGATCAGATACCAATAGAAATTTGTGGRAAAAAGGCTATAGGTACAGTATTAGTAGGACCTACCCCTGTCAACATAATTGGAAGAAATATGTTGACTCAGCTTGGTTGTACTTTAAATTTT
2187	Kolomeets, AN	A uniquely prevalent nonnucleoside reverse transcriptase inhibitor resistance mutation in Russian subtype A HIV-1 viruses.	AIDS	2014	25259833	131487	Russia	2013-02-13	ATV	CRF02_AG	Plasma	Dideoxy	KJ870617	CCTCAAATCACTCTTTGGCAACGACCCTTAGTCACAGTAAGAATAGAGGGACAGCTAATAGAAGCCCTRTTAGACACAGGRGCAGATGATACAGTATTAGAAGACATARATTTACCAGGAAAATGGAAACCAAAAATGATAGGGGGAATTGGAGGCTTTATCAAAGTAAGACAGTATGATCAGATACTTATGGAAATCTGTGGAAAAAAGGCCATAGGTACAGTATTAGTAGGACCTACACCTGTCAATATTATTGGGCGAAATCTGTTAACCCAGATTGGTTGTACTTTAAATTTT
2187	Kolomeets, AN	A uniquely prevalent nonnucleoside reverse transcriptase inhibitor resistance mutation in Russian subtype A HIV-1 viruses.	AIDS	2014	25259833	131498	Russia	2011-11-22	ATV	A	Plasma	Dideoxy	KJ870443	CCTCAAATCACTCTTTGGCAACGACCCCTTGTCACAATAAAGRTAGSAGGACAGCTAAAAGAAGCTCTATTAGATACAGGAGCAGATGATACRGTATTAGAAGACATAAATTTGCCAGGAAAATGGAAACCAAAAATRATAGGGGGAATTGGAGGTTTTATCAARGTAAGACCGTATGAWSAGATACTTATAGAAATTTGTGGAAAAAAGGCTATAGGTACGGTATTAATAGGGCCTACCCCTGTCAACATAATTGGAAGAAACATGTTGACTCAGATTGGTTGTACTTTAAATTTT
2187	Kolomeets, AN	A uniquely prevalent nonnucleoside reverse transcriptase inhibitor resistance mutation in Russian subtype A HIV-1 viruses.	AIDS	2014	25259833	131510	Russia	2011-01-29	ATV	CRF02_AG	Plasma	Dideoxy	KJ870356	CCTCAAATCACTCTTTGGCAACGACCCTTAGTCACAGTAAAAWTAGAGGGACAGCYAATAGAAGCCCTATTAGACACAGGAGCAGATGATACAGTATTAGAAGACATAGATTTACCAGGAAAATGGAAACCAAAAATGATAGGGGGAATTGGAGGCTTTATCAAAGTAAGACAGTATGATCAGATACTTATGGAAATTTGTGGAAAAAAGGCCATAGGTACAGTATTAGTAGGACCTACACCTGTCAATATAATTGGGCGAAATATGTTAACCCAGATTGGTTGTACTTTAAATTTT
2187	Kolomeets, AN	A uniquely prevalent nonnucleoside reverse transcriptase inhibitor resistance mutation in Russian subtype A HIV-1 viruses.	AIDS	2014	25259833	131536	Russia	2012-11-13	ATV	CRF02_AG	Plasma	Dideoxy	KJ870597	CCTCAAATCACTCTTTGGCAACGACCCTTAGTCACAGTAAGAATAGAGGGACAGCTAATAGAAGCCCTATTAGACACAGGAGCAGATGATACAGTATTAGAAGACATARATTTACCAGGAAAATGGARACCAAAAATGATAGGGGGAATTGGAGGCTTTATCAAAGTAAGACAGTATGATCAGATACTTATGGAAATCTGTGGAAAAAAGGCCATAGGTACAGTATTARTAGGACCTACACCTGTCAATATAATYGGCCGAAATATGTTAACCCAGATTGGTTGTACTTTAAATTTT
2187	Kolomeets, AN	A uniquely prevalent nonnucleoside reverse transcriptase inhibitor resistance mutation in Russian subtype A HIV-1 viruses.	AIDS	2014	25259833	131572	Russia	2012-10-27	ATV	A	Plasma	Dideoxy	KJ870578	CCTCAAATCACTCTTTGGCAACGACCCCTTGTCACARTAAGAATAGSAGGACARCTAAAAGAAGCTCTATTAGATACAGGAGCAGATGATACAGTATTAGAAGACATAAATTTGCCAGGAAAATGGAAACCAAAAATGATAGGGGGAATTGGAGGTTTTATCAAGGTAAAACAGTATGATCAGATACCTATAGAAATTTGTGGAAAAAAGGCTATAGGTACAGTATTAATAGGGCCTACCCCTGTCAACATAATTGGAAGAAACATGTTGACTCAGATTGGTTGTACTTTAAATTTT
2187	Kolomeets, AN	A uniquely prevalent nonnucleoside reverse transcriptase inhibitor resistance mutation in Russian subtype A HIV-1 viruses.	AIDS	2014	25259833	131595	Russia	2013-03-18	ATV	A	Plasma	Dideoxy	KJ870624	CCTCAAATCACTCTTTGGCAACGACCCCTTGTCACAATAAGAATAGAAGGACAGCTAAAAGAAGCTCTATTAGATACAGGAGCAGATGATACAGTATTAGAAGACATAAATTTGCCAGGAAAATGGAAACCAAAAATGATAGGGGGAATTGGAGGTTTTATCAAAGTAAGACAGTATGATCAGATACTTATAGAAATTTGTGGAAAAAAGGCTATAGGTACAGTATTAGTAGGGCCTACCCCTGTCAACATAATTGGAAGAAATATGTTGACTCAGCTTGGTTGTACTTTAAATTTT
2187	Kolomeets, AN	A uniquely prevalent nonnucleoside reverse transcriptase inhibitor resistance mutation in Russian subtype A HIV-1 viruses.	AIDS	2014	25259833	131596	Russia	2012-10-25	ATV	A	Plasma	Dideoxy	KJ870537	CCTCAAATCACTCTTTGGCAACGACCCCTTGTCACAATAAAAATAGGAGGACAACTAAAAGAAGCTCTATTAGATACAGGGGCAGATGATACGGTATTAGAAGACATAAATTTGCCAGGRAAATGGAARCCAAAAATRATAAGGGGAATTGGAGGTTTTWTTAAGGTAAGACAGTATGATCAGATATCTATAGARATTTGTGGAAAAAAGGCTATAGGTACAGTATTAGTAGGGCCTACCCCTGTCAACATAATTGGAAGAAATATGTTGACYCAGCTTGGTTGTACTTTAAATTTT
2187	Kolomeets, AN	A uniquely prevalent nonnucleoside reverse transcriptase inhibitor resistance mutation in Russian subtype A HIV-1 viruses.	AIDS	2014	25259833	131611	Russia	2010-05-20	ATV	A	Plasma	Dideoxy	KJ870276	CCTCAAATCACTCTTTGGCAACGACCCYTTGTCACAATAAGAATAGGAGGACAGCTAAAAGAAGCTCTATTAGATACAGGAGCAGATGATACTGTATTMGAAGACATAAATTTGCCAGGAAAATGGATACCAAAAATGATAGGGGGACTTGGAGGTTTTATCAAGGTAAGACAGTATGATCAGATACTTATAGAAATTTGTGGAAAAAAGGYTATAGGTACAGTATTAGTAGGGCCTACCCCTGTCAACATAATTGGAAGAAATATGTTGACTCAGATTGGTTGTACTTTAAATTTT
2385	Posada Cespedes, S	Learning evolutionary pathways of HIV-1 subtype C under lopinavir treatment	IAS 2017	2017		169014	South Africa	2015-09-01	ATV	C	Plasma	Dideoxy		CCTCAGATCACTCTTTGGCAGCGACCCCTTGTCACAATAAAAATAGGGGGACAAACAAGGGAGGCTCTCTTAGACACAGGAGCAGATGATACAGTATTAGAAGATATAAATTTGCCAGGAAGATGGAAGCCAAAAATGATAGGGGGAATTGGAGGTTTTATCAAAGTAAGACAGTATGATCAAATACTTATAGAAATTTGTGGAAAAAAGGCTATAGGTACAGTATTGGTAGGACCTACACCTATCAACATAATTGGAAGAAATATGTTGACTCARCTTGGATGCACACTAAATTTT
2385	Posada Cespedes, S	Learning evolutionary pathways of HIV-1 subtype C under lopinavir treatment	IAS 2017	2017		169212	South Africa	2009-10-01	ATV	C	Plasma	Dideoxy	KX540398	CCTCAAATCACTCTTTGGCAACGACCCCTGGTCTCAGTAAAAGTAGGGGGCCAGATAAGAGAGGCTCTCTTAGACACAGGAGCAGATGATACAGTATTCGAAGACATAAATTTGCCAGGAAAATGGAAGCCAAGAATGATAGGAGGACTTGGAGGATTTATCAAAGTAAGACAATATGATCAAATACCTATAGAAATTTGTGGAAAAAAGGTTATAAGTACAGTGTTAGTAGGGCCTACACCTGTCAATATAATTGGAAGAAGTTTGTTGACTCAGATTGGATGCACATTAAATTTT
2385	Posada Cespedes, S	Learning evolutionary pathways of HIV-1 subtype C under lopinavir treatment	IAS 2017	2017		169244	South Africa	2015-04-01	ATV	C	Plasma	Dideoxy		CCTCAAATCACTCTTTGGCAGCGACCCCTTGTCACAATAAAAGTAGGGGGCCAAATAAAGGAGGCTCTCTTAGACACAGGAGCAGATGATACAGTATTAGAAGAAATAAATTTGCCAGGAAAATGGAAACCAAAAATGATAGGAGGAATTGGAGGTTTTATCAAAGTAAGACAGTATGATCAAATACTTATAGAAATTTGTGGAAAAAAGGCTATAGGTTCAGTATTAGTGGGACCTACACCTGTCAACATAATTGGAAGGAATATGTTGACTCAGCTTGGCTGTACACTAAATTTT
2385	Posada Cespedes, S	Learning evolutionary pathways of HIV-1 subtype C under lopinavir treatment	IAS 2017	2017		169323	South Africa	2015-02-01	ATV	C	Plasma	Dideoxy		CCTCAAATCACTCTTTGGCAGCGACCCCTTGTTACAATAAGAGTAGGGGGCCAGATAAAAGAGGCTCTCTTAGACACAGGAGCAGATGATACAGTATTAGAAGACATAAATTTGCCAGGAAAATGGAAACCAAAAATGATAGGAGGAATTGGRGGTTTTATCAAAGTAAGACAATATGAACAGATACTWATAGAAATATGTGGAAAAAAGGCTATAGGTACAGTATTAGTGGGACCTACACCTGTCAACATAATTGGAAGAAATATGTTGACTCAACTTGGATGTACACTAAATTTY
2385	Posada Cespedes, S	Learning evolutionary pathways of HIV-1 subtype C under lopinavir treatment	IAS 2017	2017		169362	South Africa	2012-06-01	RTV, ATV	C	Plasma	Dideoxy	KX542200	CCTCAAATCACTCTTTGGCAGCGMCCCCTCGTCTCAATAAAAGTAGGGGGNCARRTAAGRGAGGCTCTCTTAGACACAGGAGCAGATGATACAGTATTAGAAGATATAGAATTGCCAGGAAGATGGAAACCAAAAATGATAGGGGGAATTGGAGGGTTTATCAAAGTAAGGCAGTATGATCARATACTTATAGAAATTTGTGGAAAAAAGGCTATAGGTACAGTATTAGTAGGGCCCACACCTGTCAACATAATTGGAAGAAACATGTTGACTCAGCTTGGATGCACACTAAATTTT
2385	Posada Cespedes, S	Learning evolutionary pathways of HIV-1 subtype C under lopinavir treatment	IAS 2017	2017		169631	South Africa	2015-01-01	ATV	C	Plasma	Dideoxy		CCTCAAATCACTCTTTGGCAGCGACCCCTTGTCACAATAAAAGTAGGGGGCCAGACAAAAGAGGCTCTCTTAGACACAGGAGCAGATGATACAGTATTAGAAGAAATAAGCTTACCAGGAAAATGGAAACCAAAAATGATAGGAGGAATTGGAGGTTTTATYAAAGTAAGACAGTATGATCAAATACTTATAGAAATTTGTGGAAAAARGGCYATAGGTACAGTATTAGTAGGGCCTACACCTGTCAACATAATTGGAAGRAACATGTTGACTCAGCTTGGGTGCACACTAAATTTT
2385	Posada Cespedes, S	Learning evolutionary pathways of HIV-1 subtype C under lopinavir treatment	IAS 2017	2017		169639	South Africa	2014-11-01	ATV	C	Plasma	Dideoxy		CCTCAAATCACTCTTTGGCAGCGACCCCTTGTCTCAATAAAAATAGGGGGCCAGCTAAAAGAGGCTCTCTTAGACACAGGAGCAGATGATACAGTACTAGAAGAATTAAGTTTACCAGGAAAATGGAAACCAAAAATGATAGGAGGAATTGGAGGTTTTATCAAAGTAAGACAGTATGATAACATACTTATAGAAATTTGTGGAAAAAAGGCTATAGGTACAGTATTAGTAGGGCCTACACCTGTCAACATAATTGGAAGAAACATGTTGACTCAGCTTGGATGCACACTAAATTTT
2385	Posada Cespedes, S	Learning evolutionary pathways of HIV-1 subtype C under lopinavir treatment	IAS 2017	2017		169829	South Africa	2014-06-01	RTV, ATV	C	Plasma	Dideoxy	KX544372	CCTCAAATCACTCTTTGGCARCGACCCCTCGTCCCAATAAAAATAGCGGGTCAGACAAAAGAGGCTCTCTTAGACACAGGAGCAGATGATACAGTATTAGAAGAAATAAMTTTGCCAGGAAAATGGAAACCAAAAATGATAGGRGGAATTGGAGGTTTTATCAAAGTAAGACAATATGATGAAATAVYTATAGAAATTTGTGGAAAAAAGGCKATAGGTTCAGTATTAGTGGGACCTACACCTGTCAACATAATTGGAAGGAACATGTTGACTCAGCTTGGATGTACACTAAATTTT
2385	Posada Cespedes, S	Learning evolutionary pathways of HIV-1 subtype C under lopinavir treatment	IAS 2017	2017		169853	South Africa	2015-08-01	RTV, ATV	C	Plasma	Dideoxy		CCTCAAATCACTCTTTGGCAGCGACCCCTTGTCTCAATAAAAGTAGGGGGCCAGATAAAGGAGGCTCTYTTAGATACAGGAGCAGATGATACAGTATTAGAGGAAATAAATTTGCCAGGAAAATGGAAGCCAAAAATGATAGGAGGAATTGGAGGTTTTATCAARGTAAGACAGTATGAYGAAATACCTATAGAAATTTGTGGAAAAAAGGCTATAGGTACAGTATTAGTGGGACCYACACCTGTCAACATAATTGGAAGRAATAYGTTGACTCAGCTTGGATGTACACTAAATTTT
2385	Posada Cespedes, S	Learning evolutionary pathways of HIV-1 subtype C under lopinavir treatment	IAS 2017	2017		170063	South Africa	2013-02-01	RTV, ATV	C	Plasma	Dideoxy	KX542999	CCTCAAATCACTCTTTGGCAGCGACCCCTTGTTTCAATAAAAATAGGGGGCCAGACAAGGGAGGCTCTCTTAGACACAGGAGCAGATGATACAGTATTGGAGGAAATAAATTTGCCAGGAAAATGGAAACCAAAAATGATAGGAGGAATTGGAGGTTTTATCAAAGTAAGACAGTATGATCAAGTAGTTATAGAAATTTGTGGAAAAAAGGCTATAGGTACAGTACTGGTAGGACCCACACCTGTCAACATAATTGGAAGAAATCTGTTGACTCAGCTTGGATGTACACTAAATTTT
2385	Posada Cespedes, S	Learning evolutionary pathways of HIV-1 subtype C under lopinavir treatment	IAS 2017	2017		170102	South Africa	2015-05-01	RTV, ATV	C	Plasma	Dideoxy		CCTCAAATCACTCTTTGGCAACGACCCCTTGTCACAATAAAAGTAGGGGGCCAGACAAAGGAGGCTCTCTTAGACACAGGAGCAGATGATACAGTGTTAGAAGAAATAAATTTGCCAGGAAAATGGAAACCAAAAATGATAGGAGGAATAGGAGGATTTATCAAAGTAAGACAGTATGATCAAATACCTATAGAAATTTGTGGAAAAAAGGCTATAGGTACAGTATTAGTGGGACCYACACCTGTCAACATAATTGGAAGAAATCTGTTGACTCAGCTTGGATGTACAYTAAATTTT
2385	Posada Cespedes, S	Learning evolutionary pathways of HIV-1 subtype C under lopinavir treatment	IAS 2017	2017		170120	South Africa	2015-04-01	RTV, ATV	C	Plasma	Dideoxy		CCTCAAATCACTCTTTGGCAGCGACCCCTTGTCTCAATAAAAGTAGAGGGCCAARTAAAGGAGGCTCTCTTAGATACAGGAGCAGATGATACAGTATTAGAGGACATGAGTCTGCCAGGAAAATGGAAACCAAAAATGATAGGGGGAATTGGAGGTTTTATCAAGGTAAGACAGTATGAGCAAATATCTATAGAAATTTGTGGAAAAAAGGCTATAGGTACAGTGTTAGTAGGACCTACACCTGTYAACATAATTGGAAGAAATATATTGACTCAGCTAGGATGCACACTAAATTTT
2385	Posada Cespedes, S	Learning evolutionary pathways of HIV-1 subtype C under lopinavir treatment	IAS 2017	2017		170739	South Africa	2014-08-01	RTV, ATV	C	Plasma	Dideoxy		CCTCAAATCACTCTTTGGCARCGACCCCTTGTCACAATAAAAGTAGGGGGCCAGATAAAGGAGGCTCTCTTAGACACAGGAGCAGATGATACAGTACTAGAAGAAATAAATTTGCCAGGAAAATGGAAACCAAAAATGATAGGAGGAATTGGAGGTTTTATCAAAGTAAGACAGTATGATCAGATACTTATAGAAATTTGTGGAAAAAAGGCTATAGGTACAGTATTRGTAGGGCCTACSCCTGTCAACATAATTGGAAGAAACATGTTGACTCAGCTTGGATGCACACTAAATTTT
2387	Neogi, U	Mutational Heterogeneity in p6 Gag Late Assembly (L) Domains in HIV-1 Subtype C Viruses from South Africa.	ARHR	2016	26413747	170558	South Africa	2013-06-01	ATV	C	Plasma	Dideoxy	KT593163	CCTCAAATCACTCTTTGGCAGCGACCCCTTGTCTCAATAAAAGTAGGAGGTCAGATAARGGAGGCTCTCTTAGACACAGGAGCAGATGATACAGTATTAGAAGAAATAAGTTTGCCAGGAAAATGGAAACCAAAAATGATAGGAGGAATTGGGGGTTTTATCAAAGTAAGACAGTATGATCAAATACTCATAGAAATTTGTGGAAAAAGGGCTATAGGTACAGTATTAGTAGGACCTACACCTGTCAACATAATTGGAAGAAATATGTTGACTCAGCTTGGATGTACACTAAATTTT
2452	Chimukangara, B	HIV drug resistance testing among patients failing second line antiretroviral therapy. Comparison of in-house and commercial sequencing.	J Virol Methods	2016	27894862	184361	Zimbabwe	2015-11-01	RTV, ATV	C	Plasma	Dideoxy	KU508592	CCTCAAATCACTCTTTGGCAGCGACCCTTTGTCTCAATAAAAATAGGGGGCCAAATAAAGGAGGCTATTTTAGATACAGGAGCAGATGATACAGTAATAGACGATATAGATTTGCCAGGAAGATGGAAACCAAAAATGATAGGAGGAATTGGAGGTTTTATCAAAGTCAGAGAATATGATCAAATACCTATAGAAATTTGTGGAAAAAAGGCTATAACTACAATATTAGTGGGACCTACACCTGTCAACATAGTTGGAAGAAATCTATTGACTCAGCTAGGATGTACACTAAATTTT
2452	Chimukangara, B	HIV drug resistance testing among patients failing second line antiretroviral therapy. Comparison of in-house and commercial sequencing.	J Virol Methods	2016	27894862	184362	Zimbabwe	2015-11-01	RTV, ATV	C	Plasma	Dideoxy	KU508586	CCTCAAATCACTCTTTGGCAACGACCCTTTGTCACAATAAAAGTAGGGGGCCAGATAAGGGAGGCTCTTTTAGACACAGGAGCAGATGATACAGTATTAAACGATATAAATTTGCCAGGGAAATGGAAACCAAGAATGATAGGGGGACTTGGAGGTTTTATCAAAGTAAGAGAGTATGATCAAATACCCATTGAAATTTGTGGAAAAAAGGCTATAAGTACAGTRTTAATAGGACCTACACCTGTCAACATAATTGGAAGAAATTTGATGACTCAGCTCGGATGCACACTAAATTTT
2452	Chimukangara, B	HIV drug resistance testing among patients failing second line antiretroviral therapy. Comparison of in-house and commercial sequencing.	J Virol Methods	2016	27894862	184363	Zimbabwe	2015-11-01	RTV, ATV	C	Plasma	Dideoxy	KU508574	CCTCAAATCACTCTTTGGCAGCGACCCCTTGTCTCAATAAAGGTAGGGGGCCAAATAAAGGAGGCTCTATTAGACACAGGAGCAGATGATACAGTATTAGAAGAAATAAATTTGCCAGGGAAATGGAAACCAAAAATGATAGGGGGAATTGGAGGATTTATCAAAGTAAGACAGTATGATCAAATACTTATAGAAATTTGTGGAAAAAAGGCTATAGGTACAGTATTAGTGGGACCTACACCTGTCAATATAATTGGAAGAAATATGTTGACTCAGCTTGGATGCACACTAAATTTT
2452	Chimukangara, B	HIV drug resistance testing among patients failing second line antiretroviral therapy. Comparison of in-house and commercial sequencing.	J Virol Methods	2016	27894862	184365	Zimbabwe	2015-11-01	RTV, ATV	C	Plasma	Dideoxy	KU508588	CCTCAAATCACTCTTTGGCAACGACCCCTTGTGTCAATAAAAGTAGGGGGCCAGATCAAGGAGGCTCTCTTAGACACAGGAGCAGATGATACAGTATTAGAAGAAATAAATTTGCCAGGAAAATGGAAACCAAAAATGATAGGAGGAATTGGAGGTTTTATCAAAGTAAGACAGTATGATCAAATAGTTATAGAGATTTGTGGAAAAAAGGCAATAGGTRCAGTATTAGTGGGACCTACACCTGTCAACATAATTGGAAGGAATATGTTGACTCAGCTTGGATGCACACTAAATTTT
2452	Chimukangara, B	HIV drug resistance testing among patients failing second line antiretroviral therapy. Comparison of in-house and commercial sequencing.	J Virol Methods	2016	27894862	184366	Zimbabwe	2015-11-01	RTV, ATV	C	Plasma	Dideoxy	KU508554	CCTCAAATCACTCTTTGGCAGCGACCCCTTGTCTCAATAAAAGTAGAGGGCCAGATAATGGAAGCTCTATTAGACACAGGAGCAGATGATACAGTATTAGAAGATATAAATTTACCAGGAAAATGGAAACCAAAAATGATAGGAGGAATTGGAGGTTTTATCAAAGTAAGACAATATGATCAAGTACATATAGAAATTTGTGGAAAAAAGACTATAGGTACAGTATTAGTAGGACCTACACCTGTCAACATAATTGGAAGAAATTTGTTGACTCAGCTTGGATGCACACTAAATTTT
2452	Chimukangara, B	HIV drug resistance testing among patients failing second line antiretroviral therapy. Comparison of in-house and commercial sequencing.	J Virol Methods	2016	27894862	184367	Zimbabwe	2015-11-01	RTV, ATV	C	Plasma	Dideoxy	KU508580	CCTCAAATCACTCTTTGGCAACGACCCCTTGTTACAATAAAAGTAGGAGGCCAAATAAAGGAAGCTCTCTTAGACACAGGAGCAGATGATACAGTATTAGAAGAAATAAATTTGCCAGGAAAATGGAAACCAAAAATGATAGGAGGAATTGGAGGTTTTATCAAAGTAAGACAGTATGATCAGATAGTTATAGAAATTTGTGGAAAAAAGGCTATAGGGTCAGTATTAGTAGGACCCACACCTGTTAACATAATTGGAAGAAATATGTTAACTCAACTTGGATGCACACTAAATTTT
2452	Chimukangara, B	HIV drug resistance testing among patients failing second line antiretroviral therapy. Comparison of in-house and commercial sequencing.	J Virol Methods	2016	27894862	184369	Zimbabwe	2015-11-01	RTV, ATV	C	Plasma	Dideoxy	KU508572	CCTCAGATCACTCTTTGGCAGCGACCCCTTATCTCAATAAAAGTAGGGGGCCAGACAAAAGAGGCTCTCCTAGATACAGGAGCAGATGATACAGTATTAGAAGAAATAAATTTGCCAGGAAAATGGAAACCAAAAATGATAGGAGGAATTGGAGGTTTTATCAAAGTAAGACAGTATGAACAAATACCCATAGAAATTTGTGGAAAAAAGGCTATAGGTACAGTGTTAGTAGGACCTACACCTATCAACATAATTGGAAGGAATATGTTGACACAGCTTGGATGCACACTAAATTTT
2452	Chimukangara, B	HIV drug resistance testing among patients failing second line antiretroviral therapy. Comparison of in-house and commercial sequencing.	J Virol Methods	2016	27894862	184370	Zimbabwe	2015-11-01	RTV, ATV	C	Plasma	Dideoxy	KU508578	CCTCAAATCACTCTTTGGCAACGACCCCTTGTCTCAATAAAAGTAGGAGGACAGACAAGGGAGGCTCTCTTAGACACAGGAGCAGATGATACAGTATTAGAAGAAATAAATTTGCCAGGAAAATGGAAACCAAAAATGATAGGAGGAATTGGAGGTTTTATCAAAGTAAGACAGTATGATCAAATAGAGATAGATATTTGTGGAAAAAAGGCTATAGGTACAGTATTAGTAGGACCTACACCTGTCAACATAATTGGAAGAAATCTGTTGACTCAGCTTGGATGCACACTAAATTTT
2452	Chimukangara, B	HIV drug resistance testing among patients failing second line antiretroviral therapy. Comparison of in-house and commercial sequencing.	J Virol Methods	2016	27894862	184371	Zimbabwe	2015-11-01	RTV, ATV	C	Plasma	Dideoxy	KU508570	CCTCAAATCACTCTTTGGCAACGACCCCTTGTCACAATAAAAATAGGGGGCCAGATAAAAGAAGCTCTCTTAGATACAGGAGCAGATGATACAGTATTAGAAGAAATAAATTTGCCAGGAAAATGGAAACCAAAAATGATAGGAGGAATTGGAGGCTTTATCAAAGTAAGACAGTATGAACAAATACCTATAGAAATTTGTGGAAAAAAGGCCATAGGTACAGTATTAGTGGGACCCACACCGGTCAACATAATTGGAAGAAACATGTTGACTCAGCTTGGATGCACACTAAATTTT
2452	Chimukangara, B	HIV drug resistance testing among patients failing second line antiretroviral therapy. Comparison of in-house and commercial sequencing.	J Virol Methods	2016	27894862	184372	Zimbabwe	2015-11-01	RTV, ATV	C	Plasma	Dideoxy	KU508584	CCTCAAATCACTCTTTGGCAGCGACCCCTTGTCACAATAAGAGTAGCGGGCCAGATAAAAGAGGCTCTCTTAGACACAGGAGCAGATGATACAGTGTTAGAAGAAATAAATTTGCCAGGAAAATGGAAACCAAAAATGATAGGAGGAATTGGAGGTTTTATCAAAGTAAGACAGTATGATCAAATACTTATAGAAATTTGTGGAAAAAGGGCTATAGGTACAGTATTAGTAGGACCTACACCTGTCAACATAATTGGAAGAAATATGTTGACTCAGCTTGGGTGCACACTAAATTTT
2452	Chimukangara, B	HIV drug resistance testing among patients failing second line antiretroviral therapy. Comparison of in-house and commercial sequencing.	J Virol Methods	2016	27894862	184375	Zimbabwe	2015-11-01	RTV, ATV	C	Plasma	Dideoxy	KU508582	CCTCAAATCACTCTTTGGCAGCGACCCCTTGTCTCAATAAAAATAGGGGGCCAGATAAGGGAAGCTCTATTAGACACAGGAGCAGATGATACAGTATTAGAAGAAATAAATTTGCCAGGAAGATGGAAACCAAAAATGATAGGAGGAATTGGAGGTTTTATCAAAGTAAGACAGTATGATCAAATACAAATAGAAATTTGTGGAAAAAAGGCTATAGGTACAGTATTAGTAGGACCTACACCTGTCAACATAATTGGAAGAAACATGTTGACTCAGCTTGGATGCACACTAAATTTT
2452	Chimukangara, B	HIV drug resistance testing among patients failing second line antiretroviral therapy. Comparison of in-house and commercial sequencing.	J Virol Methods	2016	27894862	184376	Zimbabwe	2015-11-01	RTV, ATV	C	Plasma	Dideoxy	KU508562	CCTCAAATCACTCTTTGGCAACGACCCCTAGTCACAATAAAAGTAGCGGGCCAGATAACGGAAGCTCTCTTAGATACAGGAGCAGATGATACAGTATTAGAAGACATAAATTTACCAGGAAGATGGACACCAAAAATGATAGGGGGAATTGGAGGTTTTCTCAAAGTAAGACAGTATGAACAAATACCTATAGAAATTTGTGGAAAAAAGATTATAGGTCCAGTATTAGTGGGACCTACACCTGTCAACATAATTGGGCGAAACACGTTGACTCAGCTTGGATGCACACTAAATTTT
2452	Chimukangara, B	HIV drug resistance testing among patients failing second line antiretroviral therapy. Comparison of in-house and commercial sequencing.	J Virol Methods	2016	27894862	184377	Zimbabwe	2015-11-01	RTV, ATV	C	Plasma	Dideoxy	KU508567	CCTCAGATCACTCTTTGGCAGCGACCCGTTGTCACAGTAAGARTAGAAGGACAAGTAAGAGAGGCTCTCTTAGACACAGGAGCAGATGATACAGYATTCGAAGACATAGATTTGCCAGGAAAATGGAAACCRAAATTRATAGGAGGAATTGGAGGTTTTGTCAGAGTGAGACAGTATGACCAAATAACTATAGAAATTTGTGGAAAAAAGGCTATAGGCTCAGTCCTGGTAGGGCCTACACCTGCCAACATAATTGGAAGAAATATATTGACTCAGCTTGGATGCACATTAAATTTT
2452	Chimukangara, B	HIV drug resistance testing among patients failing second line antiretroviral therapy. Comparison of in-house and commercial sequencing.	J Virol Methods	2016	27894862	184378	Zimbabwe	2015-11-01	RTV, ATV	C	Plasma	Dideoxy	KU508565	CCTCAGATCACTCTTTGGCAGCGACCCCTTGTCACAATAAAAGTAGGGGGCCAAATAAAGGAGGCTCTCTTAGACACAGGAGCAGATGATACAGTATTAGAAGAAATAAATTTGCCAGGAAAATGGAAACCAAAAATGATAGGGGGAATTGGAGGTTTTATCAAAGTAAGACAGTATGATCAAATACCTATAGAAATTTGTGGAAAAAAGGCTACAGGTACAGTATTAGTGGGGCCTACRCCGGTCAACATAATTGGAAGAAACTTGTTGACTCAGCTTGGATGCACACTAAATTTT
2452	Chimukangara, B	HIV drug resistance testing among patients failing second line antiretroviral therapy. Comparison of in-house and commercial sequencing.	J Virol Methods	2016	27894862	184379	Zimbabwe	2015-11-01	RTV, ATV	C	Plasma	Dideoxy	KU508590	CCTCAAATCACTCTTTGGCAGCGACCCCTTGTCTCAATAAAAGTAGGGGGCCAAATAAGAGAGGCTCTCCTAGATACAGGGGCAGATGACACAGTATTAGAGGACATAAATTTACCAGGAAAATGGAAACCAAAAATAATAGGAGGAATTGGAGGTTTTATCAAAGTAAGACAGTATGAACAAATACCCATAGAAATTTGTGGGAAAAAGGCTATAGGTCCAGTACTAGTAGGGCCAACACCTATGAACATAATTGGAAGAAATACGTTGACACAGCTTGGATGCACACTAAATTTT
2452	Chimukangara, B	HIV drug resistance testing among patients failing second line antiretroviral therapy. Comparison of in-house and commercial sequencing.	J Virol Methods	2016	27894862	184380	Zimbabwe	2015-11-01	RTV, ATV	C	Plasma	Dideoxy	KU508568	CCTCAAATCACTCTTTGGCAACGACCCCTGGTCACAATAAAAGTAGGGGGCCAGCTAAAGGAGGCTCTCTTAGACACAGGAGCAGATGATACAGTATTAGAAGACATAGATTTGCAAGGAAAATGGAAACCAAAAATGATAGGAGGAATTGGAGGTTTTATCAAAGTAAAACAATATGATCAAATACCTATAGAAATTTGTGGAAAAAAGACCATAGGTACAGTATTAGTGGGACCTACACCTGTCAACATAATTGGAAGAAATCTGTTGACTCAACTTGGATGCACACTAAATTTT
2452	Chimukangara, B	HIV drug resistance testing among patients failing second line antiretroviral therapy. Comparison of in-house and commercial sequencing.	J Virol Methods	2016	27894862	184383	Zimbabwe	2015-11-01	RTV, ATV	C	Plasma	Dideoxy	KU508564	CCTCAAATCACTCTTTGGCAACGACCCCTTGTCACAATAAGAATAGGGGGCCAGATAAAAGAAGCTCTCTTAGATACAGGAGCAGATGATACAGTGTTAGAAGAAATAAATTTGCCAGGAAAATGGAAACCAAAAATGATAGGAGGAATTGGAGGTTTTATCAAAGTAAGACAGTATGATCAAATACTTATAGAAATTTGTGGAAAAAAGGCTATAGGTACAGTATTAGTAGGACCTACACCTGTCAACATAATTGGAAGAAATATGTTGACTCAGCTTGGATGTACACTAAATTTT
2471	Kim, MH	HIV antiretroviral resistance mutations among antiretroviral treatment-naive and -experienced patients in South Korea.	ARHR	2013	23952717	189641	Korea	2011-03-31	RTV, ATV	B	PBMC	Dideoxy	KC120894	CCTCAAATCACTCTTTGGCARCGACCCHTWGTCRCARTAAAGGTAGGGGGGCAAWTAAAAGAAGCTCTATTAGATACAGGAGCAGATGATACAGTATTAGAAGAAATAAGTTTACCAGGGAGATGGAARCCAAAAATRATAGGGGGAATTGGAGGTTTTATCAAAGTAAGACAGTATGATCAGATAACAGTAGAAATCTGTGGACATAAAGCTRTAGGTACAGTGTTAGTAGGACCTACACCTGTCAACATAATTGGAAGAAATCTGTTGACTCAGATTGGCTGCACTTTAAATTTT
2471	Kim, MH	HIV antiretroviral resistance mutations among antiretroviral treatment-naive and -experienced patients in South Korea.	ARHR	2013	23952717	189645	Korea	2011-03-31	ATV	B	Plasma	Dideoxy	KC120842	CCTCAGATCACTCTTTGGCAACGACCCCTCGTCCCAATAAAGGTAGGGGGGCAGCTAAAGGAAGCTCTATTAGATACAGGAGCAGATGATACAGTATTAGAAGAACTAAATTTACCAGGGAGATGGAAACCAAAAATGATAGGGGGAATTGGAGGCTTTATCAAAGTAAGACAGTATGATCAGGTAGCAGTAGAAATCTGTGGACATAAAGYTATAGGTACAGTATTAGTAGGACCTACACCTGTCAACATAATTGGAAGAAATCTGTTGACTCAGCTTGGCTGCACTTTAAATTTT
2471	Kim, MH	HIV antiretroviral resistance mutations among antiretroviral treatment-naive and -experienced patients in South Korea.	ARHR	2013	23952717	189655	Korea	2011-03-31	ATV	B	Plasma	Dideoxy	KC120834	CCTCAGATCACTCTTTGGCAACGACCCCTCGTCACAATAAAGGTAGGGGGGCAGTTAAAGGAAGCTCTATTAGATACAGGAGCAGATGATACAGTATTAGAAGAAATAARTTTACCAGGGAGATGGAAACCAAAAATGATAGGGGGAATTGGAGGTTTTATCAAAGTAAGACAGTATGATCAGATAACAGTAGAAATCTGTGGACATAAAGCTATAGGTACAGTRTTAGTAGGACCTACACCTGTCAACATAATTGGAAGAAATYTGTTGACTCAGATTGGCTGCACTTTAAATTTT
2531	Acharya, A	Development, validation and clinical evaluation of a low cost in-house HIV-1 drug resistance genotyping assay for Indian patients.	PLoS ONE	2014	25157501	198647	India	2013-07-20	RTV, ATV	A	Plasma	Dideoxy	KJ185355	CCTCAAATCACTATTTGGCAACGACCCGTTGTCACAGTAAAAGTAGGGGGACAGCTAAAAGAAGCTCTAATAGATACAGGAGCAGATGATACAGTATTCGAAGACATAGAGTTGCCAGGAAAATGGAAACCAAAAATTATAGGGGGAATTGGAGGTTTCGTCAAGGTAAAAGAATATGAACAGATACTTATAGAAATTTGTGGAAAAAAGGTTATAGGTACAGTATTAGTAGGACCTACACCTGCCAACATAATTGGAAGATCCATGTTGACCCAGATTGGTTGTACTTTAAATTTC
2531	Acharya, A	Development, validation and clinical evaluation of a low cost in-house HIV-1 drug resistance genotyping assay for Indian patients.	PLoS ONE	2014	25157501	198655	India	2013-06-10	RTV, ATV	C	Plasma	Dideoxy	KJ185347	CCTCAGATCACTCTTTGGCAGCGACCCCTTGTCGCAATAAAAGTAGGGGGCCAGATAAAGGAGGCTCTCTTCGACACAGGAGCAGATGATACAGTATTAGAAGAAGTAAATTTGCCAGGAAAATGGAAACCAAAAATGATAGGAGGAATTGGGGGTTTTATAAAAGTAAGACAATATGATCAAATACCTATAGAAATTTGTGGAAAAAAGGCTATAGGTACAGTATTAGTAGGACCCACACCTGTCAACATAATTGGAAGAAATATGTTGACTCAGCTTGGATGCACACTAAATTTT
2531	Acharya, A	Development, validation and clinical evaluation of a low cost in-house HIV-1 drug resistance genotyping assay for Indian patients.	PLoS ONE	2014	25157501	198657	India	2013-06-10	RTV, ATV	C	Plasma	Dideoxy	KJ185345	CCTCAAATCACTCTTTGGCAGCGACCCGTTGTCTCAATAAGAGTAGGGGGCCAGATAAAAGAGGCTCTCATAGACACAGGAGCAGATGATACAGTATTAGAAGAAATAAATTTGCCAGGAAAATGGACACCAAAAATTATAGGAGGAATTGGAGGTTTTGTCAAAGTAAGACAATATGATCAAATACCTATAGAAATTTGTGGAAAAAAGGTTATAGGTACAGTATTAGTAGGACCTACACCTGCCAACATAATTGGAAGAAATATGTTGACGCAGCTTGGATGCACCCTAAATTTT
2531	Acharya, A	Development, validation and clinical evaluation of a low cost in-house HIV-1 drug resistance genotyping assay for Indian patients.	PLoS ONE	2014	25157501	198665	India	2013-06-10	RTV, ATV	C	Plasma	Dideoxy	KJ185337	CCTCAAATCACTCTTTGGCAGCGACCCCTTGTCTCAATAAAAGTAGGGGGCCAGATAAAAGAGGCTCTCTTAGACACGGGAGCAGATGATACAGTATTAGAAGAAATAAATTTGCCAGGAAAATGGAAACCAAAAATGATAGGAGGAATTGGGGGTTTTATCAAAGTAAGACAATATGAGGATATAACTATAGAAATTTGTGGAAAAAAGGCTATAGGTACAGTATTAGTGGGACCCACACCTGTCAACATAATTGGAAGGAATTTGTTGACTCAGCTTGGATGCACACTAAATTTT
2531	Acharya, A	Development, validation and clinical evaluation of a low cost in-house HIV-1 drug resistance genotyping assay for Indian patients.	PLoS ONE	2014	25157501	198667	India	2013-05-16	RTV, ATV	C	Plasma	Dideoxy	KJ185335	CCTCAAATCACTCTTTGGCAGCGACCCGTTGTCCCAATAAAAGTAGGGGGCCAGATAAAAGAGGCTCTCTTAGACACAGGGGCAGATGATACAGTAATAGAAGAAATAAATTTGCCAGGAAGATGGAAACCAAAAATTATAGGAGGAATTGGGGGTTTTGTCAAAGTAAGACAATATGATGAGATACCCATAGAAATTTGTGGAAAAAAGGTTATAGGTACAGTATTGGTAGGACCCACACCTGCCAACATAATTGGGAGAAATTTGATGACTCAGCTTGGGTGTACACTAAATTTT
2531	Acharya, A	Development, validation and clinical evaluation of a low cost in-house HIV-1 drug resistance genotyping assay for Indian patients.	PLoS ONE	2014	25157501	198670	India	2013-05-16	RTV, ATV	C	Plasma	Dideoxy	KJ185332	CCTCAAATCACTCTTTGGCAGCGACCCTTTGTCTCAATAAAAGTAGGGGGCCAGATAAAAGAGGCTCTCTTAGACACGGGAGCAGATGATACAATATTAGAAGAAATAAATTTGCCAGGGAAATGGACCCCAAAAATTATAGGAGGAATTGGGGGTTTTATCAAAGTAAGACAATATGAGGAAATAACTATAGAAATTTGTGGAAAAAAGGTTATAGGTACAGTAGTAGTGGGACCCACACCTGCCAACATAATTGGAAGGAATTTGATGACTCAGCTTGGATGCACACTAAATTTT
2531	Acharya, A	Development, validation and clinical evaluation of a low cost in-house HIV-1 drug resistance genotyping assay for Indian patients.	PLoS ONE	2014	25157501	198671	India	2013-05-16	RTV, ATV	C	Plasma	Dideoxy	KJ185331	CCTCAAATCTCTCTTTGGGAGCGACCCCTTGTCTCAATAAAAGTAGGGGGTCAAATAAAAGAGGCTCTCTTAGACACAGGAGCAGATGATACAGTATTGGAAGAAATAAATTTGCCAGGAAAATGGAAACCAAAAATGATAGGAGGGATTGGAGGATTTATCAAAGTAAGACAATATGATCATATAGTCATGGAAATTTGTGGAAAAAAGGCTACAGGTACAGTATTAGTAGGACCCACACCTGTCAACATAATTGGAAGAAATATGTTGACCCAGATTGGTTGCACACTAAATTTT
2531	Acharya, A	Development, validation and clinical evaluation of a low cost in-house HIV-1 drug resistance genotyping assay for Indian patients.	PLoS ONE	2014	25157501	198676	India	2013-05-16	RTV, ATV	A	Plasma	Dideoxy	KJ185326	CCTCAAATCACTCTTTGGCAACGACCCATTGTCACAGTAAAAGTAGGGGGACAGCTAAGAGAAGCTCTATTAGATACAGGAGCAGATGATACAGTATTAGAAGACATAGATTTGCCAGGAAAATGGAAACCAAGAATGATAGGGGGAATTGGAGGTTTCATCAAAGTAAAACAGTATGATCAGATACTTATAGAAATTTGTGGAAAAAGGGCTATAGGTACAGTATTAGTAGGACCTACACCTGTCAACATAATTGGAAGAAACATGTTGACCCAGATTGGTTGTACTTTAAATTTC
2531	Acharya, A	Development, validation and clinical evaluation of a low cost in-house HIV-1 drug resistance genotyping assay for Indian patients.	PLoS ONE	2014	25157501	198678	India	2013-04-18	RTV, ATV	C	Plasma	Dideoxy	KJ185324	CCTCAAATCACTCTTTGGCAGCGACCCCTTGTCTCAATAAAGATAGGGGGCCAGACAAAAGAGGCTCTCTTAGACACGGGAGCAGATGATACAGTACTAGAAGAAATAAATTTGCCAGGAAAATGGAAACCAAAAGTGATAGGGGGAATTGGAGGTTTTGTCAAAGTAAGACAATATGATCAAATACCTATAGAAATTTGTGGGAAAAAAGCTATAGGTACAGTATTAGTGGGACCCACACCTGCCAACATAATTGGAAGAAATATGTTGACTCAGCTTGGATGTACATTAAATTTT
2531	Acharya, A	Development, validation and clinical evaluation of a low cost in-house HIV-1 drug resistance genotyping assay for Indian patients.	PLoS ONE	2014	25157501	198680	India	2013-04-18	RTV, ATV	A	Plasma	Dideoxy	KJ185322	CCTCAAATCACTATTTGGCAACGACCCATTGTCACAGTAAAAGTAGGGGGACAGCTAAAAGAAGCTCTATTAGATACAGGAGCAGATGATACAGTATTAGAAGACATAGAGTTGCCAGGAAAATGGAAACCAAAAATGATAGGGGGAATTGGAGGTTTCATCAAGGTAAAACAATATGAACAGATACTTATAGAAATTTGTGGAAAAAAGGCTATAGGTACAGTATTAGTAGGACCTACACCTGTCAACATAATTGGAAGAAACATGTTGACCCAGATTGGTTGTACTTTAAATTTC
2531	Acharya, A	Development, validation and clinical evaluation of a low cost in-house HIV-1 drug resistance genotyping assay for Indian patients.	PLoS ONE	2014	25157501	198684	India	2013-04-18	RTV, ATV	C	Plasma	Dideoxy	KJ185318	CCTCAGATCACTCTTTGGCAGCGACCCCTTGTCTCAATAAGAGTAGGGGGCCAGATAAAAGAGGCTCTCTTAGACACAGGAGCAGATGACACAGTCTTAGAAGAAATAAATTTACCAGGAAAATGGAAACCAAAAATGATAGGAGGAATTGGTGGTTTTATCAAAGTAAGGCAGTATGATCAAATACTCATAGAAATCTGTGGAAAAAAGGCTGTAGGTACAGTATTGGTGGGACCTACACCTGTAAACATAATTGGAAGAAATTTGTTGACTCAGCTTGGTTGCACCCTAAATTTT
2531	Acharya, A	Development, validation and clinical evaluation of a low cost in-house HIV-1 drug resistance genotyping assay for Indian patients.	PLoS ONE	2014	25157501	198689	India	2013-04-18	RTV, ATV	C	Plasma	Dideoxy	KJ185313	CCTCAGATCACTCTTTGGCAGCGACCCCTTGTCTCAATAAAAGTAGGGGGCCAGACAAAAGAGGCTCTCTTAGACACAGGAGCAGATGATACAGTATTAGAAGAAATAAATTTGCCAGGAAAATGGAAACCAAAAATGATAGGAGGAATTGGAGGCTTTATCAAAGTAAGACAATATGATCAAATAGCTATAGAAATTTGTGGAAAAAAGGCAATAGGTACAGTACTAGTGGGACCTACACCTGTCAACATAATTGGAAGGAATCTGTTGACTCAGCTTGGATGCACACTAAATTTT
2531	Acharya, A	Development, validation and clinical evaluation of a low cost in-house HIV-1 drug resistance genotyping assay for Indian patients.	PLoS ONE	2014	25157501	198690	India	2013-03-28	RTV, ATV	C	Plasma	Dideoxy	KJ185312	CCTCAAATCACTCTTTGGCAGCGACCCCTTGTCTCAATAAAAGTAGGAGGCCAGATAAAAGAGGCTCTCTTAGACACAGGAGCAGATGATACAGTATTAGAAGAATTAAGTTTGCCAGGAAAATGGAAACCAAAAATGATAGGAGGAATTGGAGGTTTTGTCAAAGTAAGGCAATATGATCAAATACCTATAGAAATTTGTGGAAAAAGGGTTATAGGTACAGTATTAGTGGGACCCACACCTATCAACATAATTGGAAGAGATATGATGACTCAGCTTGGGTGCACACTAAATTTT
2531	Acharya, A	Development, validation and clinical evaluation of a low cost in-house HIV-1 drug resistance genotyping assay for Indian patients.	PLoS ONE	2014	25157501	198691	India	2013-03-28	RTV, ATV	C	Plasma	Dideoxy	KJ185311	CCTCAAATCACTCTTTGGCAACGACCCCTTGTCCCAATAAGGGTAGGGGGCCAGATGAAAGAGGCTCTCTTAGACACGGGAGCAGATGATACAGTATTAGAAGAAATAAATTTGCCAGGAAAATGGAAACCAAAAATGATAGGAGGAATTGGAGGCTTTATCAAAGTAAGACAATATGATCAAATACCTATAGAAATTTGTGGAAAAAAGGCTATAGGTACAGTGTTAGTAGGACCCACACCTGTCAACATAATTGGAAGGAATTTGTTGACTCAACTTGGGTGCACATTAAATTTT
2531	Acharya, A	Development, validation and clinical evaluation of a low cost in-house HIV-1 drug resistance genotyping assay for Indian patients.	PLoS ONE	2014	25157501	198693	India	2013-03-28	RTV, ATV	C	Plasma	Dideoxy	KJ185309	CCTCAGATCACTCTTTGGCAGCGACCCCTTGTCTCAATAAGAGTAGGGGGCCAAACAAAAGAGGCTCTCTTAGACACAGGAGCAGATGATACAGTATTAGAAGAAGTAGATTTGCCAGGAAGATGGAAACCAAAAATGATAGGAGGAATTGGAGGTTTTATCAAAGTAAGACAATATGATCAAATACCTATAGAAATTTGTGGAAAAAAGGCTATAGGTACAGTATTAGTGGGACCCACGCCTGTCAACATAATTGGAAGAAATCTGTTGACTCAGCTTGGATGTACATTAAATTTT
2531	Acharya, A	Development, validation and clinical evaluation of a low cost in-house HIV-1 drug resistance genotyping assay for Indian patients.	PLoS ONE	2014	25157501	198700	India	2013-03-28	RTV, ATV	C	Plasma	Dideoxy	KJ185302	CCTCAAATCACTCTTTGGCAGCGACCCCTTGTCTCAATAAAGATAGGGGGCCAGACAAAAGAGGCTCTCTTAGACACGGGAGCAGATGATACAGTACTAGAAGAAATAAATTTGCCAGGAAAATGGAAACCAAAAATGATAGGGGGAATTGGAGGTTTTATCAAAGTAAGACAATATGATCAAATACCTATAGAAATTTGTGGGAAAAAAGCTATAGGTACAGTATTAGTGGGACCCACACCTGTCAACATAATTGGAAGAAATATGTTGACTCAGCTTGGATGTACATTAAATTTT
2531	Acharya, A	Development, validation and clinical evaluation of a low cost in-house HIV-1 drug resistance genotyping assay for Indian patients.	PLoS ONE	2014	25157501	198702	India	2013-03-28	RTV, ATV	C	Plasma	Dideoxy	KJ185300	CCTCAAATCACTCTTTGGCAGCGACCCCTTGTCTCAATAAAAGTAGGAGGCCAGATAAAAGAGGCTCTCTTAGACACAGGAGCAGATGATACAGTATTAGAAGAATTAAGTTTGCCAGGAAAATGGAAACCAAAAATGATAGGAGGAATTGGAGGTTTTATCAAAGTAAGGCAATATGATCAAATACCTATAGAAATTTGTGGAAAAAGGGCTATAGGTACAGTATTAGTGGGACCCACACCTATCAACATAATTGGAAGAAATATGTTGACTCAGCTTGGGTGCACACTAAATTTT
2531	Acharya, A	Development, validation and clinical evaluation of a low cost in-house HIV-1 drug resistance genotyping assay for Indian patients.	PLoS ONE	2014	25157501	198712	India	2013-03-02	RTV, ATV	C	Plasma	Dideoxy	KJ185290	CCTCAAATCACTCTTTGGCAGCGACCCCTTGTCTCAATAAAGATAGGGGGCCAGACAAAAGAGGCTCTCTTAGACACGGGAGCAGATGATACAGTACTAGAAGAAATAAATTTGCCAGGAAAATGGAAACCAAAAATGATAGGGGGAATTGGAGGTTTTATCAAAGTAAGACAATATGATCAAATACCTATAGAAATTTGTGGGAAAAAAACTATAGGTACAGTATTAGTGGGACCCACACCTGTCAACATAATTGGAAGAAATATGTTGACTCAGCTTGGATGTACATTAAATTTT
2531	Acharya, A	Development, validation and clinical evaluation of a low cost in-house HIV-1 drug resistance genotyping assay for Indian patients.	PLoS ONE	2014	25157501	198713	India	2013-03-02	RTV, ATV	C	Plasma	Dideoxy	KJ185289	CCTCAAATCACTCTTTGGCAGCGACCCATTGTCTCAATAAAAGTAGGAGGCCAGATAAAAGAGGCTCTCTTAGACACAGGAGCAGATGATACAGTATTAGAAGAATTAAGTTTGCCAGGAAAATGGAAACCAAAAATTATAGGAGGACTTGGAGGTTTTATCAAAGTAAGGGAATATGATCAAATACCTATAGAAATTTGTGGAAAAAGGGCTATAGGTACAGTATTAGTGGGACCCACACCTTGCAACATAATTGGAAGAAATATGATGACTCAGCTTGGGTGCACACTAAATTTT
2531	Acharya, A	Development, validation and clinical evaluation of a low cost in-house HIV-1 drug resistance genotyping assay for Indian patients.	PLoS ONE	2014	25157501	198717	India	2013-02-12	RTV, ATV	C	Plasma	Dideoxy	KJ185285	CCTCAGATCACTCTTTGGCAGCGACCCCTTGTCTCAGTAAGAGTAGGGGGACAGATAAAAGAGGCTCTCTTAGACACAGGAGCAGATGATACAGTATTAGAAGACATAAATTTGCCAGGAAAATGGAAACCAAAAATGATAGGAGGAATTGGGGGTTTTATCAAAGTAAGGCAATATGACCAAATACTTATAGAAATTTGTGGAAAAAAGACTATAGGTACAGTATTAGTAGGACCCACACCTGTCAACATAATTGGAAGAAATATGTTGACTCAGCTTGGATGCACACTAAATTTT
2531	Acharya, A	Development, validation and clinical evaluation of a low cost in-house HIV-1 drug resistance genotyping assay for Indian patients.	PLoS ONE	2014	25157501	198719	India	2013-02-12	RTV, ATV	C	Plasma	Dideoxy	KJ185283	CCTCAGATCACTCTTTGGCAGCGACCCATTGTCTCAATAAAAGTAGGGGGCCAGACAAAAGAGGCTCTCTTAGACACAGGAGCAGATGATACAGTATTAGAAGAAATAAATTTGCCAGGAAAATGGAAACCAAAAATTATAGGAGGAATTGGAGGCTTTGTCAAAGTAAGACAATATGATCAAATAGCTATAGAAATTTGTGGAAAAAAGGTTATAGGTCCAGTACTAGTGGGACCTACACCTGTCAACATAATTGGAAGGAATCTGATGACTCAGCTTGGATGCACACTAAATTTT
2531	Acharya, A	Development, validation and clinical evaluation of a low cost in-house HIV-1 drug resistance genotyping assay for Indian patients.	PLoS ONE	2014	25157501	198720	India	2013-02-12	RTV, ATV	A	Plasma	Dideoxy	KJ185282	CCTCAAATCACTCTTTGGCAACGACCCGTTGTCACAGTAAAAGTAGGGGGACAGCTAAGAGAAGCTCTATTAGATACAGGAGCAGATGATACAGTATTAGAAGACATAGATTTGCCAGGAAAATGGAAACCAAGAATGATAGGGGGAATTGGAGGTTTCATCAAAGTAAAACAGTATGATCAGATACTTATAGAAATTTGTGGAAAAAGGGCTATAGGTACAGTATTAGTAGGACCTACACCTGTCAACATAATTGGAAGAAACATGTTGACCCAGATTGGTTGTACTTTAAATTTC
2531	Acharya, A	Development, validation and clinical evaluation of a low cost in-house HIV-1 drug resistance genotyping assay for Indian patients.	PLoS ONE	2014	25157501	198728	India	2013-01-08	RTV, ATV	C	Plasma	Dideoxy	KJ185274	CCTCAAATCACTCTTTGGCAGCGACCCGTTGTCTCAATAAAAGTAGGGGGCCAGATAAAAGAGGCTCTCTTAGACACAGGAGCAGATGATACAGTATTAGAAGAAATAAATTTGCCAGGGAAATGGAAACCAAAAATGATAGTGGGAATTGGAGGCCTTGTCAAAGTAAGACAATATGAGCAAATACCCATAGAAATTTGTGGAAAAAAGGCTATAGGTACAGTATTAGTGGGACCCACACCTGCCAACATAATTGGAAGAAATATGTTGACTCAGCTTGGATGCACACTAAATTTT
2531	Acharya, A	Development, validation and clinical evaluation of a low cost in-house HIV-1 drug resistance genotyping assay for Indian patients.	PLoS ONE	2014	25157501	198736	India	2013-01-08	RTV, ATV	A	Plasma	Dideoxy	KJ185266	CCTCAAATCACTATTTGGCAACGACCCCTTGTCACAGTAAAAGTAGGGGGACAGCTAAAAGAAGCTCTATTAGATACAGGAGCAGATGTAACAATATTAGAAGACATAGAGTTGCCAGGAAAATGGAAACCAAAAATGATAGGGGGAATTGGAGGTTTCATCAAGGTAAAACAATATGAACAGATACTTATAGAAATTTGTGGAAAAAAGGCTATAGGTTCAGTATTAGTAGGACCTACACCTGTCAACATAATTGGAAGAAACATGTTGACCCAGATTGGTTGTACTTTAAATTTC
2531	Acharya, A	Development, validation and clinical evaluation of a low cost in-house HIV-1 drug resistance genotyping assay for Indian patients.	PLoS ONE	2014	25157501	198743	India	2012-12-22	RTV, ATV	C	Plasma	Dideoxy	KJ185259	CCTCAAATCACTCTTTGGCAGCGACCCTTTGTCTCAATAAGAATAGGGGGCCAAATAAAGGAGGCTCTCTTAGACACAGGAGCAGATGATACAGTATTAGAAGAAATAGATTTGCCAGGAAAATGGAAACCAAAAATTATAGGAGGAATTGGAGGTCTTGTCAAAGTAAGACAATATGAGCAAATACTTATAGAAATTTGTGGGAAAAAGGTTATAGGTACAGTAGTAGTAGGGCCTACACCTGCCAACATAATTGGAAGGAATATGTTGACTCAGCTTGGATGCACACTAAATTTT
2531	Acharya, A	Development, validation and clinical evaluation of a low cost in-house HIV-1 drug resistance genotyping assay for Indian patients.	PLoS ONE	2014	25157501	198744	India	2012-12-22	RTV, ATV	A	Plasma	Dideoxy	KJ185258	CCTCAAATCACTCTTTGGCAACGACCAATAGTCACAGCAAAAATAGGGGGACAGCTAAAAGAAGTTCTATTAGATACAGGTGCAGATGATACAGTAATAGAAGACATAGATTTGCCAGGAAAATGGAAACCAAAAATGATAATGGGAATTGGAGGTTTTACTAAGGTAAAACAGTATGATCAAATACTTATAGAAATTTGTGGAAAAAAGGCTATAGGTGCAGTATTAGTAGGACCTACACCTGCCAACATAATTGGAAGGAATATATTGACTCAGATTGGTTGTACTTTAAATTTC
2531	Acharya, A	Development, validation and clinical evaluation of a low cost in-house HIV-1 drug resistance genotyping assay for Indian patients.	PLoS ONE	2014	25157501	198745	India	2012-12-22	RTV, ATV	A	Plasma	Dideoxy	KJ185257	CCTCAAATCACTATTTGGCAACGACCCCTTGTCACAGTAAAAGTAGGGGGACAGCTAAAAGAAGCTCTATTAGATACAGGAGCAGATGATACAGTATTAGAAGACATAGAGTTGCCAGGAAAATGGAAACCAAAAATGATAGGGGGAATTGGAGGTTTCATCAAGGTAAAACAATATGAACAGATACTTATAGAAATTTGTGGAAAAAAGGCTATAGGTACAGTATTAGTAGGACCTACACCTGTCAACATAATTGGAAGAAACATGTTGACCCAGATTGGTTGTACTTTAAATTTC
2531	Acharya, A	Development, validation and clinical evaluation of a low cost in-house HIV-1 drug resistance genotyping assay for Indian patients.	PLoS ONE	2014	25157501	198749	India	2012-11-18	RTV, ATV	C	Plasma	Dideoxy	KJ185253	CCTCAAATCACTCTTTGGCAGCGACCCCTTGTCTCAATAAAAGTAGGGGGCCAGATAAAAGAGGCTCTCTTAGACACAGGAGCAGATGATACAGTATTAGAAGAAATAAATTTGCCAGGGAAATGGAAACCAAAAATGATAGGGGGAATTGGAGGCTTTATCAAAGTAAGACAATATGAGCAAATACCCATAGAAATTTGTGGAAAAAAGACTATAGGTACAGTATTAGTGGGACCCACACCTGTCAACATAATTGGAAGAAATATGTTGACTCAGCTTGGATGCACACTAAATTTT
2531	Acharya, A	Development, validation and clinical evaluation of a low cost in-house HIV-1 drug resistance genotyping assay for Indian patients.	PLoS ONE	2014	25157501	198760	India	2012-10-08	RTV, ATV	C	Plasma	Dideoxy	KJ185242	CCTCAAATCACTCTTTGGCAGCGACCCATTGTCTCAATAAAAGTAGGGGGCCAGATAAAAGAGGCTCTCATAGACACAGGAGCAGATGATACAGTATTAGAAGAAATAAATTTGCCAGGGAAATGGACACCAAAAATTATAGGGGGAATTGGAGGCTTTGTCAAAGTAAGACAATATGAGCAAATACCCATAGAAATTTGTGGAAAAAAGGTTATAGGTACAGTATTAGTGGGACCCACACCTGCCAACATAATTGGAAGAAATATGTTGACTCAGCTTGGATGCACACTAAATTTT
2531	Acharya, A	Development, validation and clinical evaluation of a low cost in-house HIV-1 drug resistance genotyping assay for Indian patients.	PLoS ONE	2014	25157501	198767	India	2012-09-14	RTV, ATV	C	Plasma	Dideoxy	KJ185235	CCTCAAATCACTCTTTGGCAGCGACCCCTTGTCTCAATAAAAGTAGGGGGCCAGATAAAAGAGGCTCTCTTAGACACAGGAGCAGATGATACAGTATTAGAAGAAATAAATTTGCCAGGGAAATGGAAACCAAAAATGATAGTGGGAATTGGAGGCTTTGTCAAAGTAAGACAATATGAGCAAATACCCATAGAAATTTGTGGAAAAAAGGCTATAGGTACAGTATTAGTGGGACCCACACCTGCCAACATAATTGGAAGAAATATGTTGACTCAGCTTGGATGCACACTAAATTTT
2531	Acharya, A	Development, validation and clinical evaluation of a low cost in-house HIV-1 drug resistance genotyping assay for Indian patients.	PLoS ONE	2014	25157501	198768	India	2012-09-14	RTV, ATV	C	Plasma	Dideoxy	KJ185234	CCTCAAATCACTCTTTGGCAGCGACCCCTTGTCACAATAAGAATAGGGGACCAGATAAAAGAGGCTCTCTTAGACACAGGAGCAGATGATACAGTATTAGAAGAAATAAATTTGCCAGGAAGATGGAAACCAAAAATGATAGGAGGAATTGGAGGTTTTATCAAAGTAAGACAATATGATCAAATAACCATAGATATTTGTGGAAAAAAGGCTGTAGGTACAGTTTTAGTGGGACCCACACCTGTCAACATAATTGGAAGGAATATGTTGACTCAGCTTGGATGCACACTAAATTTC
2531	Acharya, A	Development, validation and clinical evaluation of a low cost in-house HIV-1 drug resistance genotyping assay for Indian patients.	PLoS ONE	2014	25157501	198772	India	2012-09-14	RTV, ATV	C	Plasma	Dideoxy	KJ185230	CCTCAAATCACTCTTTGGCAGCGACCCCTTGTCTCAATAAGAATAGGGGGCCAAATAAAGGAGGCTCTCTTAGACACAGGAGCAGATGATACAGTATTAGAAGAAATAGATTTGCCAGGAAAATGGAAACCAAAAATGATAGGAGGAATTGGAGGTTTTATCAAAGTAAGACAATATGAGCAAATACTTATAGAAATTTGTGGGAAAAAGGCTATAGGTACAGTATTAGTAGGGCCTACACCTGTCAACATAATTGGAAGGAATATGTTGACTCAGCTTGGATGCACACTAAATTTT
2531	Acharya, A	Development, validation and clinical evaluation of a low cost in-house HIV-1 drug resistance genotyping assay for Indian patients.	PLoS ONE	2014	25157501	198778	India	2012-08-22	RTV, ATV	C	Plasma	Dideoxy	KJ185224	CCTCAAATCACTCTTTGGCAGCGACCCATTGTCACAATAAGAATAGGGGACCAGATAAAAGAGGCTCTCTTAGACACAGGAGCAGATGATACAGTATTAGAAGAAATAAATTTGCCAGGAAGATGGAAACCAAAAATGATAGTAGGAATTGGAGGTTTTGTCAAAGTAAGACAATATGATCAAATAACCATAGATATTTGTGGAAAAAAGGCTGTAGGTACAGTTTTAGTGGGACCCACACCTGTCAACATAATTGGAAGGAATATGATGACTCAGCTTGGATGCACACTAAATTTC
2531	Acharya, A	Development, validation and clinical evaluation of a low cost in-house HIV-1 drug resistance genotyping assay for Indian patients.	PLoS ONE	2014	25157501	198792	India	2012-07-16	RTV, ATV	C	Plasma	Dideoxy	KJ185210	CCTCAGATCACTCTTTGGCAGCGACCCCTTGTCGCAGTAAAAGTAGGGGGCCAAATAAAAGAGGCTCTCTTAGACACAGGAGCAGATGATACAGTATTAGAAGAAATAAATTTGCCAGGAAAATGGAAACCAAAAATGATAGGAGGAATTGGAGGGTTTATCAAAGTAAGACAATATGATCAAATACCTATAGAAATTTGTGGAAAAAAGGCTATAGGTTCAGTATTAGTAGGACCCACACCTGTCAACATAATTGGAAGAAATATGTTGACTCAGCTTGGATGCACACTAAACTTT
2531	Acharya, A	Development, validation and clinical evaluation of a low cost in-house HIV-1 drug resistance genotyping assay for Indian patients.	PLoS ONE	2014	25157501	198807	India	2012-06-27	RTV, ATV	C	Plasma	Dideoxy	KJ185195	CCTCAGATCACTCTTTGGCAGCGACCCTTTGTCTCAATAAAAGTCGCGGGCCAGATAAAAGAGGCTCTCTTAGACACAGGAGCAGATGATACAGTATTAGAAGAATTATGCTTGCCAGGAAGATGGAAACCAAAAATTATAGGAGGAATTGGAGGTTTTGCCAAAGTAAGACAATATGATCAAATAACTATAGAAATTTGTGGAAAGAAGGCTATAGGTACAGTATTAGTAGGACCCACACCTGCCAACATAATTGGAAGAAATATGATGACTCAGCTTGGATGCACACTAAATTTT
2553	Svard, J	Drug resistance testing through remote genotyping and predicted treatment options in human immunodeficiency virus type 1 infected Tanzanian subjects failing first or second line antiretroviral therapy.	PLoS ONE	2017	28582463	203457	Tanzania	2013-10-01	RTV, ATV	A	Plasma	Dideoxy	KX775292	CCTCAAATCACTCTTTGGCAACGACCCCTTGTTGCAGTAARAATAGGGGGACAACTAAAAGAAGCTCTATTAGATACAGGAGCAGATGATACAGTATTAGAAGACATAGATTTACCAGGAAAATGGAAACCAAGAATGATAGGGGGAATTGGAGGTTTCATTAAAGTAAAACAATATGATCAGATATCTATAGAAATTTGTGGGAAAAAGGCTATAGGTACAGTATTAGTAGGGCCTACACCTGTCAACATAATTGGAAGAAACATGTTGACCCAGATTGGTTGTACTTTAAATTTC
2595	Ndashimye, E	Absence of HIV-1 Drug Resistance Mutations Supports the Use of Dolutegravir in Uganda.	ARHR	2018	29353487	220905	Uganda	2016-06-01	RTV, ATV	A	Plasma	Dideoxy	MF138837	CTTGTCACAGTAAAAATAGGGGGACAGCTAAAGGAAGCTCTATTAGATACAGGAGCAGATGATACAGTATTAGAAGAAATAGATTTGCCAGGAAAATGGAAACCAAAAATGATAGGGGGAATTGGRGGTTTTATCAAAGTAAGACAGTATGATCAGATACCYGTAGAAATCTGTGGATATARAGCTATAGGTACAGTATTAGTAGGACCYACACCTGTCAACATAATTGGGAGAAATTTGTTAACTCAGATTGGATGCACTTTAAATTTT
2595	Ndashimye, E	Absence of HIV-1 Drug Resistance Mutations Supports the Use of Dolutegravir in Uganda.	ARHR	2018	29353487	220907	Uganda	2016-06-01	RTV, ATV	A	Plasma	Dideoxy	MF138835	GTTGTCACAGTAAAAATAGAAGGACAGCTAAGAGAAGCTCTAATAGATACAGGAGCAGATGATACAGTATTAGAAGATATAAATTTGCCAGGAAGATGGAAACCAAAAATGATAGGGGGAATTGGAGGTTTTATCAAAGTAAAACAGTATGATCAGATATCCATAGAAATTTGTGGAAAAAAGGCTACAGGTACAGTCTTAGTGGGACCTACACCTGTAAACATAATTGGAAGAAACATGTTGACTCAGATTGGTTGTACTTTAAATTTT
2595	Ndashimye, E	Absence of HIV-1 Drug Resistance Mutations Supports the Use of Dolutegravir in Uganda.	ARHR	2018	29353487	220908	Uganda	2016-06-01	RTV, ATV	A	Plasma	Dideoxy	MF138834	CTTGTTACAGTAAAAATAGAAGGACAGTTAAAAGAAGCTCTATTAGATACAGGAGCAGATGATACAGTATTAGAAGATATAAATTTGTCAGGAAAATGGAAACCAAGAATGATAGGGGGAATTGGAGGTTTTATCAAAGTAAGACAGTATGATCAGATATTAATAGAAATTTGTGGAAAAAGGGCTATAGGTACAGTATTGGTAGGACCTACACCTGTCAACATAATTGGAAGAAATATGTTGACTCAGATTGGGTGCACTTTAAATTTT
2595	Ndashimye, E	Absence of HIV-1 Drug Resistance Mutations Supports the Use of Dolutegravir in Uganda.	ARHR	2018	29353487	220909	Uganda	2016-06-01	RTV, ATV	A	Plasma	Dideoxy	MF138833	CTTGTCACAGTAAGAGTAGGGGGACAGCTAAAAGAAGCTCTATTAGATACAGGAGCAGATGATACAGTATTAGAAGACATAAATTTGCCAGGAAAATGGAAACCAAAAATGATAGGGGGAATTGGAGGTTTTATYAAAGTAAAACAGTATGATCAGATACTTATAGAAATTTGTGGAAAAAAGGCTATAGGTACAGTATTAGTAGGACCTACACCTGTCAACATAATTGGAAGAAATATGTTGACCCAAATTGGTTGTACTTTAAATTTC
2595	Ndashimye, E	Absence of HIV-1 Drug Resistance Mutations Supports the Use of Dolutegravir in Uganda.	ARHR	2018	29353487	220914	Uganda	2017-06-01	RTV, ATV	A	Plasma	Dideoxy	MF138828	TTTGTCACAGTAAAAATACAGGGACAGCTAAGAGAAGCTCTATTAGATACAGGAGCAGATGATACAGTATTTGAAGACATAACTTTGTCAGGAAAATGGAAACCAAAAATAATAGGGGGAATTGGAGGTTTCGTCAAGGTAAAAGAGTATGATCAGATACCTATAGAAATTTGTGGRAAAAAGATTATAGGTACAGTATTAGTAGGGCCTACACCTGTCAACGTAATTGGAAGAAATACGTTGACCCAGATTGGTTGTACTTTAAATTTC
2595	Ndashimye, E	Absence of HIV-1 Drug Resistance Mutations Supports the Use of Dolutegravir in Uganda.	ARHR	2018	29353487	220916	Uganda	2017-06-01	RTV, ATV	A	Plasma	Dideoxy	MF138826	CTTGTCACAGTAAAAATAGGGGACCAACTAAAAGAAGCTCTATTAGATACAGGAGCAGATGATACAGTATTAGAAGACATAAATTTGCCAGGAAAATGGAAACCAAAAATGATAGGGGGAATTGGAGGTTTCATCAAAGTAAAACAATATGATCAAATACTTATAGAAATTTGTGGAAAAAAGGCTATAGGTACAGTAYTGGTAGGACCTACACCTGTCAACATAATTGGAAGAAATATGTTGACCCAGATTGGTTGTACTTTAAATTTC
2595	Ndashimye, E	Absence of HIV-1 Drug Resistance Mutations Supports the Use of Dolutegravir in Uganda.	ARHR	2018	29353487	220922	Uganda	2015-06-01	RTV, ATV	A	Plasma	Dideoxy	MF138775	GTAGTCACAGTAAGAGTAGGGGGACAGTTAAGAGAAGCTCTATTAGACACAGGAGCAGATGATACAGCATTYGAAGACCTAGATTTACCAGGAAAATGGAAACCAAAAATAATAGGGGGAATTGGAGGTTTGATCAAAGTAAGGCAGTATGATCAGGTACTTATAGAAATTTGTGGAAAAAAGGTCATAGGTTCAGTCTTGGTAGGACCTACACCYGTCAACATAATTGGAAGAAATATGTTGACTCAGATTGGTTGTACTTTAAATTTT
2595	Ndashimye, E	Absence of HIV-1 Drug Resistance Mutations Supports the Use of Dolutegravir in Uganda.	ARHR	2018	29353487	220924	Uganda	2016-06-01	RTV, ATV	A	Plasma	Dideoxy	MF138818	CTCGTCACAGTAAAGRTAGGGGGACAGCTAAGGGAAGCTCTATTAGATACAGGAGCTGATGATACAGTATTAAATGATATAGAGTTGCCAGGAAGATGGAAACCAAAAATAATAGGGGGAATTGGAGGTCTTATCAAAGTAAAACAGTATGAACAGRTACYTATAGAAATTTGTGRAAAAAAGATTATAGGTACAGTATTAGTAGGWCCTACACCTGTCAACATAATTGGAAGAAATACGATGACCCAGATGGGTTGTACTCTAAATTTT
2595	Ndashimye, E	Absence of HIV-1 Drug Resistance Mutations Supports the Use of Dolutegravir in Uganda.	ARHR	2018	29353487	220926	Uganda	2016-06-01	RTV, ATV	B	Plasma	Dideoxy	MF138815	CTCGTCACAATAAAGATAGGGGGACAGATAAAAGAAGCTCTATTAGATACAGGAGCAGATGATACWGTATTAGAAGAAATGAATTTGCCAGGAAAATGGAGACCAAAAATGATAGGGGGAATTGGAGGATTTATCAAAGTAAGACAGTATGAACAAATACYTGTAGAAATTTGTGGACATAAAGCTATAGGTRCAGTGTTAATAGGACCTACACCTGTCAACATAGTTGGAAGAAATTTGTTGACTCAGATTGGTTGTACTTTAAATTTT
2595	Ndashimye, E	Absence of HIV-1 Drug Resistance Mutations Supports the Use of Dolutegravir in Uganda.	ARHR	2018	29353487	220927	Uganda	2016-06-01	RTV, ATV	D	Plasma	Dideoxy	MF138814	CTCGTCACAGTAAAGGTAGGGGGACAGCTAAAGGAAGCTCTATTRGACACAGGAGCAGATGATACAGTATTAGAAGRAATRGATTTGCCAGGAAGATGGAARCCAAAAATGATAGGGGGAATTGGAGGCTTTATCAAAGTAAGACAGTATGATCAAATATCCGTAGACATCKGTGGCCATAAAGCTATAGGTACAGTATTAGTAGGACCTACCCCTGTCAACATAATTGGAAGAAATTTGTTGACTCAAATTGGTTGCACTTTAAATTTT
2595	Ndashimye, E	Absence of HIV-1 Drug Resistance Mutations Supports the Use of Dolutegravir in Uganda.	ARHR	2018	29353487	220932	Uganda	2016-06-01	RTV, ATV	A	Plasma	Dideoxy	MF138809	CTTGTCACAGTAAAAATAGGGGGACAGCTAAGAGAAGCTCTATTAGATACAGGAGCAGATGAYACAGTATTAGAAGACATAAATTTGCCAGGAAAATGGAAACCAAAAATGATAGGGGGAATTGGAGGTTTYATCAAAGTAAGACAGTATGATCAGGTAACTATAGAAATTTGTGGAAARAAGGCAATAGGTTCAGTATTGGTAGGACCTACACCTGTCAACATAATTGGAAGAAAYATGTTGACCCAGATTGGYTGTACTTTAAATTTC
2595	Ndashimye, E	Absence of HIV-1 Drug Resistance Mutations Supports the Use of Dolutegravir in Uganda.	ARHR	2018	29353487	220933	Uganda	2016-06-01	RTV, ATV	B	Plasma	Dideoxy	MF138808	GCTCTATTAGATACAGGAGCAGATGATACAGTAATAGAAGAATATAATTTGCCAGGAAAATGGAAACCAAAAATGATAGGGGGAATTGGAGGTTTCATCAAGGTAAAACAATATGATCAGATACTTATAGAAGTTTGTGGAAAAAGGACTATAGGTACAGTACTAGTAGGACCTACACCTGTCAACGTAATTGGAAGAAATACGTTGACCCAGATTGGTTGCACTTTAAATTTT
2595	Ndashimye, E	Absence of HIV-1 Drug Resistance Mutations Supports the Use of Dolutegravir in Uganda.	ARHR	2018	29353487	220936	Uganda	2016-06-01	RTV, ATV	D	Plasma	Dideoxy	MF138805	CTTGTCRCAGTAARAATAGGGGGACAGTTAARRGAAGCTCTRTTAGATACAGGAGCAGATGATACAGTATTAGAAGAAATAAATTTGCCAGGAAAATGGAAACCAAAAATGATAGGGGGAATTGGAGGTTTTATCAAAGTAAGACAGTATGATCAAATACCCRTAGAAATCTGTGGGCATAARRCWGTMGGTACAGTATTAGTAGGACCTACACCTGTCAACATAATTGGRAGGAATTTGTTGACTCARATTGGTTGCACTTTAAATTTT
2595	Ndashimye, E	Absence of HIV-1 Drug Resistance Mutations Supports the Use of Dolutegravir in Uganda.	ARHR	2018	29353487	220938	Uganda	2016-06-01	RTV, ATV	D	Plasma	Dideoxy	MF138803	CTAGTTACAGTAAAAATAGGGGGACAACTAAAAGAAGCTCTATTAGATACAGGAGCAGATGATACAGTATTAGAAGAAATAGATTTGCCAGGAAAATGGAAACCAAAAATGATAGGGGGAATTGGAGGCTTTATTAAAGTAAGACAGTATGAGCAAATACCAGTAGAAATCTGTGGACATAAAGCTGTAGGTACAGTATTAGTAGGACCTACACCTGTCAACATAATTGGAAGAAATTTGTTGACTCAGATTGGTTGCACTCTAAATTTT
2595	Ndashimye, E	Absence of HIV-1 Drug Resistance Mutations Supports the Use of Dolutegravir in Uganda.	ARHR	2018	29353487	220939	Uganda	2016-06-01	RTV, ATV	A	Plasma	Dideoxy	MF138801	GTTGTCACAGTAAAAGTAGAGGGACAACTAAAAGAAGCTCTATTAGATACAGGAGCAGATGATACAGCATTCGAAGATATAAATTTGCCAGGAAAATGGAAACCAAAACTGATAGGGGGAATTGGAGGTYTTATCAAGGTAAAACAGTATGATCAGRTACTCATAGAATTTTGTGGAAAAAAGGTTAGAGGTACAGTACTAGTAGGACCTACACCTGTCAACATAATTGGAAGAAATATGTTGACTCAGATTGGTTGTACTYTAAATTTT
2595	Ndashimye, E	Absence of HIV-1 Drug Resistance Mutations Supports the Use of Dolutegravir in Uganda.	ARHR	2018	29353487	220940	Uganda	2016-06-01	RTV, ATV	A	Plasma	Dideoxy	MF138800	ATGGTCACAGTAARAATAGRAGGACAGYTAAAAGAAGCTCTRTTAGATACAGGAGCAGATGATACAGTRTTAGAAGATATAAATTTRCCAGGAAAATGGAAACCAAAAATGATAGGGGGAATTGGAGGYTTTATCAARGTAAAACARTATGATCAGATASYYATAGAMATTTGTGGRAAAAAGGCTRTAGGTACAGTGTTAGTAGGACCTACACCYGTCAACATAATTGGAAGRAAYATGTTGACTCAGATTGGTTGTACTYTAAATTTT
2595	Ndashimye, E	Absence of HIV-1 Drug Resistance Mutations Supports the Use of Dolutegravir in Uganda.	ARHR	2018	29353487	220941	Uganda	2016-06-01	RTV, ATV	D	Plasma	Dideoxy	MF138799	CTTGTTACAGTAAAAATAGAGGGACAGCTAARAGAGGCTCTCTTAGACACAGGAGCAGATGATACAGTATTAGAAGAAATAAATTTGCCAGGAAAATGGAAACCAAAAATGATAGGAGGAATTGGAGGTTTTATTAAAGTAAGACARTATGATCAAATACTTATAGAAATTTGTGGAAAAAAGGCTATAGGTACAGTATTAGTAGGACCTACACCTGTCAACATAATTGGAAGGAATATGTTGACTCAGCTTGGATGYACACTAAATTTT
2595	Ndashimye, E	Absence of HIV-1 Drug Resistance Mutations Supports the Use of Dolutegravir in Uganda.	ARHR	2018	29353487	220942	Uganda	2016-06-01	RTV, ATV	A	Plasma	Dideoxy	MF138798	STCGTYACAGTAAAAATAGGRGGACAGCTAAGAGAAGCTCTATTAGATACAGGAGCAGATGATACAGTATTAGAAGATATAGATTTGCCAGGAAAATGGAARCCAAAAATGATAGGGGGAATTGGGGGTTTTATYAAGGTAAAACAGTATGATCAGATACTTATAGAAATTTGTGGAAAAAGGGCTATAGGTACAGTRTTAGTAGGACCTACACCTGTCAACATAATTGGAAGAAATATGTTGACTCARATTGGTTGTACTTTAAATTTT
2595	Ndashimye, E	Absence of HIV-1 Drug Resistance Mutations Supports the Use of Dolutegravir in Uganda.	ARHR	2018	29353487	220943	Uganda	2015-06-01	RTV, ATV	B	Plasma	Dideoxy	MF138797	GTCGTCACAGTAAAGATAGGGGGACAGCTAAGGGAAGCCCTMTTAGATACAGGAGCAGATGACACAGTATTYGAAGACATAGATTTGCCAGGAAAATGGAAACCAAAAATAATAGGGGGAATTGGAGGCTTTGTCARAGTAAAACAGTATGATCAAATAGAGGTAGAAATCTGTGGGCATAARGCTGTAGGYACAGTAGTAGTAGGRCCTACACCTGCCAACATAATTGGAAGAAATTTGTTGACTCAAATTGGGTGCACTTTAAATTTT
2595	Ndashimye, E	Absence of HIV-1 Drug Resistance Mutations Supports the Use of Dolutegravir in Uganda.	ARHR	2018	29353487	220944	Uganda	2015-06-01	RTV, ATV	A	Plasma	Dideoxy	MF138796	GTTGTCACAGTAAAAGTAGGGGGACAAATAACAGAAGCTCTATTAGATACAGGAGCAGATGATACAGTATTAGAAGATATAACTTTGCCAGGAAAATGGACACCAAAAATGATAGGGGGAATTGGAGGCTTCCTTAAGGTAARACAGTATGATCAGGTAACTMTAGAAATTTGTGGGAAAAAGGTTATAGGTTCAGTATTGATAGGACCTACACCTGTCAACATAATTGGCAGAAGTATGTTGACCMAGATTGGTTGTACTCTAAATTTC
2595	Ndashimye, E	Absence of HIV-1 Drug Resistance Mutations Supports the Use of Dolutegravir in Uganda.	ARHR	2018	29353487	220948	Uganda	2015-06-01	RTV, ATV	B	Plasma	Dideoxy	MF138792	CTCGTCACAGTAAAGATAGGGGGACAACTAAAGGAAGCTCTATTAGATACAGGAGCAGATGATACAGTAGTAGAAGAAATGAATTTGCCAGGAAAATGGAAGCCAAAAATGATAGGGGGAATTGGAGGCTTTATCAAAGTAAGACAATATGAGCAAATACTAGTAGAAATTTGTGGACATAAAGCTATAGGTACAGTTTTAGTAGGACCCACACCTGTCAACATAATTGGAAGAAATTTGTTGACTCAGATTGGTTGCACTTTAAATTTT
2595	Ndashimye, E	Absence of HIV-1 Drug Resistance Mutations Supports the Use of Dolutegravir in Uganda.	ARHR	2018	29353487	220949	Uganda	2015-06-01	RTV, ATV	A	Plasma	Dideoxy	MF138791	CTTGTCACAGTAAGAATAGGAGGACAGCTAAAAGAAGCTCTATTAGATACAGGAGCAGATGATACAGTATTAGAAGATATAAATTTGCCAGGRAAATGGAAACCAAAAATGATAGGGGGAATTGGAGGTTTTATCAAAGTAAAACAGTATGATCAGATACCTATAGAAATTTGTGGAAAAAAGGCTATAGGTACAGTATTAGTAGGACCTACCCCTGTCAACATAATTGGAAGRAATATGTTGACCCAGATTGGTTGTACYCTAAATTTT
2595	Ndashimye, E	Absence of HIV-1 Drug Resistance Mutations Supports the Use of Dolutegravir in Uganda.	ARHR	2018	29353487	220952	Uganda	2015-06-01	RTV, ATV	D	Plasma	Dideoxy	MF138788	GTCGTCACAGTAAAGATAGGGGGACAGYTAAGGGAAGCTCTATTAGATACAGGAGCAGATGATACAGTATTTGAAGACATAGATTTGCCAGGAAAATGGAAACCAAGAATAGCAGGAGGACTTGGAGGTCTAATCAGAGTAAGACAATATGATCAAGTACCTGTAGAAATCTGTGGATATAAAGTTGTAGGTTCAGTATTAGTAGGACCTACACCTGCCAACATAATTGGGAGAAATTTATTGACTCAGATTGGTTGCACTTTAAATTTT
2595	Ndashimye, E	Absence of HIV-1 Drug Resistance Mutations Supports the Use of Dolutegravir in Uganda.	ARHR	2018	29353487	220958	Uganda	2015-06-01	RTV, ATV	D	Plasma	Dideoxy	MF138782	CTCGTCACAGTAAGGGTAGGGGGACAGCTAAAGGAAGCTCTATTAGATACAGGAGCAGATGACACAGTATTAGAAGAAATAAATTTGCCAGGAAAATGGAAACCAAAAATGATAGGGGGAATTGGAGGCTTTATCAAAGTAAGACAGTATGATCAAATACTAGTAGAAATCTGTGGACATAAAGCTATAGGTACAGTATTAGTAGGACCTACACCTGTCAACATAATTGGAAGAAACTTGTTGACTCAGATTGGTTGCACTTTAAATTTT
2595	Ndashimye, E	Absence of HIV-1 Drug Resistance Mutations Supports the Use of Dolutegravir in Uganda.	ARHR	2018	29353487	220961	Uganda	2015-06-01	RTV, ATV	A	Plasma	Dideoxy	MF138779	CTTGTCACAGTAAAGGTAGGAGGRCAGCTAAAAGAAGCTCTATTAGATACAGGAGCAGATGATACAGTATTAGAAGATATAAATTTGCCAGGAAAATGGAAACCAAAAATGATAGGRGGAATTGGAGGTTTTATCAAGGTAAAACAGTATGATCAGATTCTTATAGAAATTTGTGGGAAAAAAGCTATAGGTACAGTATTAGTAGGACCTACACCTGTCAACATAATTGGAAGAAACATGTTGACCCAGATTGGTTGTACTCTAAATTTC
2595	Ndashimye, E	Absence of HIV-1 Drug Resistance Mutations Supports the Use of Dolutegravir in Uganda.	ARHR	2018	29353487	220963	Uganda	2015-06-01	RTV, ATV	D	Plasma	Dideoxy	MF138776	CTTGTTACAGTAAAAATAGGGGGACAGCTAARGGAAGCTCTMTTAGATACAGGAGCAGATGATACAGTATTAGAAGAAATCAATTTGCCAGGAAAATGGAAACCAAAAATGATAGGGGGAATTGGAGGCTTTATCAAAGTAAGACARTATGATCAAGTACATGTAGAAATCTGTGGACATAARGCCATAGGTACAGTATTAGTAGGACCTACACCGGTCAACATAATTGGAAGAAAYTTGTTGACTCAGATTGGTTGCACTTTAAAYTTT
2595	Ndashimye, E	Absence of HIV-1 Drug Resistance Mutations Supports the Use of Dolutegravir in Uganda.	ARHR	2018	29353487	220965	Uganda	2015-06-01	RTV, ATV	A	Plasma	Dideoxy	MF138773	STAGTCACAGTAAAAGTAGGGGGACAGCTAACAGAAGCTMTATTAGACACAGGAGCAGATGATACAGTATTYGAAGATATAAATTTGCCAGGAAAATGGAMACCAAAAATRATAGGGGGAATTGGWGGKWTYATCAAAGTAAAACAGTATGATCAGGTACCYATAGAAATTTGTGGRAYAAAGRYTAYAGGTACAGTATTGRTAGGGCCTACACCTGTCAACATAATTGGAAGAAGTAYGTTGACTCAGATTGGTTGYACTTTAAATTTY
2595	Ndashimye, E	Absence of HIV-1 Drug Resistance Mutations Supports the Use of Dolutegravir in Uganda.	ARHR	2018	29353487	220971	Uganda	2015-06-01	RTV, ATV	A	Plasma	Dideoxy	MF138767	KWCGTCACAGTAAAAATAGGGGGACAGCTAACAGAAGCTCTATTAGATACAGGAGCAGATGATACAGTGTTAGAAAACATAAATTTGCCAGGAAAATGGAAACCAAAAATAATAGGGGGAATTGGAGGTTTCATCAAAGTTAAACAGTATGATCAGATACCTATAGAATTTTGTGGAAAAAAGGTTRTAGGTACAGTATTGGTAGGGCCTACACCTGTCAACGTAATTGGAAGAAATACGTTGACCCAGATTGGTTGTACTTTAAATTTC
2595	Ndashimye, E	Absence of HIV-1 Drug Resistance Mutations Supports the Use of Dolutegravir in Uganda.	ARHR	2018	29353487	220972	Uganda	2015-06-01	RTV, ATV	B	Plasma	Dideoxy	MF138766	VTTGTCACAGTAARAATAGCGGGACAGCTAAAGGAAGCTCTATTAGATACAGGAGCAGATGATACAGTATTCGAAGAAATAAATTTGCCAGGAAAATGGAAACCAAAATTAGCAGGGGGAATTGGAGGCCTTATTAAAGTAAGASAGTATGATCAAGTACAAGTAGAAATCTGTGGACATAAAGCTATAGGTWCAGTATTGGTAGGACCTACACCTGCCAACATAATTGGAAGAAATTTGTTGACTCAGATTGGTTGCACTTTAAATTTT
2595	Ndashimye, E	Absence of HIV-1 Drug Resistance Mutations Supports the Use of Dolutegravir in Uganda.	ARHR	2018	29353487	220973	Uganda	2015-06-01	RTV, ATV	C	Plasma	Dideoxy	MF138765	CTCGTCACAATAAAGATAGGGGGGCAACTAAAGGAAGCTCTATTAGACACAGGAGCAGATGATACAGTATTAGAAGAAATAAATTTGCCAGGAAAATGGAAACCAAAAATGATAGGAGGAATTGGAGGKTTTATTAAAGTAAGACAGTATGATCAAATACCTATAGAAATTTGTGGGAAAAAGGCTATAGGTACAATAYTAGTAGGACCTACACCTGTCAACATAATTGGAAGAAATATGTTGACCCAGCTTGGATGTACACTAAATTTT
2595	Ndashimye, E	Absence of HIV-1 Drug Resistance Mutations Supports the Use of Dolutegravir in Uganda.	ARHR	2018	29353487	220979	Uganda	2015-06-01	RTV, ATV	A	Plasma	Dideoxy	MF138758	ATTGTCACAGTAAAAATAGGAGGACARKTAAGAGAAGCCCTGATAGATACAGGGGCAGATGATACAGTATTAGAAGATATAAATTTGACAGGAAAATGGAAACCAAGAATAATAGGGGGAATTGGAGGTTTTATCAAAGTAAAACAGTATGATGAGGTACCTATAGAAATTTGTGGAAAAARGGTTATAGGTACAGTATTAGTAGGACCTACACCTGCCAACATAATTGGAAGGAATACGTTGACCCAGATTGGATGTACTTTAAATTTC
2595	Ndashimye, E	Absence of HIV-1 Drug Resistance Mutations Supports the Use of Dolutegravir in Uganda.	ARHR	2018	29353487	220983	Uganda	2015-06-01	RTV, ATV	A	Plasma	Dideoxy	MF138754	ATAGTCACAGTAAAAATAGAAGGACAGCTAAGAGAAGCTCTATTAGATACAGGAGCAGATGATACAGTATTAGAAGATATAAATTTGCCAGGGAGATGGAAACCAAGAATGATAGGGGGAATTGGAGGTTTTATCAAAGTAAAACAGTATGATCAGATATCTATAGAAATTTGTGAAAAGAAAGCTATAGGTACAGTATTAGTAGGACCTACACCTGTCAACATAATTGGTAGAAATATGTTGACTCARATTGGTTGTACTCTAAATTTT
2595	Ndashimye, E	Absence of HIV-1 Drug Resistance Mutations Supports the Use of Dolutegravir in Uganda.	ARHR	2018	29353487	220988	Uganda	2015-06-01	RTV, ATV	D	Plasma	Dideoxy	MF138748	GTCGTCACAGTAAAGATAGGGGGACAGCTAAGAGAAGCTCTGATAGATACAGGAGCAGATGATACAGTAWTAGAAGATATAAATTTGCCAGGAAAATGGAAACCAAGAATAATAGGGGGAATTGGAGGTTTTATTAAAGTAAGACAGTATGATCAAATACCTATAGAAATTTGTGGAAAAAAGACTATAGGTACAGTATTAGTAGGACCTACACCTGCCAACATAATTGGAAGAAATACGTTGACTCARATTGGTTGTACTTTAAATTTT
2679	Karkashadze, E	Epidemiology of human immunodeficiency virus (HIV) drug resistance in HIV patients with virologic failure of first-line therapy in the country of Georgia.	J Med Virol	2019	29905958	232273	Republic Of Georgia	2016-03-16	ATV	B	Plasma	Dideoxy	MH393962	ACTCTTTGGCAACGACCCGTMGTCACAGTAAAAGTAGGRGGGCAATTAAGGGAAGCTCTATTAGATACAGGAGCAGATGATACAGTATTTGAACAACTAGAGTTGCCAGGAAGATGGACACCAAAAATGATAGGGGGAATTGGAGGTTTTCTCAAAGTAAGACAGTATGATCAGGTACCCATAGAAATCTGTGGGCATAAAGTTATAGGTACAGTATTAGTAGGACCTACTCCTGTCGATATAATTGGAAGAAGTGTGTTGACCCAGCTCGGTTGCACTTTAAATTTT
2679	Karkashadze, E	Epidemiology of human immunodeficiency virus (HIV) drug resistance in HIV patients with virologic failure of first-line therapy in the country of Georgia.	J Med Virol	2019	29905958	232283	Republic Of Georgia	2015-03-23	ATV	A	Plasma	Dideoxy	MH393989	ACTCTTTGGCAACGACCCTTTGTCACAGTAAGAATAGAAGGACAGCTAAGAGAAGCTCTATTGGATACAGGAGCAGATGATACRGTATTYGAAGACATAAATTTGCCAGGSAAATGGAAACCAAAAATGATAGGGGGAATTGGAGGTTTTCTCAAAGTAAGAGAGTATGAACAGATAACTATAGAAATTTGTGGAAAAAAGGCTATAGGTGAAGTATTAGTAGGGCCTACCCCTGTCAACGTAATTGGAAGAAATAYGTTGACTCAGCTTGGTTGTACTTTAAATTTT
2814	Lennox, JL	Efficacy and tolerability of 3 nonnucleoside reverse transcriptase inhibitor-sparing antiretroviral regimens for treatment-naive volunteers infected with HIV-1: a randomized, controlled equivalence trial.	Ann Intern Med	2014	25285539	260048	U.S.	2010-09-09	RTV, ATV	B	Plasma	Dideoxy		ACTCTTTGGCARCGACCCCTTGTCCCAATAAAAGTAGGGGGGCAAATAAAGGAAGCTCTATTAGATACAGGAGCAGATGATACAGTATTAGAAGAAATGAATTTGCCAGGAAAATGGAAACCAAAAATGATAGGGGGAATTGGAGGTTTTATCAAAGTAAAACAGTATGATCAGGTACCCATAGAAATCTGTGGACATAAAGYTATRGGTACAGTATTAATAGGACCTACACCTGTCAACATAATTGGAAGAAATCTGTTGACTCARCTTGGTTGCACTTTAAATTTT
2814	Lennox, JL	Efficacy and tolerability of 3 nonnucleoside reverse transcriptase inhibitor-sparing antiretroviral regimens for treatment-naive volunteers infected with HIV-1: a randomized, controlled equivalence trial.	Ann Intern Med	2014	25285539	260049	U.S.	2010-09-23	RTV, ATV	CRF02_AG	Plasma	Dideoxy		ACTCTTTGGCAGCGACCCTTAGTCACAGYAARARTAGGGGGACAGCTAATAGAAGCCCTATTAGACACAGGAGCAGATGATACAGTATTAGAAGACATAAAYTTACCAGGAAAATGGAAACCAAAAATGATAGGGGGAATTGGAGGTTTTATCAAAGTAAGACAGTATGATCAGATAMTTATGGAAATTTGTGGAAAAAAGGCCATAGGTACAGTATTAGTAGGACCTACACCTGTCAACATAATTGGGCGAAATATGTTGACTCAGATTGGTTGTACTTTAAATTTT
2814	Lennox, JL	Efficacy and tolerability of 3 nonnucleoside reverse transcriptase inhibitor-sparing antiretroviral regimens for treatment-naive volunteers infected with HIV-1: a randomized, controlled equivalence trial.	Ann Intern Med	2014	25285539	260050	U.S.	2010-03-09	RTV, ATV	B	Plasma	Dideoxy		ACTCTTTGGCAACGACCCCTCGTCACAATAAAGGTAGGGGGGCAACTAAAGGAAGCTCTATTAGATACAGGAGCAGATGATACAGTATTAGAAGACATGGATTTACCAGGAAAATGGAAACCAAAAATGATAGGGGGCATTGGAGGTTTTATCAAAGTTAAACAATATGATCAGATACCCATAGAAATCTGTGGACATAAAGCAATAGGTACAGTATTAGTGGGACCTACACCTGTCAACATAATTGGAAGAAATCTGTTGACTCAGCTTGGTTGCACTTTAAATTTT
2814	Lennox, JL	Efficacy and tolerability of 3 nonnucleoside reverse transcriptase inhibitor-sparing antiretroviral regimens for treatment-naive volunteers infected with HIV-1: a randomized, controlled equivalence trial.	Ann Intern Med	2014	25285539	260063	U.S.	2010-10-20	RTV, ATV	B	Plasma	Dideoxy		ACTCTTTGGCAACGACCMCTAGTCACAGTAATAATAGAGGGGCAACCAAAGGAAGCTCTATTAGATACAGGAGCAGATGACACAGTATTAGAAGAAATGAAATTGCCAGGAAAATGGAAACCAAAAATGATAGGGGGAATTGGAGGTTTTATCAAAGTRAGACAGTATGATCAGATACACATAGAAATTTGTGGACGTGAAGCTATAGGTACAGTATTAATAGGACCTACACCTGTCAACATAATTGGAAGAAATYTGTTGACTCAGATTGGTTGCACTYTAAATTTT
2814	Lennox, JL	Efficacy and tolerability of 3 nonnucleoside reverse transcriptase inhibitor-sparing antiretroviral regimens for treatment-naive volunteers infected with HIV-1: a randomized, controlled equivalence trial.	Ann Intern Med	2014	25285539	260069	U.S.	2009-09-09	RTV, ATV	B	Plasma	Dideoxy		ACTCTTTGGCAACGACCCCTTGTCACAGTAAAGATAGGAGGGCAACTAAAGGAAGCTCTATTAGATACAGGAGCAGATGATACAGTATTAGAAGAAATGAATTTGCCAGGAAGATGGAAACCAAAAATGATAGGGGGAATTGGAGGTTTCATCAAAGTAAAACAGTATGATCAGATACCAATAGAAATCAGTGGACATAAAGCTATAGGTACAGTATTAATAGGACCTACACCTGTCAACATAATCGGAAGAAATCTGTTGACTCAGATTGGTTGCACTTTAAATTTT
2814	Lennox, JL	Efficacy and tolerability of 3 nonnucleoside reverse transcriptase inhibitor-sparing antiretroviral regimens for treatment-naive volunteers infected with HIV-1: a randomized, controlled equivalence trial.	Ann Intern Med	2014	25285539	260070	U.S.	2010-09-19	RTV, ATV	B	Plasma	Dideoxy		ACTCTTTGGCAACGACCCCTYGTCACAGTAAAAATAGCGGGACAACTAAAGGAAGCTCTATTAGATACAGGAGCAGATGATACAGTATTAGAAGAAATGAATTTGCCAGGGAGGTGGAAACCAAAAATGATAGGGGGAATTGGAGGTTTTATCAAAGTAAGACAATATGAACAGATAGACATAGAAATCTGTGGACATAAAGCTACAGGTACAGTATTAGTAGGACCTACACCTGTCAACATAATTGGAAGAAATCTGTTGACTCAGATTGGGTGCACTTTAAATTTT
2814	Lennox, JL	Efficacy and tolerability of 3 nonnucleoside reverse transcriptase inhibitor-sparing antiretroviral regimens for treatment-naive volunteers infected with HIV-1: a randomized, controlled equivalence trial.	Ann Intern Med	2014	25285539	260082	U.S.	2009-06-08	RTV, ATV	B	Plasma	Dideoxy		ACTCTTTGGCAACGACCCCTCGTCACAATAAAGATAGGGGGRCAGCTAAAGGAAGCTCTATTAGATACAGGAGCAGATGATACAGTATTAGAAGAAATGAATTTGCCAGGAAGATGGAAACCAAAAATGATAGGGGGAATTGGAGGTTTTATCAAAGTAAGACAATATGATCAGATAGCCATAGACATCTGTGGACATAAAGCTATAGGTACAGTATTAGTAGGACCTACACCTGTCAACATAATTGGAAGAAATCTGTTGACTCAGATTGGGTGCACTTTAAATTTT
2814	Lennox, JL	Efficacy and tolerability of 3 nonnucleoside reverse transcriptase inhibitor-sparing antiretroviral regimens for treatment-naive volunteers infected with HIV-1: a randomized, controlled equivalence trial.	Ann Intern Med	2014	25285539	260083	U.S.	2009-11-22	RTV, ATV	B	Plasma	Dideoxy		ACTCTTTGGCAACGACCCCTCGTCACAATAAAGGTAGGGGGGCAACTAAAGGAAGCTCTATTAGATACAGGAGCAGATGATACAGTATTAGAAGAAATGAATTTGCCAGGGARRTGGAARCCAARAATGATAGGGGGAATTGGAGGTTTTATCAAAGTAAGACAGTATGATCAGGTAYCCATAGAAATCTGTGGACATAAAGCTATAGGTACAGTCTTAATAGGACCTACACCAGTCAACATAATTGGAAGAAATCTGTTGACTCAGCTTGGTTGCACTTTAAATTTT
2814	Lennox, JL	Efficacy and tolerability of 3 nonnucleoside reverse transcriptase inhibitor-sparing antiretroviral regimens for treatment-naive volunteers infected with HIV-1: a randomized, controlled equivalence trial.	Ann Intern Med	2014	25285539	260087	U.S.	2010-06-28	RTV, ATV	B	Plasma	Dideoxy		ACTCTTTGGCAACGACCCCTCGTCACAATAAAGATAGGGGGGCAGCTAAAGGAAGCTCTATTAGATACAGGAGCAGATGATACAGTATTAGAAGAMATGAATTTGCCAGGAAGATGGAAACCAAAAATGATAGGGGGAATTGGAGGTTTTATCAAAGTAAAACAGTATGAGCAAATAYCCATAGAAATCTGTGGACATAAAGCTACAGGTACAGTATTGGTAGGACCTACACCTGTCAACATAATTGGAAGAAATCTGTTGACTCAGATTGGTTGCACTTTAAATTTT
2814	Lennox, JL	Efficacy and tolerability of 3 nonnucleoside reverse transcriptase inhibitor-sparing antiretroviral regimens for treatment-naive volunteers infected with HIV-1: a randomized, controlled equivalence trial.	Ann Intern Med	2014	25285539	260091	U.S.	2009-10-19	RTV, ATV	B	Plasma	Dideoxy		ACTCTTTGGCARCGACCCGTCGTCWCAATAAAGATAGGGGGGCAACTAAARGAAGCTCTATTAGATACAGGAGCAGATGATACAGTATTAGAAGAAATGAATTTGCCAGGAAAATGGAAACCAAAAATGATAGGGGGAATTGGAGGTTTTATCAAAGTCAGACAGTATGAGCAGATACCAATAGAAATTTGTGGACATAGAGCTATAGGTACAGTGTTAATAGGACCTACACCTGTCAACATAATTGGAAGAAACCTGTTGACWCAGCTTGGTTGYACTTTAAATTTT
2814	Lennox, JL	Efficacy and tolerability of 3 nonnucleoside reverse transcriptase inhibitor-sparing antiretroviral regimens for treatment-naive volunteers infected with HIV-1: a randomized, controlled equivalence trial.	Ann Intern Med	2014	25285539	260095	U.S.	2009-09-23	RTV, ATV	B	Plasma	Dideoxy		ACTCTTTGGCAACGACCCCTAGTCACAATAAAGATAGGGGGACAACTAAAGGAAGCTCTATTAGATACAGGRGCAGATGATACAGTATTAGAAGAAATGAATTTACCAGGAAGATGGAAGCCAAAAATGATAGGGGGAATTGGAGGTTTTATCAAAGTAAAACAGTATGATCAGATACCCATAGAAATCTGTGGACATAAAGCTATAGGTACAGTACTAGTAGGGCCCACACCTGTCAACATAATTGGGAGAAATTTGTTGACTCAGATTGGTTGCACTTTAAATTTT
2814	Lennox, JL	Efficacy and tolerability of 3 nonnucleoside reverse transcriptase inhibitor-sparing antiretroviral regimens for treatment-naive volunteers infected with HIV-1: a randomized, controlled equivalence trial.	Ann Intern Med	2014	25285539	260097	U.S.	2009-12-01	RTV, ATV	B	Plasma	Dideoxy		ACTCTTTGGCAACGACCCCTTGTCMCARTAAGGATAGGGGGGCAACTAAAGGAAGCTCTATTAGATACAGGAGCAGATGAYACAGTATTAGAAGAMMTRARTTTGCCAGGAAGATGGAAACCAAAAATGATAGGGGGAATTGGAGGTTTTATCAAAGTAAGACAGTATGATCAGGTWCCTRTAGAAATCTGTGGACATAAAGCTATAGGTACAGTGTTAGTAGGACCTACACCCGTCAACATAATTGGAAGAAATCTGTTGACTCAGATTGGCTGCACTCTAAATTTT
2814	Lennox, JL	Efficacy and tolerability of 3 nonnucleoside reverse transcriptase inhibitor-sparing antiretroviral regimens for treatment-naive volunteers infected with HIV-1: a randomized, controlled equivalence trial.	Ann Intern Med	2014	25285539	260101	U.S.	2009-11-15	RTV, ATV	B	Plasma	Dideoxy		ACTCTTTGGCAACGACCCCTCGTCACAATAAAAATAGGGGGGCAACTAAAGGAAGCTCTATTAGATACAGGAGCAGATGATACAGTATTAGAAGAAATGAATTTGCCAGGAAGATGGAAACCAAAAATGATAGGGGGAATTGGAGGTTTTATCAAAGTAAAACAGTATGATCAGATACCCATAGAAATCTGTGGACATAAAGCTATAGGTACAGTATTAGTAGGACCTACACCCGTCAACATAATTGGAAGGAATCTGTTGACTCAGATTGGTTGCACTTTAAATTTT
2814	Lennox, JL	Efficacy and tolerability of 3 nonnucleoside reverse transcriptase inhibitor-sparing antiretroviral regimens for treatment-naive volunteers infected with HIV-1: a randomized, controlled equivalence trial.	Ann Intern Med	2014	25285539	260103	U.S.	2010-05-19	RTV, ATV	B	Plasma	Dideoxy		ACTCTTTGGCAACGACCCCTCGTCACAATAAAAATAGGGGGGCAACAGAAGGAAGCTCTATTAGATACAGGAGCAGATGATACAGTATTAGAAGAAATGAATTTGCCAGGGAGATGGAGGCCAAAAATGATAGGGGGAATTGGAGGTTTTATCAAAGTAAGACAGTATGACCAGGTAACCTTAGAAATCTGTGGACAAAAAGCTACAGGTACAGTATTAGTAGGACCTACACCTATTAACATAATTGGAAGAAATTTGTTGACTCAAATTGGTTGTACTTTAAATTTT
2814	Lennox, JL	Efficacy and tolerability of 3 nonnucleoside reverse transcriptase inhibitor-sparing antiretroviral regimens for treatment-naive volunteers infected with HIV-1: a randomized, controlled equivalence trial.	Ann Intern Med	2014	25285539	260104	U.S.	2010-10-13	RTV, ATV	B	Plasma	Dideoxy		ACTCTTTGGCAGCGACCCCTCGTCACAGTAAAGATAGGGGGGCAACTAAAGGAAGCTCTCTTAGATACAGGAGCAGATGATACAGTATTAGAAGAAATAAATTTGCCAGGAAGATGGAAGCCAAAAATGATAGGGGGAATTGGAGGTTTTATCAAAGTAAGACAGTATGATCAGATACCAGTAGAAATCTGTGGACATAGAGCTATAGGTACAGTATTAGTAGGACCTACACCTGTCAACATAATTGGAAGAAATCTGTTGACTCAGATTGGTTGCACTTTAAATTTT
2814	Lennox, JL	Efficacy and tolerability of 3 nonnucleoside reverse transcriptase inhibitor-sparing antiretroviral regimens for treatment-naive volunteers infected with HIV-1: a randomized, controlled equivalence trial.	Ann Intern Med	2014	25285539	260113	U.S.	2009-12-07	RTV, ATV	B	Plasma	Dideoxy		ACTCTTTGGCAACGACCCCTCGTCACAATAAAAGTAGGGGGGCAACTAAAGGAAGCTCTGTTAGATACAGGAGCAGATGATACAGTATTAGAAGAAATAAATTTGCCAGGGAGATGGAAACCAAAAATGATAGGGGGAATTGGAGGTTTTATCAAAGTAAGACAGTATGATCAGGTAACTRTAGAAATCTGTGGGCATAAAGCTATAGGTACAGTATTAGTAGGACCTACACCTRTCAACATAATTGGAAGAAATATGTTGACTCAGATTGGTTGCACTTTAAATTTT
2814	Lennox, JL	Efficacy and tolerability of 3 nonnucleoside reverse transcriptase inhibitor-sparing antiretroviral regimens for treatment-naive volunteers infected with HIV-1: a randomized, controlled equivalence trial.	Ann Intern Med	2014	25285539	260118	U.S.	2009-12-21	RTV, ATV	B	Plasma	Dideoxy		ACTCTTTGGCAACGACCAGTAGTCACAATAAAGRTAGGGGGGCAACTAAAGGAAGCTCTATTAGATACAGGAGCAGATGATACAGTATTAGAAGAAATAAATTTGCCAGGAAAATGGAAGCCAAAAATGATAGGGGGAATTGGAGGTTTTATCAAAGTAAGACAATATGAGCAGGTACYCATAGAAATCTGTGGCCATAAAGCTGTAGGTACAGTATTAGTAGGACCTACACCTGTCAACATAATTGGAAGAAATCTATTRACTCAGATTGGTTGCACTTTAAATTTT
2814	Lennox, JL	Efficacy and tolerability of 3 nonnucleoside reverse transcriptase inhibitor-sparing antiretroviral regimens for treatment-naive volunteers infected with HIV-1: a randomized, controlled equivalence trial.	Ann Intern Med	2014	25285539	260126	U.S.	2013-05-26	RTV, ATV	B	Plasma	Dideoxy		ACTCTTTGGCARCGACCCCTMGTYACCATAAAGATAGGGGGGCARSTMAAGGAAGCTCTATTAGATACAGGAGCAGATGATACAGTATTAGAAGAAATGAGTTTGCCAGGAARATGGAAACCAAAAATGATAGGGGGAATTGGAGGTTTTATCAAAGTAAGACAGTATGATCAAATACTCATAGAAATCTGTGGRCATAAAGCTATAGGTACAGTATTAGTAGGACCTACRCCTGTCAACATAATTGGAAGAAATCTGTTGACTCAGMTTGGTTGCACCTTAAAYTTT
2814	Lennox, JL	Efficacy and tolerability of 3 nonnucleoside reverse transcriptase inhibitor-sparing antiretroviral regimens for treatment-naive volunteers infected with HIV-1: a randomized, controlled equivalence trial.	Ann Intern Med	2014	25285539	260131	U.S.	2012-07-23	RTV, ATV	B	Plasma	Dideoxy		ACTCTTTGGCAACGACCCCTTGTCACAATAAAGATAGGGGGGCAACTAAAGGAAGCTCTATTAGATACAGGAGCAGATGATACAGTATTAGAAGACATAAATTTGCCAGGAAAATGGAAACCAAAAATGATAGGAGGAATTGGAGGTTTTATCAAAGTAAGACAGTATGATCAAGTACCCATAGAAATCTGTGGACATAAAACTATAGGTACAGTATTAATAGGACCTACACCTGTCAACATAATTGGAAGAAATCTGTTGACCCAGCTTGGTTGCACTTTAAAATTT
2814	Lennox, JL	Efficacy and tolerability of 3 nonnucleoside reverse transcriptase inhibitor-sparing antiretroviral regimens for treatment-naive volunteers infected with HIV-1: a randomized, controlled equivalence trial.	Ann Intern Med	2014	25285539	260134	U.S.	2010-08-01	RTV, ATV	B	Plasma	Dideoxy		ACTCTTTGGCAACGACCCATCGTCACAATAAAGATAGGGGGACAGTTAAAGGAAGCTCTATTAGACACAGGAGCAGATGATACAGTATTAGAAGAAATGAATTTRCCAGGAAGATGGAAACCAAAAATGATAGGGGGAATTGGAGGTTTTATCAAAGTAARACARTATGATSAGATACCCATAGAAATTTGTGGGCATAAAGCCATAGGTACAGTGTTAAYAGGAYCCACACCTGTCAACATAATTGGAAGAAATCTGTTGACTCAGCTTGGTTGCACTTTAAATTTT
2814	Lennox, JL	Efficacy and tolerability of 3 nonnucleoside reverse transcriptase inhibitor-sparing antiretroviral regimens for treatment-naive volunteers infected with HIV-1: a randomized, controlled equivalence trial.	Ann Intern Med	2014	25285539	260139	U.S.	2010-03-04	RTV, ATV	B	Plasma	Dideoxy		ACTCTTTGGCAACGACCCCTCGTCACAATAAAGATAGGAGGGCAGCTAAAGGAAGCTCTATTAGATACAGGAGCAGATGATACAGTATTAGAAGACATGAATTTACCAGGAAGATGGAAACCAAAAATGATAGGGGGAATTGGAGGTTTTATCAAAGTAAGACAGTATGATCAGATACCCATAGAAATCTGTGGGCATAAAACTATAGGTACAGTATTAATAGGACCTACACCTGTCAACATAATTGGAAGAAACCTGTTGACTCAGATTGGGTGCACTTTAAATTTT
2814	Lennox, JL	Efficacy and tolerability of 3 nonnucleoside reverse transcriptase inhibitor-sparing antiretroviral regimens for treatment-naive volunteers infected with HIV-1: a randomized, controlled equivalence trial.	Ann Intern Med	2014	25285539	260145	U.S.	2009-11-23	RTV, ATV	B	Plasma	Dideoxy		ACTCTTTGGCAACGACCCCTCGTCKCAATAAGGATAGGGGGGCAACTAAAGGAAGCCCTGTTAGATACAGGAGCAGATGATACAGTATTAGARGAAATGAATTTGCCAGGAAAATGGAAACCAAAAATGATAGGGGGAATTGGAGGTTTTATCAAAGTAAGACAGTATGATCAAATACCCATAGAAATATGTGGACATAAAGYTRTAGGTACAGTATTAGTAGGACCTACACCTGTCAACATAATTGGAAGAAATCTGTTGACTCAGCTTGGTTGCACTTTAAAYTTT
2814	Lennox, JL	Efficacy and tolerability of 3 nonnucleoside reverse transcriptase inhibitor-sparing antiretroviral regimens for treatment-naive volunteers infected with HIV-1: a randomized, controlled equivalence trial.	Ann Intern Med	2014	25285539	260147	U.S.	2009-12-06	RTV, ATV	B	Plasma	Dideoxy		ACTCTTTGGCAACGACCCCTCGTCACAATAAAGATAGGGGGGCAACTAAAAGAAGCTCTATTAGATACAGGAGCAGATGATACAGTATTAGAAGAAATGAATTTGCCAGGGAAGTGGAAACCAAAAATGATAGGGGGAATTGGAGGTTTTATCAAAGTAAGACAGTATGATCAGATACTCATAGAAATCTGTGGACATAAAGCTGTAGGTACAGTATTAGTAGGACCTACACCTGTCAACATAATTGGAAGAAATTTGTTGACTCAGCTTGGTTGCACTTTAAACTTT
2814	Lennox, JL	Efficacy and tolerability of 3 nonnucleoside reverse transcriptase inhibitor-sparing antiretroviral regimens for treatment-naive volunteers infected with HIV-1: a randomized, controlled equivalence trial.	Ann Intern Med	2014	25285539	260152	U.S.	2009-08-28	RTV, ATV	B	Plasma	Dideoxy		ACTCTTTGGCAACGACCCCTCGTCTCAATAAAGGTAGGGGGGCAGATAAAGRAAGCTYTATTAGATACAGGAGCAGATGATACAGTATTAGAAGAAATGAATTTGCCAGGAAGATGGAAACCAAAAATGATAGGGGGAATTGGAGGTTTTATTAAAGTAAGACAGTATGATCAGATACCCATAGAAATATGTGGACAAAAAGCTATAGGTACAGTATTAGTAGGACCTACACCTGTCAACATAATTGGAAGAAATCTGTTGACTCAGATTGGTTGCASTTTAAATTTT
2814	Lennox, JL	Efficacy and tolerability of 3 nonnucleoside reverse transcriptase inhibitor-sparing antiretroviral regimens for treatment-naive volunteers infected with HIV-1: a randomized, controlled equivalence trial.	Ann Intern Med	2014	25285539	260153	U.S.	2010-05-15	RTV, ATV	B	Plasma	Dideoxy		ACTCTTTGGCAACGACCCATCGTCACAATAAAGATAGGAGGGCAACTAAAGGAAGCTCTATTAGATACAGGAGCAGATGATACAGTAATAGAAGAAATGAATTTGCAAGGAAARTGGAAACCAAAAATGATAGGGGGAATTGGAGGTTTTATCAAAGTAAGRCAGTATGASCAGATACCCTTAGAAATCTGTGGATATAAAACTATAGGTACAGTATTAGTAGGACCTACACCTGTCAACATAATTGGAAGAAATCTGTTGACTCAGATTGGTTGTACTTTAAATTTC
2814	Lennox, JL	Efficacy and tolerability of 3 nonnucleoside reverse transcriptase inhibitor-sparing antiretroviral regimens for treatment-naive volunteers infected with HIV-1: a randomized, controlled equivalence trial.	Ann Intern Med	2014	25285539	260154	U.S.	2009-11-29	RTV, ATV	B	Plasma	Dideoxy		ACTCTTTGGCAACGACCCTTAGTCACCATAAAGATAGGGGGGCAATTAAAGGAAGCTCTATTAGATACAGGAGCAGATGATACAGTATTAGAAGAAATGTATTTACCAGGAAAATGGAAACCAAAAATGATAGGGGGAATTGGAGGTTTTATCAAAGTAAAACAGTATGATCAGATACCCATAGAAATTTGTGGGCATACAACTATAGGTACAGTATTAATAGGACCTACACCTGTCAACATAATTGGAAGAAATCTATTGACTCAACTTGGCTGCACTTTAAATTTT
2814	Lennox, JL	Efficacy and tolerability of 3 nonnucleoside reverse transcriptase inhibitor-sparing antiretroviral regimens for treatment-naive volunteers infected with HIV-1: a randomized, controlled equivalence trial.	Ann Intern Med	2014	25285539	260156	U.S.	2010-12-14	RTV, ATV	B	Plasma	Dideoxy		ACTCTTTGGCAACGACCCCTCGTCACAATAAGGATAGGGGGGCAACTAAAAGAAGCTCTATTAGATACAGGAGCAGATGATACAGTATTAGAAGAAATGACTTTACCAGGAAGGTGGAAACCAAAAATGATAGGGGGAATTGGAGGTTTTATCAAAGTAAGACAGTATGATCAGATACCTATAGAAATCTGTGGCCATAAAGCTATAGGTACAGTATTAATAGGACCTACTCCTGTAAACATAATTGGAAGAAATCTGTTAACTCAGCTTGGTTGCACTCTAAATTTT
2814	Lennox, JL	Efficacy and tolerability of 3 nonnucleoside reverse transcriptase inhibitor-sparing antiretroviral regimens for treatment-naive volunteers infected with HIV-1: a randomized, controlled equivalence trial.	Ann Intern Med	2014	25285539	260159	U.S.	2010-01-25	RTV, ATV	B	Plasma	Dideoxy		ACTCTTTGGCAACGACCCCTCGTCAACATAAAGATAGGGGGGCAAGTAAAGGAAGCTCTATTAGATACAGGAGCAGATGATACGGTATTAGAAGAAATGMRTTTGCCAGGAAGATGGAAACCAAAAATGATAGGGGGAATTGGAGGTTTTATCAAAGTAAGACAGTATGATCAGATAACCTTAGAAATTTGTGGACATAAAGCTATAGGTACAGTATTAGTAGGACCTACACCTGTCAACATAATTGGAAGAAATCTGTTGACTCAGATTGGTTGCACTTTAAATTTC
2814	Lennox, JL	Efficacy and tolerability of 3 nonnucleoside reverse transcriptase inhibitor-sparing antiretroviral regimens for treatment-naive volunteers infected with HIV-1: a randomized, controlled equivalence trial.	Ann Intern Med	2014	25285539	260167	U.S.	2010-01-31	RTV, ATV	B	Plasma	Dideoxy		ACTCTTTGGCAACGACCCCTCGTCACAATAAAGATAGGGGGGCAACTAAAGGAAGCTCTATTAGATACAGGAGCAGATGATACAGTATTAGAAGAAATGAATTTGCCAGGAAGATGGAAACCAAAAATGATAGGAGGAATTGGAGGTTTTATCAAGGTAAGACAGTATGATCAAATATGCATAGAAATCTGTGGACATAAAGCTATAGGTACGGTATTAGTAGGACCTACACCTGTCAACATAATTGGAAGAAATCTGTTAACTCAAATTGGTTGCACTTTAAATTTT
2814	Lennox, JL	Efficacy and tolerability of 3 nonnucleoside reverse transcriptase inhibitor-sparing antiretroviral regimens for treatment-naive volunteers infected with HIV-1: a randomized, controlled equivalence trial.	Ann Intern Med	2014	25285539	260171	U.S.	2010-05-07	RTV, ATV	B	Plasma	Dideoxy		ACTCTTTGGCAACGACCCCTCGTCACAATAAAGATAGGGGGGCAACTAAAAGAAGCTCTATTAGATACAGGAGCAGATGATACAGTGTTAGAAGACATGAATTTGCCGGGTAGATGGAAACCAAAAATGATAGGGGGAATTGGAGGTTTTATCAAAGTAAGACAGTATGATCAGGTACACATAGAAATCTSTGGACATAAAGCTATAGGTACAGTGTTAGTAGGACCKACACCTGTCAACATAATTGGAAGAAATCTGTTGACTCAGATTGGTTGCACTTTAAATTTT
2814	Lennox, JL	Efficacy and tolerability of 3 nonnucleoside reverse transcriptase inhibitor-sparing antiretroviral regimens for treatment-naive volunteers infected with HIV-1: a randomized, controlled equivalence trial.	Ann Intern Med	2014	25285539	260176	U.S.	2012-12-05	RTV, ATV	B	Plasma	Dideoxy		ACTCTTTGGCAACGACCCCTCGTCACAATAAGAATAGGAGGGCAACTAAAGGAAGCTCTATTAGATACAGGAGCAGATGATACAGTAGTAGAAGAAATGAGTTTACCAGGAAGATGGAARCCAAAAATGATAGGGGGAATTGGAGGTTTTATCAAAGTAAGACAATATGATCAGATAYGCGTAGAAATCTGTGGACATGAAGCTATAGGTACAGTACTAGTGGGACCTACACCTGTCAACATAATTGGAAGAAACTTGTTGACACAGATTGGTTGCACTTTAAATTTT
2814	Lennox, JL	Efficacy and tolerability of 3 nonnucleoside reverse transcriptase inhibitor-sparing antiretroviral regimens for treatment-naive volunteers infected with HIV-1: a randomized, controlled equivalence trial.	Ann Intern Med	2014	25285539	260180	U.S.	2010-09-14	RTV, ATV	B	Plasma	Dideoxy		ACTCTTTGGCAACGACCCCTCGTCACAGTAAGGATAGGGGGGCAACTAATAGAAGCTCTATTAGATACAGGAGCAGATGATACAGTATTAGARGAAATAGAKTTACCAGGAAGATGGAAACCAAAAATGATAGGGGGAATTGGAGGTTTTATCAAAGTAAGRCAGTATGARCAGATACTTGTAGAAATYTGTGGACATAAAGCTATAGGTACAGTATTAGTAGGACCTACACCTGTCAACATAATTGGAAGAAATCTGTTGACTCARATTGGTTGCACTTTAAATTTT
2814	Lennox, JL	Efficacy and tolerability of 3 nonnucleoside reverse transcriptase inhibitor-sparing antiretroviral regimens for treatment-naive volunteers infected with HIV-1: a randomized, controlled equivalence trial.	Ann Intern Med	2014	25285539	260185	U.S.	2009-09-27	RTV, ATV	B	Plasma	Dideoxy		ACTCTTTGGCAACGACCCCTCGTCACAATAAAGATAGGGGGGCAGCTAAAGGAAGCTCTATTAGATACAGGAGCAGATGATACAGTAGTAGAAGAAATGAGTTTGTCAGGAAGATGGAAGCCAAAAATGATAGGGGGAATTGGAGGTTTTATCAAAGTAAGACAGTATGATCAGATACTAGTAGAAATATGTGGACATAAAGCTATAGGTACAGTATTAGTAGGACCTACACCTGTCAACATAATTGGAAGAAATCTGTTGACTCAGATTGGTTGCACTTTAAATTTT
2814	Lennox, JL	Efficacy and tolerability of 3 nonnucleoside reverse transcriptase inhibitor-sparing antiretroviral regimens for treatment-naive volunteers infected with HIV-1: a randomized, controlled equivalence trial.	Ann Intern Med	2014	25285539	260187	U.S.	2010-11-30	RTV, ATV	B	Plasma	Dideoxy		ACTCTTTGGCAACGACCCCTTGTCACAATAAAGATAGGGGGGCAACTAAAAGAAGCTCTATTAGACACAGGAGCAGATGATACAGTATTAGAAGACMTGAATTTGCCAGGAAGATGGAAGCCAAGAATGATAGGGGGAATTGGAGGTTTTATCAAAGTAAAACAGTATGATCAGGTASCCATAGAAATATGCGGACATAAAACTATAGGTACAGTATTAGTGGGACCTACACCTGTCAACATAATTGGAAGAAATTTGTTGACCCAACTTGGTTGCACTTTAAATTTT
2814	Lennox, JL	Efficacy and tolerability of 3 nonnucleoside reverse transcriptase inhibitor-sparing antiretroviral regimens for treatment-naive volunteers infected with HIV-1: a randomized, controlled equivalence trial.	Ann Intern Med	2014	25285539	260192	U.S.	2011-05-08	RTV, ATV	B	Plasma	Dideoxy		ACTCTTTGGCAACGACCCTTAGTCACAATAAAGATAGGGGGGCAACTAAARGAAGCTCTATTAGATACAGGAGCAGATGATACAGTATTAGAAGAAATGAATTTGTCAGGAAGATGGAAACCAAAAATGATAGGGGGAATTGGAGGTTTTATCAAAGTAAGACAATATGATCAGATACCCATAGAAATCTGTGGGCATAAAACTATAGGTACAGTATTAATAGGACCTACACCTGTCAACATAATTGGAAGAAATCTGTTGACTCAGATTGGTTGCACTTTAAATTTT
2814	Lennox, JL	Efficacy and tolerability of 3 nonnucleoside reverse transcriptase inhibitor-sparing antiretroviral regimens for treatment-naive volunteers infected with HIV-1: a randomized, controlled equivalence trial.	Ann Intern Med	2014	25285539	260194	U.S.	2011-09-04	RTV, ATV	B	Plasma	Dideoxy		ACTCTTTGGCAACGACCCCTTGTCACAGTAAAAATAGGGGGGCAACTAAAGGAAGCTCTATTAGATACAGGAGCAGATGATACAGTGTTAGAAGAAATGAATTTGCCAGGAAGATGGAAACCAAAAATGATAGGGGGAATTGGAGGTTTTATCAAAGTAAGACAGTATGATCAGGTACCTGTAGAAATCTGTGGAYACARAGCTGTAGGTACAGTGYTAGTAGGACCTACACCCGTCAACATAATTGGAAGAAATTTGTTGACTCAAATTGGGTGCACTTTAAATTTT
2814	Lennox, JL	Efficacy and tolerability of 3 nonnucleoside reverse transcriptase inhibitor-sparing antiretroviral regimens for treatment-naive volunteers infected with HIV-1: a randomized, controlled equivalence trial.	Ann Intern Med	2014	25285539	260204	U.S.	2009-10-16	RTV, ATV	B	Plasma	Dideoxy		ACTCTTTGGCAACGACCCCTCGTCACAATAAAGATAGGAGGGCAATTAAAAGAAGCTCTATTAGATACAGGAGCAGATGATACAGTATTAGAAGACATGAGTTTGCCAGGAAAATGGAAACCAAAAATGATAGGGGGAATTGGAGGTTTTATCAAAGTAAGACAGTATGATCAAATAACCATAGAAATCTGTGGACATAAAGTTACAGGTACAGTATTAATAGGACCTACACCTGTCAACATAATTGGAAGAAATCTGTTGACTCAGCTTGGTTGCACTTTAAATTTT
2814	Lennox, JL	Efficacy and tolerability of 3 nonnucleoside reverse transcriptase inhibitor-sparing antiretroviral regimens for treatment-naive volunteers infected with HIV-1: a randomized, controlled equivalence trial.	Ann Intern Med	2014	25285539	260205	U.S.	2011-06-19	RTV, ATV	B	Plasma	Dideoxy		ACTCTTTGGCAACGACCCCTCGTCACAATAARGRTAGGGGGGCAACTAAAGGAAGCTCTATTAGACACAGGGGCAGATGACACAGTATTAGAAGACATGGATTTACCAGGAAGATGGAAACCAAAAATGATAGGGGGAATTGGAGGTTTTATCAAAGTAAGACAGTATGATCAGGTACCCATAGAAATCTGTGGRCMAAAAACTATAGGTACAGTATTRGTAGGACCTACACCTGTCAACATAATTGGAAGAAATCTGTTGACTCAGCTTGGGTGCACTTTAAATTTT
2814	Lennox, JL	Efficacy and tolerability of 3 nonnucleoside reverse transcriptase inhibitor-sparing antiretroviral regimens for treatment-naive volunteers infected with HIV-1: a randomized, controlled equivalence trial.	Ann Intern Med	2014	25285539	260208	U.S.	2012-02-06	RTV, ATV	B	Plasma	Dideoxy		CCTCAAATCACTCTTTGGCAACGACCCCTCGTCACAGTAAAGATAGGGGGGCAACTAAAAGAGGCTCTATTAGATACAGGAGCAGATGATACAGTATTAGAAGACATGGATTTGCCAGGAAGATGGAAACCAAAAATGATAGGGGGAATTGGAGGATTTATCAAAGTAAAACAGTATGATCAGATAACCATAGAAATCTGTGGACATAAAACTATAGGTACAGTGTTAGTAGGACCTACACCTGTCAACATAATTGGAAGAAATCTGTTGACTCAGATTGGTTGCACTTTAAATTTT
2814	Lennox, JL	Efficacy and tolerability of 3 nonnucleoside reverse transcriptase inhibitor-sparing antiretroviral regimens for treatment-naive volunteers infected with HIV-1: a randomized, controlled equivalence trial.	Ann Intern Med	2014	25285539	260213	U.S.	2009-11-09	RTV, ATV	CRF02_AG	Plasma	Dideoxy		ACTCTTTGGCAACGACCCTTAGTCACAGCAAGAATAGGGGGACARCTAATAGAAGCCCTATTAGACACAGGAGCAGATGATACAGTATTAGAAGAAATAAATTTACCAGGAAAATGGAAACCAAAAATGATAGGGGGAATTGGAGGTTTTATCAAAGTAAGACAGTATGATCARATACCTRTAGAAATTTGTGGAAAAARGGCCATAGGTACAGTATTAGTAGGACCTACACCTGTCAACATAATTGGACGAAATATATTGACTCAGATTGGTTGTACTYTAAATTTT
2814	Lennox, JL	Efficacy and tolerability of 3 nonnucleoside reverse transcriptase inhibitor-sparing antiretroviral regimens for treatment-naive volunteers infected with HIV-1: a randomized, controlled equivalence trial.	Ann Intern Med	2014	25285539	260215	U.S.	2012-06-11	RTV, ATV	B	Plasma	Dideoxy		CCTCAAATCACTCTTTGGCAACGACCCCTCGTCACAATAAARGTAGGGGGGCAAATAAAGGAAGCTTTATTAGATACAGGGGCAGATGATACMGTATTAGAAGAAATRAATTTGCCAGGAAGATGGAAACCAAAAATGATAGGGGGAATTGGAGGTTTTATCAAAGTRAGACAGTATGATCAGATACTCATAGAAATCTGTGGACATAAAGCTATAGGAACGGTATTAGTAGGACCTACACCTGTCAACATAATTGGAAGAAATCTGTTGACTCAGATTGGTTGTACTTTAAATTTT
2814	Lennox, JL	Efficacy and tolerability of 3 nonnucleoside reverse transcriptase inhibitor-sparing antiretroviral regimens for treatment-naive volunteers infected with HIV-1: a randomized, controlled equivalence trial.	Ann Intern Med	2014	25285539	260216	U.S.	2009-12-08	RTV, ATV	B	Plasma	Dideoxy		ACTCTTTGGCAACGACCTCTTGTCATAATAAAGATCGRGGGGCAACTAAAGGAAGCTCTATTAGATACAGGAGCAGATGATACAGTATTAGAAGAAATGAATTTGCCAGGTAGATGGAAACCAAAAATGATAGGGGGAATTGGAGGTTTTATCAAAGTAAGACAATATGATCAGATAGAGRTAGACATTTGTGGGCACAAAGCCATAGGTACAGTATTAGTAGGACCTACACCTGTTAACATAATAGGAAGAAAYCTGTTAACTCAGATTGGCTGCACTTTAAATTTT
2814	Lennox, JL	Efficacy and tolerability of 3 nonnucleoside reverse transcriptase inhibitor-sparing antiretroviral regimens for treatment-naive volunteers infected with HIV-1: a randomized, controlled equivalence trial.	Ann Intern Med	2014	25285539	260217	U.S.	2009-10-18	RTV, ATV	B	Plasma	Dideoxy		ACTCTTTGGCAACGACCCCTTRTCGCAATAAAGGTAGGGGGGCAATTAAAGGAAGCCCTATTAGATACAGGAGCAGATGATACAGTATTAGAAGAAATAAATTTGCCAGGAAGATGGAAACCAAAAATGATAGGGGGAATTGGAGGTTTTATCAAAGTAAGACAGTATGATCAGGTACCCATAGAAATCTGTGGACATAAAGCTATAGGTACAGTATTAGTAGGACCTACGCCTGTCAACATAATTGGAAGAAATCTGTTGACTCAGCTTGGTTGCACTTTAAATTTT
2814	Lennox, JL	Efficacy and tolerability of 3 nonnucleoside reverse transcriptase inhibitor-sparing antiretroviral regimens for treatment-naive volunteers infected with HIV-1: a randomized, controlled equivalence trial.	Ann Intern Med	2014	25285539	260218	U.S.	2010-04-15	RTV, ATV	B	Plasma	Dideoxy		ACTCTTTGGCAACGACCMGTCGTYAATATAAAGGTAGGGGGACAACTAAAGGAAGCTCTATTARATACAGGAGCAGATGATACAGTATTAGAAGAMATGAGTTTGCCAGGAAGATGGAAACCAAAAATGATAGGGGGAATTGGAGGCTTTATCAAAGTAAGACAGTATGATCAGATACCCATAGAAATMTGTGGACATAAGGCTATAGGTACAGTATTAGTAGGACCTACACCTGTCAACATCNTTGGAAGGAATTTGTTGACTCAGCTTGGTTGCACTTTAAATTTT
2814	Lennox, JL	Efficacy and tolerability of 3 nonnucleoside reverse transcriptase inhibitor-sparing antiretroviral regimens for treatment-naive volunteers infected with HIV-1: a randomized, controlled equivalence trial.	Ann Intern Med	2014	25285539	260226	U.S.	2010-05-17	RTV, ATV	B	Plasma	Dideoxy		CCTCAGATCACTCTTTGGCAACGACCCCTCGTCSCAATAAAAATAGGGGGGCAACTAAAAGAAGCTCTATTAGATACAGGAGCAGATGATACAGTATTAGAAGAAATGAATTTGCCAGGAAARTGGAAACCAAAAATGATAGGGGGAATTGGGGGTTTTATCAAAGTAAAACAGTATGAGCAARTACCCATAGAAATTAGTGGACATAAGGCTATAGGTACAGTATTAGTAGGACCTACACCTGTCAACATAATTGGAAGAAATCTGTTRACTCAGATAGGTTGCACCTTAAATTTT
2814	Lennox, JL	Efficacy and tolerability of 3 nonnucleoside reverse transcriptase inhibitor-sparing antiretroviral regimens for treatment-naive volunteers infected with HIV-1: a randomized, controlled equivalence trial.	Ann Intern Med	2014	25285539	260227	U.S.	2011-04-17	RTV, ATV	B	Plasma	Dideoxy		ACTCTTTGGCAACGACCCCTCGTCACAGTAAAGATAGGGGGGCAAYTAAAGGAAGCTCTATTAGATACAGGAGCAGATGATACAGTATTTGAAGAAATGAATTTGGCAGGAAGATGGAAACCAAAAATGATAGGGGGAATTGGAGGTTTTATCAAAGTAAGACAATATGATCAGGTACAADTAGACATCTGTGGACATAAAGCTATAGGTACAGTATTAGTAGGACCTACACCTGTCAACATAATTGGWAGAAATCTGTTGACTCAGCTTGGTTGCACTYTAAATTTT
2814	Lennox, JL	Efficacy and tolerability of 3 nonnucleoside reverse transcriptase inhibitor-sparing antiretroviral regimens for treatment-naive volunteers infected with HIV-1: a randomized, controlled equivalence trial.	Ann Intern Med	2014	25285539	260234	U.S.	2010-01-04	RTV, ATV	B	Plasma	Dideoxy		ACTCTTTGGCAACGACCCCTCGTCACARTAAAGATAGGGGGGCAACTAAAGGAAGCTCTATTAGATACAGGAGCAGATGATACAGTATTAGAAGACATGAATTTGCCAGGAAGGTGGAAACCAAAAATGATAGGGGGAATTGGAGGTTTTATCAAAGTAAGACAGTATGATCAGATACCCATAGAAATCTGTGGACATAGAGCTATAGGTACAGTATTAGTAGGACCTACACCTGTCAACATAATTGGAAGAAATCTGTTGACTCAGATTGGTTGCACTTTAAATTTT
2814	Lennox, JL	Efficacy and tolerability of 3 nonnucleoside reverse transcriptase inhibitor-sparing antiretroviral regimens for treatment-naive volunteers infected with HIV-1: a randomized, controlled equivalence trial.	Ann Intern Med	2014	25285539	260238	U.S.	2009-10-15	RTV, ATV	B	Plasma	Dideoxy		ACTCTTTGGCAACGACCCATCGTCACAATAAAGATAGGGGAGCAACTAAAGGAGGCTCTATTAGATACAGGAGCAGATGATACAGTATTAGAAGAMATGGATTTACCAGGAAGRTGGAAACCAAGAATGATAGGGGGAATTGGAGGTTTTATCAGAGTAAAACARTATGATCAGATAACCATAGAAATTTGTGGGCATAAAACTACAGGTACAGTATTGGTAGGACCTACACCTGTCAACATAATTGGAAGAAATCTGTTGACTCAGCTTGGTTGCACTTTAAATTTT
2814	Lennox, JL	Efficacy and tolerability of 3 nonnucleoside reverse transcriptase inhibitor-sparing antiretroviral regimens for treatment-naive volunteers infected with HIV-1: a randomized, controlled equivalence trial.	Ann Intern Med	2014	25285539	260240	U.S.	2009-11-16	RTV, ATV	B	Plasma	Dideoxy		ACTCTTTGGCAACGACCAGTAGTCAMAGTAAAGGTAGGGGGGCAACTAAAGGAAGCTCTATTAGATACAGGAGCAGATGATACAGTATTAGAAGAAATGAATTTGCCAGGAAGATGGAAACCAAAAATGATAGGGGGAATTGGAGGTTTTATCAAAGTAAGACAGTATGATCAGGTACCCATAGAAATCTGTGGACATAAAGCTATAGGTACAGTGTTAGTAGGACCTACACCTGTCAACATAATTGGAAGAAATTTATTGACTCAGATTGGTTGCACTTTAAATTTT
2814	Lennox, JL	Efficacy and tolerability of 3 nonnucleoside reverse transcriptase inhibitor-sparing antiretroviral regimens for treatment-naive volunteers infected with HIV-1: a randomized, controlled equivalence trial.	Ann Intern Med	2014	25285539	260241	U.S.	2010-03-03	RTV, ATV	B	Plasma	Dideoxy		ACTCTTTGGCAACGACCCCTCGTCACAATAAAGATAGGGGGGCAACTAAAGGAAGCTCTATTAGATACAGGAGCAGATGATACAGTATTAGAAGAAATAAATTTGCCAGGAAGATGGAAACCAAAAATGATAGGGGGAATTGGAGGTTTTATCAAAGTAAGACAGTATGATCAGATACCCATAGAAATCTGTGGACATAAAGCTACAGGTACAGTGTTAGTAGGACCTACACCTGTCAACATAATTGGAAGAAATCTGTTGACTCAGATTGGTTGCACTTTAAATTTT
2814	Lennox, JL	Efficacy and tolerability of 3 nonnucleoside reverse transcriptase inhibitor-sparing antiretroviral regimens for treatment-naive volunteers infected with HIV-1: a randomized, controlled equivalence trial.	Ann Intern Med	2014	25285539	260250	U.S.	2011-10-04	RTV, ATV	B	Plasma	Dideoxy		ACTCTTTGGCAACGACCCCTTGTTGCAATAAAGATAGGGGGGCAACTAAAGGAAGCGCTATTAGATACAGGAGCAGATGATACAGTACTAGAAGAAATGAATTTGCCAGGAAAATGGAAGCCAAAAATGATAGGGGGAATTGGAGGTTTTATCAAAGTAAGACAGTATGATCAGATAGCCATAGAAATCTGTGGACAAAAAGCTATAGGTACAGTATTAGTKGGACCTACACCTGTCAACATAATTGGAAGGAATCTGTTGACTCAGATTGGCTGCACTTTAAATTTT
2814	Lennox, JL	Efficacy and tolerability of 3 nonnucleoside reverse transcriptase inhibitor-sparing antiretroviral regimens for treatment-naive volunteers infected with HIV-1: a randomized, controlled equivalence trial.	Ann Intern Med	2014	25285539	260251	U.S.	2011-05-19	RTV, ATV	B	Plasma	Dideoxy		CCTCAAATCACTCTTTGGCAACGACCCCTCGTCACCRTAAAGATAGGGGGGCAACTAAAGGAAGCTCTATTAGATACAGGRGCAGATGATACAGTATTAGAAGAAATGAATTTGCCAGGAAGATGGAAACCAAAAATGATAGGGGGAATTGGAGGTTTTATCAAAGTAAGACAATATGATCAGATACCCATAGAAATTTGTGGACATAAAGCTATAGGTACAGTACTAGTAGGACCTACACCTGTCAACATAATTGGAAGAAATCTGTTGACTCAGATTGGTTGCACTTTAAATTTT
2814	Lennox, JL	Efficacy and tolerability of 3 nonnucleoside reverse transcriptase inhibitor-sparing antiretroviral regimens for treatment-naive volunteers infected with HIV-1: a randomized, controlled equivalence trial.	Ann Intern Med	2014	25285539	260260	U.S.	2013-02-04	RTV, ATV	B	Plasma	Dideoxy		CCTCAAATCACTCTTTGGCAACGACCCCTCGTCACAATAAAAATAGGAGGGCAACTAAAGGAAGCTCTATTAGATACAGGAGCAGATGATACAGTATTAGAAGAAATGGATTTGCCAGGAAGGTGGAAACCAAAAATGATAGGGGGAATWGGAGGTTTTATCAAAGTAAGACAGTATGATCAGGTACCCATGRAAATCTGTGGGCATAAAGCTATAGGTACAGTATTAGTAGGACCTACACCTGTCAACATAATTGGAAGGAATCTGTTGACTCAGCTTGGCTGTACTTTAAATTTC
2814	Lennox, JL	Efficacy and tolerability of 3 nonnucleoside reverse transcriptase inhibitor-sparing antiretroviral regimens for treatment-naive volunteers infected with HIV-1: a randomized, controlled equivalence trial.	Ann Intern Med	2014	25285539	260266	U.S.	2011-05-16	RTV, ATV	B	Plasma	Dideoxy		CCTCAGATCACTCTTTGGCAACGACCCCTCGTCACAATAAAAATAGGGGGRCAAACAAAGGAAGCTCTATTAGATACAGGAGCAGATGATACAGTATTAGAAGAAATGAGTTTGCCAGGAAAATGGAARCCAAAAATGATAGGGGGAATTGGAGGTTTTATCAAAGTAAGACAGTATGATCAGATATCCATAGAAATCTGTGGACATAARGCTATAGGTACAGTATTAATAGGACCYACACCTGTCAACATAATTGGAAGAAATCTGTTGACTCAACTTGGTTGCACTTTAAATTTC
2814	Lennox, JL	Efficacy and tolerability of 3 nonnucleoside reverse transcriptase inhibitor-sparing antiretroviral regimens for treatment-naive volunteers infected with HIV-1: a randomized, controlled equivalence trial.	Ann Intern Med	2014	25285539	260269	U.S.	2009-12-03	RTV, ATV	B	Plasma	Dideoxy		ACTCTTTGGCAACGACCCCTCGTCACAATAAAGATAGCGGGGCAACTAAAGGAAGCTCTATTAGATACAGGAGCAGATGATACAGTATTAGAAGACATGAATTTGCCAGGAAAATGGAAACCAAAAATGATAGGGGGAATTGGAGGTTTTATCAAAGTAAGACAGTATGATCAGGTACCCATAGAAATTTGTGGACATAAAGCTATAGGTACAGTATTAATAGGACCCACACCTGTCAACATAATTGGAAGAAATCTGTTRACTCAGCTTGGTTGTACTTTAAATTTT
2814	Lennox, JL	Efficacy and tolerability of 3 nonnucleoside reverse transcriptase inhibitor-sparing antiretroviral regimens for treatment-naive volunteers infected with HIV-1: a randomized, controlled equivalence trial.	Ann Intern Med	2014	25285539	260274	U.S.	2009-12-06	RTV, ATV	B	Plasma	Dideoxy		ACTCTTTGGCAACGACCCCTCGTCACAATAAAGATAGGAGGGCAAATAAAAGAAGCTCTATTAGATACAGGAGCAGATGATACAGTATTAGAAGAAATAAATTTGCCAGGAAGATGGAAACCAAAAATGATAGGGGGAATTGGAGGTTTTATCAAAGTAAGACAGTATGATCAGATACTCATAGAAATTTGCGGACATAAAGCTATAGGTACAGTATTAGTAGGGCCTACACCTGTCAACATAATTGGAAGAAATCTGTTGACTCAGATTGGCTGTACTTTAAATTTT
2814	Lennox, JL	Efficacy and tolerability of 3 nonnucleoside reverse transcriptase inhibitor-sparing antiretroviral regimens for treatment-naive volunteers infected with HIV-1: a randomized, controlled equivalence trial.	Ann Intern Med	2014	25285539	260275	U.S.	2011-11-04	RTV, ATV	B	Plasma	Dideoxy		CCTCAGATCACTCTTTGGCAACGACCCCTCGTCACAATAAGGATAGGGGGGCAAYTAAAGGAAGCTCTATTAGACACAGGAGCAGATGATACAGTATTAGAAGAAATGGATTTGCCAGGRAAATGGAARCCAAAAATGATAGGGGGAATAGGAGGTTTTATCAARGTAAAACAGTATGAGCAGATACCCATAGAAATTTGTGGACATAAAGCTATAGGTACAGTATTAGTAGGACCTACACCTGTCAACATAATTGGAAGAAATCTGTTGACTCAGCTTGGCTGCACTTTAAATTTT
2814	Lennox, JL	Efficacy and tolerability of 3 nonnucleoside reverse transcriptase inhibitor-sparing antiretroviral regimens for treatment-naive volunteers infected with HIV-1: a randomized, controlled equivalence trial.	Ann Intern Med	2014	25285539	260277	U.S.	2012-08-20	RTV, ATV	B	Plasma	Dideoxy		ACTCTTTGGCAACGACCCCTCGTCACAATAARGATAGGGGGRCAAMTAAAGGAAGCTCTATTAGATACAGGAGCAGATGATACAGTATTAGAAGAAATGGATTTGCCAGGGAGATGGAAACCAAAAATGATAGGGGGAATTGGAGGYTTTATCAAAGTAAGACAGTATGAGCAGATACCCYTAGAAATCTGTGGGCATAARGCTRTAGGTACTGTATTAATAGGACCAACACCTGTCAACATAATTGGAAGAAATCTGTTGACTCAGATTGGTTGCACTTTAAATTTT
2814	Lennox, JL	Efficacy and tolerability of 3 nonnucleoside reverse transcriptase inhibitor-sparing antiretroviral regimens for treatment-naive volunteers infected with HIV-1: a randomized, controlled equivalence trial.	Ann Intern Med	2014	25285539	260280	U.S.	2011-05-06	RTV, ATV	B	Plasma	Dideoxy		ACTCTTTGGCAACGACCCCTCGTCACAATAAAGATAGGGGGGCAACTAAAAGAAGCTCTATTAGATACAGGAGCAGATGATACAGTATTAGAAGAAATGAATTTGCCAGGAAGATGGAAACCAAAAATGATAGGGGGAATTGGAGGYTTTATCAAAGTAAGACAGTATGATCAGATAGCCATAGACATCTGTGGGCATAAAGCTATAGGTACAGTATTAATAGGACCTACACCAGTCAACATAATTGGAAGGAATCTGTTGACTCAGATTGGTTGCACTCTAAATTTT
2814	Lennox, JL	Efficacy and tolerability of 3 nonnucleoside reverse transcriptase inhibitor-sparing antiretroviral regimens for treatment-naive volunteers infected with HIV-1: a randomized, controlled equivalence trial.	Ann Intern Med	2014	25285539	260283	U.S.	2011-02-19	RTV, ATV	B	Plasma	Dideoxy		CCTCAAATCACTCTTTGGCAACGACCCCTCGTCACAATAAAGGTAGGGGAGCAACTAAAGGAAGCTCTATTAGATACAGGAGCAGATGATACGGTATTAGAAGACATGGAGTTGCCAGGGAGATGGAAACCAAGAATGATAGGGGGAATTGGAGGTTTTATCAAAGTAAAACAGTATGATCAGATACCCATAGAAATCTGTGGACATAAAGCTATAGGTACAGTATTAATAGGACCTACGCCTGTCAACATAATTGGAAGAAATCTGTTGACTCAGCTTGGCTGCACTTTAAATTTT
2814	Lennox, JL	Efficacy and tolerability of 3 nonnucleoside reverse transcriptase inhibitor-sparing antiretroviral regimens for treatment-naive volunteers infected with HIV-1: a randomized, controlled equivalence trial.	Ann Intern Med	2014	25285539	260293	U.S.	2010-02-08	RTV, ATV	B	Plasma	Dideoxy		ACTCTTTGGCAACGACCCCTCGTCACAATAAAGATAGGGGGGCAACTAAAGGAAGCTCTATTAGATACAGGAGCAGATGATACAGTATTAGAAGAAATGAATTTGCCAGGGAGGTGGAAGCCAAAAATGATAGGGGGAATTGGAGGGTTTATCAAAGTAAGACAATATGATCAAATACAAGTAGACATCTGTGGRCATAGAGCKGTAGGTACAGTGTTAGTAGGACCTACACCTGTCAACATAATTGGAAGAAATCTGTTGACTCAGATTGGTTGCACTTTAAATTTT
2814	Lennox, JL	Efficacy and tolerability of 3 nonnucleoside reverse transcriptase inhibitor-sparing antiretroviral regimens for treatment-naive volunteers infected with HIV-1: a randomized, controlled equivalence trial.	Ann Intern Med	2014	25285539	260298	U.S.	2010-05-07	RTV, ATV	B	Plasma	Dideoxy		ACTCTTTGGCAACGACCCCTCGTCACAATAAAGATAGGAGATCAATTAAAAGAAGCTCTATTAGATACAGGGGCAGATGATACAGTATTAGAAGAAATGAGTTTRCCAGGGAGATGGAAACCAAAAATGATAGGGGGAATTGGRGGTTTTATYAAAGTAAGACAATATGATCAGATACCAATAGAAATATGTGGACATAGAGCTATAGGTACAGTATTARTAGGACCTACTCCKGTCAACATAATTGGAAGGAATTTGTTGACTCAGATTGGTTGCACTTTAAATTTT
2814	Lennox, JL	Efficacy and tolerability of 3 nonnucleoside reverse transcriptase inhibitor-sparing antiretroviral regimens for treatment-naive volunteers infected with HIV-1: a randomized, controlled equivalence trial.	Ann Intern Med	2014	25285539	260300	U.S.	2012-06-06	RTV, ATV	B	Plasma	Dideoxy		CCTCAGATCACTCTTTGGCAACGACCCATCGTCACAGTAAAGATAGGGGGGCAACTAAAAGAAGCTCTATTAGATACAGGAGCAGATGATACAGTATTAGAGGAAATGAATTTGCCAGGAAGATGGAAACCAAAAATGATAGGGGGAATTGGAGGTTTTATCAAAGTAAAACAGTATGATCAGATACCTATAGAAATTTGTGGACATAAAGCTATAGGTACAGTATTAATAGGACCTACACCTGTCAACATAATTGGAAGAAATCTGTTGACTCAGATTGGGTGCACTCTAAATTTG
2814	Lennox, JL	Efficacy and tolerability of 3 nonnucleoside reverse transcriptase inhibitor-sparing antiretroviral regimens for treatment-naive volunteers infected with HIV-1: a randomized, controlled equivalence trial.	Ann Intern Med	2014	25285539	260304	U.S.	2010-02-07	RTV, ATV	B	Plasma	Dideoxy		ACTCTTTGGCAACGACCCCTYGTCACAATAAAGATAGGGGGGCAGTTAAAGGAAGCTCTATTAGATACAGGAGCAGATGATACAGTACTAGAAGACCTAGATTTGCCAGGGAAATGGAAACCAAAAATGATAGGGGGAATTGGAGGTTTTATCAAAGTAAGACAGTATGAGCAGATACCCATAGAAATCTGTGGGCAYAAARCTATAGGTACAGTATTAGTAGGACCTACACCAGTCAACATAATTGGAAGAAATCTGTTGACCCAGCTTGGCTGCACTTTAAATTTT
2814	Lennox, JL	Efficacy and tolerability of 3 nonnucleoside reverse transcriptase inhibitor-sparing antiretroviral regimens for treatment-naive volunteers infected with HIV-1: a randomized, controlled equivalence trial.	Ann Intern Med	2014	25285539	260308	U.S.	2010-03-09	RTV, ATV	B	Plasma	Dideoxy		ACTCTTTGGCAACGACCCCTCGTCACAATAAAGATAGGGGGGCAGCTAAAGGAAGCKCTATTAGACACAGGAGCAGATGATACAGTATTTGAAGAAATGAATTTACCAGGAARATGGARACCAAAAATGATAGGGGGAATTGGAGGTTTTATCAAAGTAAGACAGTATGATCAGGTAACTATAGACATTTGTGGACATAAAGCTACGGGTACAGTATTAGTAGGACCTACACCTGTCAACATAATTGGAAGAAATMTGTTGACCCAGATTGGTTGTACTYTAAATTTT
2814	Lennox, JL	Efficacy and tolerability of 3 nonnucleoside reverse transcriptase inhibitor-sparing antiretroviral regimens for treatment-naive volunteers infected with HIV-1: a randomized, controlled equivalence trial.	Ann Intern Med	2014	25285539	260309	U.S.	2010-01-04	RTV, ATV	B	Plasma	Dideoxy		ACTCTTTGGCAACGACCCCTCGTCACAATAAARATAGGAGGGCAATTAAAAGAAGCTCTATTAGATACAGGAGCAGATGATACAGTATTAGAAGACATGAGTTTACCAGGAARATGGAAACCAAAAATGATAGGGGGAATTGGAGGTTTTATCAAAGTAARGCAGTATGATCARATAACCATAGAAATCTGTGGACATAAAGTTACAGGTACAGTATTAATAGGACCTACACCTGTCAACATAATTGGAAGAAATCTGTTGACTCAGCTTGGTTGCACTTTAAATTTT
2814	Lennox, JL	Efficacy and tolerability of 3 nonnucleoside reverse transcriptase inhibitor-sparing antiretroviral regimens for treatment-naive volunteers infected with HIV-1: a randomized, controlled equivalence trial.	Ann Intern Med	2014	25285539	260315	U.S.	2009-12-06	RTV, ATV	B	Plasma	Dideoxy		ACTCTTTGGCAACGACCCCTCGTCACAATAAAGATCGGGGGGCAATTAAAGGAAGCTCTATTAGATACAGGAGCAGATGATACAGTACTAGAAGAMATGAATKTGCCAGGAAAATGGAAACCAAGAATGATAGGRGGAATTGGAGGTTTTATCAAAGTAAGACAATATGATCAGATACCAATAGAAATCTGTGGACATAAAGCTATAGGTACAGTATTAATAGGACCTACACCTGTCAACATAATTGGAAGGAATCTGTTGACTCAGCTTGGTTGCACTTTAAATTTT
2814	Lennox, JL	Efficacy and tolerability of 3 nonnucleoside reverse transcriptase inhibitor-sparing antiretroviral regimens for treatment-naive volunteers infected with HIV-1: a randomized, controlled equivalence trial.	Ann Intern Med	2014	25285539	260320	U.S.	2011-05-09	RTV, ATV	B	Plasma	Dideoxy		ACTCTTTGGCARCGACCCCTTGTTACAATAAAGATAGGRGGRCARCTGAAGGAAGCTCTATTAGATACAGGAGCAGATGATACAGTAKTAGAAGAAATGAATTTGCCAGGAAGATGGAAACCAAAAATGATAGGGGGAATTGGAGGTTTTATCAAAGTAAGACAGTATGATCAGATAKCCATAGAAATCTGTGGACATAAAGCTATAGGTACAGTATTAGTAGGACCTACACCTGTCAACATAATTGGAAGAAATCTGTTGACTCAGATTGGTTGTACTTTAAATTTT
2814	Lennox, JL	Efficacy and tolerability of 3 nonnucleoside reverse transcriptase inhibitor-sparing antiretroviral regimens for treatment-naive volunteers infected with HIV-1: a randomized, controlled equivalence trial.	Ann Intern Med	2014	25285539	260339	U.S.	2012-02-15	RTV, ATV	B	Plasma	Dideoxy		CCTCAAATCACTCTTTGGCAACGACCCATCGTCACAATAAGGGTAGGAGGGCAACTAAAGGAAGCTCTATTRGATACAGGAGCAGATGATACAGTGTTAGAAGATATAAATTTGCCAGGAAAATGGAAACCAAGAATGATAGGGGGAATTGGAGGTTTTATCAAAGTAAGACAGTATGATCAGGTAACCATAGAAATTGATGGACATAAAGCTATAGGTACAGTATTAATAGGACCTACACCTGTCAACATCATTGGAAGAAATATGTTGACTCAGATTGGTTGYACTTTAAATTTT
2839	Kouamou, V	Drug resistance and optimizing dolutegravir regimens for adolescents and young adults failing antiretroviral therapy.	AIDS	2019	31361272	263391	Zimbabwe	2017-04-05	RTV, ATV	C	Plasma	Dideoxy	MK583927	CCTCAAATCACTCTTTGGCAACGACCCCTTGTCTCAATAAAGGTAGAGGGCCAAATAAAGGAGGCTCTCTTAGATACAGGAGCAGATGACACAGTATTAGAAGAAATAAATTTACCAGGAAAATGGAAACCAAGAATGATAGGAGGAATTGGAGGTTTTATCAAAGTAAGACAATATGATCAAATACATATAGAAATTTGTGGAAAAAAGGCTATAGGTACAGTACTAGTAGGACCTACACCTATCAACATAATTGGAAGAAATATGTTGACTCAGCTTGGATGTACACTAAATTTT
2839	Kouamou, V	Drug resistance and optimizing dolutegravir regimens for adolescents and young adults failing antiretroviral therapy.	AIDS	2019	31361272	263392	Zimbabwe	2017-04-03	RTV, ATV	C	Plasma	Dideoxy	MK583926	CCTCAAATCACTCTTTGGCAACGACCCCTTGTCACAATAAAAGTAGGGGGCCAGATAAAGGAGGCTCTCTTAGACACAGGAGCAGATGATACAGTATTAGAAGAAATAAATTTGCCAGGAAAATGGAAACCAAAAATGATAGGAGGAATTGGAGGTTTTATCAAAGTAAGACAATATGATCAAGTAGCTATAGAAATTTGTGGGAAAAAGACTATAGGTACAGTACTAGTAGGGCCTACACCTGTTAACATAATTGGAAGAAACCTATTAACTCAGCTTGGGTGCACACTAAATTTC
2839	Kouamou, V	Drug resistance and optimizing dolutegravir regimens for adolescents and young adults failing antiretroviral therapy.	AIDS	2019	31361272	263402	Zimbabwe	2017-05-08	RTV, ATV	C	Plasma	Dideoxy	MK583916	CCTCAGATCACTCTTTGGCAGCGACCCCTTGTYACAATAAAAGTGGGGGGCCAGATAAAGGAGGCTCTCTTAGACACAGGAGCAGATGATACAGTATTRGARGAAATAAATTTACCAGGAAAATGGAAACCAAAAATGATAGGGGGAATTGGAGGTTTTATCAAAGTAAGACAATATGATGAAATAAGTATAGAAATTTGTGGAAAAAAGGCTATAGGTACAGTATTAGTGGGACCTACACCTGTCAACATAATTGGMAGRAATATGTTGACTCAGCTTGGATGCACACTAAATTTT
2839	Kouamou, V	Drug resistance and optimizing dolutegravir regimens for adolescents and young adults failing antiretroviral therapy.	AIDS	2019	31361272	263411	Zimbabwe	2016-07-25	RTV, ATV	C	Plasma	Dideoxy	MK583907	CCTCAGATCACTCTTTGGCAACGACCCCTTGTYACAATAAAAGTAGAAGGCCAAATAAAAGAGGCTCTCTTAGACACAGGGGCAGATGATACAGTATTAGAAGAYATAAATTTGCCAGGAAAATGGAAACCAAAAATGATAGGAGGAATTGGAGGTTTTATCAAAGTAAGACAGTATGATCAAATACTTATAGAAATTTGTGGAAAAAAGGCTGTAGGTTCAGTATTAGTAGGACCTACACCTGTCAACATAATTGGAAGAAATATGTTGACTCAACTTGGATGTACACTRAATTTT
2839	Kouamou, V	Drug resistance and optimizing dolutegravir regimens for adolescents and young adults failing antiretroviral therapy.	AIDS	2019	31361272	263416	Zimbabwe	2017-05-04	RTV, ATV	C	Plasma	Dideoxy	MK583902	CCTCAGATCACTCTTTGGCAGCGACCCCTTGTCWCAATAAAAGTAGGAGGCCARATAAAGGARGCTCTCTTAGACACAGGAGCAGATGATACAGTATTAGAAGAAATAGATTTACCAGGAAAATGGAAACCAAAAATGATAGGAGGAATTGGAGGTTTTATCAAAGTAAGACAATAYGATCARATACATATAGAAATTTGTGGRAAAAAGGCTATRGGTACAGTATTAGTGGGACCTACACCTGTMAACATAATTGGRAGAAATCTGTTGACCCARCTTGGATGCACATTAAATTTY
2839	Kouamou, V	Drug resistance and optimizing dolutegravir regimens for adolescents and young adults failing antiretroviral therapy.	AIDS	2019	31361272	263419	Zimbabwe	2016-09-14	RTV, ATV	C	Plasma	Dideoxy	MK583899	CCTCAAATCACTCTTTGGCAACGACCCCTTGTCACAATAAAAGTAGGGGGCCAAATAAAGGAGGCTCTCTTAGACACAGGAGCAGATGATACAGTATTAGAAGAAATAAATTTGCCAGGAAAATGGAAACCAAAAATGATAGGAGGAATTGGAGGTTTTATCAAAGTAAGACAATATGATCAAATACCTATAGAAATTTGTGGAAAGAAGGCTATAGGTACAGTATTAGTGGGACCTACACCTGTCAACATAATTGGAAGAAACCTGTTGACTCAACTTGGATGTACACTAAATTTT
2839	Kouamou, V	Drug resistance and optimizing dolutegravir regimens for adolescents and young adults failing antiretroviral therapy.	AIDS	2019	31361272	263420	Zimbabwe	2017-01-20	RTV, ATV	C	Plasma	Dideoxy	MK583898	CCTCAAATCACTCTTTGGCAGCGACCCCTTGTCTCAATAAAAATAGGGGGCCAGATAAAGGAGGCTCTCTTAGACACAGGAGCAGATGATACAGTATTAGAAGAAAYAAATTTGCCAGGGAAATGGAAACCAAAAATGATAGGAGGAATTGGAGGTTTTATCAAAGTAAGACAGTATGAGGAAATACCCATAGAAATTTGTGGAAAAAAGGCTATAGGTACAGTATTAGTGGGGCCTACACCTGTCAACATAATTGGAAGAAACATGTTGACTCAGCTTGGATGCACACTAAATTTT
2839	Kouamou, V	Drug resistance and optimizing dolutegravir regimens for adolescents and young adults failing antiretroviral therapy.	AIDS	2019	31361272	263421	Zimbabwe	2016-08-19	RTV, ATV	C	Plasma	Dideoxy	MK583897	GTAAAGGAGGCTCTCTTAGACACAGGAGCAGATGATACAGTATTAGAAGAAATAAATTTGCCAGGGAAATGGAAACCAAAAATGATAGGGGGAATTGGAGGTTTTATCAAAGTAAGGCAGTATGATCAAATAGTTATAGACATTTGTGGAAAAAAGGCTATAGGTACAGTATTAGTAGGACCTACACCTGTCAATATAATTGGAAGAAACATGTTAACTCAGCTAGGATGCACACTAAATTTT
2839	Kouamou, V	Drug resistance and optimizing dolutegravir regimens for adolescents and young adults failing antiretroviral therapy.	AIDS	2019	31361272	263423	Zimbabwe	2017-03-15	RTV, ATV	C	Plasma	Dideoxy	MK583895	CCTCAAATCACTCTTTGGCAGCGACCCCTYGTCTCAATAAAAATAGGGGGYCAGATAAAGGAGGCTCTCTTAGACACAGGAGCAGATGATACAGTATTAGAAGAAATAAATTTGCCAGGGAAATGGAAACCAAAAATGATAGGAGGAATTGGAGGTTTTATCAAAGTAAGACAGTATGAACAAATACCTATAGAAATTTGTGGRAAAAAGGCWATAGGTACAGTATTAGTAGGACCTACCCCTGTCAACATAATTGGAAGAAATCTGTTGACTCAGCTTGGATGCACACTAAATTTC
2839	Kouamou, V	Drug resistance and optimizing dolutegravir regimens for adolescents and young adults failing antiretroviral therapy.	AIDS	2019	31361272	263430	Zimbabwe	2017-03-16	RTV, ATV	C	Plasma	Dideoxy	MK583888	CCTCAAATCACTCTTTGGCAACGACCCSTTGTCTCAGTAAAAGTAGGGGGCCAGTTAAGGGAGGCTATCTTAGACACAGGAGCAGATGATACAGTATTAGAAGACATAAATTTGCCAGGAAAATGGAAACCAAGAATAATAGGRGGAATTGGAGGTTTTATCAAAGTAAGACAGTATGATCAAATACCTATAGAAATYTGTGGAAAAAAGACWATAGGTACAGTRTTAGTAGGACCAACACCTGTTAACATARTTGGAAGGAATACGTTGACTCAGCTAGGATGCACACTAAATTTT
2839	Kouamou, V	Drug resistance and optimizing dolutegravir regimens for adolescents and young adults failing antiretroviral therapy.	AIDS	2019	31361272	263436	Zimbabwe	2016-11-23	RTV, ATV	C	Plasma	Dideoxy	MK583882	CCTCAAATCACTCTTTGGCAGCGACCCCTTGTCACAATAAAAGTAGGGGGCCAACTAAAGGAGGCTCTCCTAGACACAGGGGCAGATGATACAGTATTAGAAGAAATAAATTTGCCAGGGAAATGGAAGCCAAAAATGATAGGAGGAATTGGAGGTTTTATCAAAGTAAGACAGTATGATCAAATACCCATAGAAATTTGTGGAAAAAAGGCTATAGGTACAGTATTAGTGGGGCCTACACCTGTCAACATAATTGGAAGGAACATGTTGACTCAGCTTGGATGTACACTAAATTTT
2839	Kouamou, V	Drug resistance and optimizing dolutegravir regimens for adolescents and young adults failing antiretroviral therapy.	AIDS	2019	31361272	263439	Zimbabwe	2017-06-20	RTV, ATV	C	Plasma	Dideoxy	MK583879	CCTCAGATCACTCTTTGGCAGCGACCCCTTGTCTCAATAAAAGTAGGGGGCCAAATAAAGGAAGCTCTCTTAGACACAGGAGCAGATGATACAGTATTAGAAGAAATAAATTTGCCAGGAAAATGGAAACCAAAAATGATAGGAGGAATTGGAGGTTTTATCAAAGTAAGACAGTATGAAGAAATACCTATAGAAATTTGTGGAAAAAAGGCTATAGGGACAGTATTAGTAGGACCTACACCTGTCAACATAATTGGAAGAAACTTGTTGACTCAGCTTGGATGTACCCTAAATTTT
2839	Kouamou, V	Drug resistance and optimizing dolutegravir regimens for adolescents and young adults failing antiretroviral therapy.	AIDS	2019	31361272	263441	Zimbabwe	2016-12-20	RTV, ATV	C	Plasma	Dideoxy	MK583877	CCTCAAATCACTCTTTGGCAGCGACCCCTTGTCTCAATAAGAGTAGGAGGCCAAATAAAGGAAGCTCTCTTAGACACAGGAGCAGATGATACAGTATTAGAAGAAATAAATTTGCCAGGAAAATGGAAACCAAAAATGATAGGAGGAATTGGAGGTTTTATCAAAGTAAGACAGTATGATCAAATACAGATAGAAATTTGTGGAAAAAAGGCYATAGGTACAGTATTAGTAGGACCTACACCTGTCAACATAATTGGAAGAAATTTGTTGACTCAGATTGGATGTACACTAAATTTC
2839	Kouamou, V	Drug resistance and optimizing dolutegravir regimens for adolescents and young adults failing antiretroviral therapy.	AIDS	2019	31361272	263442	Zimbabwe	2016-10-10	RTV, ATV	C	Plasma	Dideoxy	MK583876	CCTCAAATCACTCTTTGGCAGCGACCCCTKGTCACAATAAAARTAGGAGGCCAATTAAGAGAAGCCCTCTTAGACACAGGAGCAGATGATACAGTATTAGAAGATATAGATTTGCCAGGAAAATGGAAACCAAAAATGATAGGAGGAATTGGGGGCTTTATCAAAGTAAGACAGTATGAAGAAATACTTATAGAAATTTGTGGAAAAAAGGCTATAGGTACAGTATTAATAGGACCTACACCTGTCAACATAATTGGAAGGAATATGTTGACTCAGCTTGGATGCACACTAAATTTT
2839	Kouamou, V	Drug resistance and optimizing dolutegravir regimens for adolescents and young adults failing antiretroviral therapy.	AIDS	2019	31361272	263443	Zimbabwe	2017-02-27	RTV, ATV	C	Plasma	Dideoxy	MK583875	CCTCAAATCACTCTTTGGCAACGACCCCTTGTCACAATAAARGTAGGGGGCCAAKTAAAAGAGGCTCTCTTAGACACAGGAGCAGATGATACAGTAYTAGAAGARATAAATTTGCCAGGAAAATGGAAACCAAAAATGATAGGAGGAATTGGAGGTTTTATCAAAGTAAGACAGTATGATCAAATACTTATAGAAATTTGTGGAAAAAAGGCTATTGGTACAGTATTAGTAGGGCCTACACCTGTCAACATAATTGGAAGAAACATGTTGACTCAGCTTGGATGCACACTAAATTTT
2839	Kouamou, V	Drug resistance and optimizing dolutegravir regimens for adolescents and young adults failing antiretroviral therapy.	AIDS	2019	31361272	263445	Zimbabwe	2016-12-07	RTV, ATV	C	Plasma	Dideoxy	MK583873	CCTCAGATCACTCTTTGGCAGCGACCCCTTGTCACAATAAGAGTAGGGGGCCAGATAAAGGAGGCTCTCTTAGACACAGGAGCAGATGATACAGTATTAGAAGAAATAACATTGCCAGGAAAATGGAAACCAAAAATGATAGGRGGAATTGGAGGTTTTATCAAAGTAAGACAGTATGATCAAATACTTATAGAAATTTGTGGAAAAAAGGCTATAGGTACAGTATTAGTAGGGCCCACACCGGTCAACATAATTGGAAGAAATATGTTGACTCAGCTTGGATGCACACTAAATTTT
2839	Kouamou, V	Drug resistance and optimizing dolutegravir regimens for adolescents and young adults failing antiretroviral therapy.	AIDS	2019	31361272	263446	Zimbabwe	2016-10-11	RTV, ATV	C	Plasma	Dideoxy	MK583872	CCTCAAATCACTCTTTGGCAGCGACCCCTTGTCTCAATAAAAGTAGGGGGCCAGACAAAGGAGGCTCTCTTAGATACAGGAGCAGATGATACAGTATTAGAAGAAATAAATTTGCCAGGAAAATGGAAACCAAAAATGATAGGAGGAATTGGAGGTTTTATCAAAGTAAGACAGTATGATCAAATACCTATAGAAATTTGTGGGAAAAAGGCTATAGGTACAGTATTAGTAGGACCTACACCTGTCAACATAATTGGAAGAAATATGTTGACTCAACTTGGGTGCACACTAAATTTT
2839	Kouamou, V	Drug resistance and optimizing dolutegravir regimens for adolescents and young adults failing antiretroviral therapy.	AIDS	2019	31361272	263448	Zimbabwe	2017-04-04	RTV, ATV	C	Plasma	Dideoxy	MK583870	CCTCAAATCACTCTTTGGCARCGACCCCTTGTCTCAATAAAAATAGGGGAYCAAATAAAGGAGGCTCTCTTAGACACAGGAGCAGATGATACAGTATTAGAAGAAATAAATTTRCCAGGRAAATGGAAACCAAGAATGATAGGRGGAATTGGAGGTTTTATCAAAGTAAGRCARTATGAACAAATACCTATAGAAATTTGTGGRAAAARGGCTATAGGTACAGTATTAGTRGGACCTACACCTGTCAACATAATTGGGAGAAACATGTTGACTCARCTTGGATGCACACTAAATTTT
2839	Kouamou, V	Drug resistance and optimizing dolutegravir regimens for adolescents and young adults failing antiretroviral therapy.	AIDS	2019	31361272	263451	Zimbabwe	2016-08-29	RTV, ATV	C	Plasma	Dideoxy	MK583867	CCTCAAATCACTCTTTGGCAACGACCCCTTGTCACAATAAAAGTAGRGGGCCAGCTAAAGGAGGCTYTTTTAGATACAGGAGCAGATGAYACAGTATTAGAAGAAATAAATTTGCCAGGAAAATGGAAACCAAAAATGATAGGGGGAATTGGAGGTTTTATCAAAGTTAGACAGTATGATCAAATAGCTATAGAAATTTGTGGGAAAAAGGCGGTAGGTACAGTATTAGTAGGACCTACACCTGTCAACATAATTGGCAGAAATCTGTTGACTCAACTTGGATGTACACTAAATTTT
2839	Kouamou, V	Drug resistance and optimizing dolutegravir regimens for adolescents and young adults failing antiretroviral therapy.	AIDS	2019	31361272	263453	Zimbabwe	2016-08-01	RTV, ATV	C	Plasma	Dideoxy	MK583865	CCTCAAATCACTCTTTGGCAGCGACCCCTTGTCACAATAAAAGTAGGGGGCCAAATAAAGGAGGCTCTCTTAGACACAGGAGCAGATGATACAGTATTAGAGGAAATAAATTTGCCAGGAAAATGGAAACCAAAAATGATAGGAGGAATTGGAGGTTTTATCAAAGTAAGACAATATGATCAAATAAGCCTAGAAATTTGTGGAAAAAAGGCTATAGGTACAGTGTTAGTGGGACCTACACCTGTCAACATAATTGGAAGAAACATGTTGACTCAGCTTGGATGCACACTAAATTTT
2839	Kouamou, V	Drug resistance and optimizing dolutegravir regimens for adolescents and young adults failing antiretroviral therapy.	AIDS	2019	31361272	263475	Zimbabwe	2016-09-06	RTV, ATV	C	Plasma	Dideoxy	MK583843	CCTCAAATCACTCTTTGGCAACGACCCGTTGTCACAGTAAAGGTAGGGGGCCARATAAGGGAGGCTATCTTAGACACAGGGGCAGATGATACAGTATTAGAAGACATAAATTTGCCAGGGAAATGGAAACCAAAAATGATAGGAGGAATTGGAGGTTTTATCAAAGTTAGAGAATATGATCAAGTACACATAGAAATTTGTGGAAAAAAGGTTATAGGTACAGTACTAGTAGGACCTACACCTGTCAACATAATTGGAAGAAATACGTTGACCCAGCTTGGATGCACCTTAAATTTT
2839	Kouamou, V	Drug resistance and optimizing dolutegravir regimens for adolescents and young adults failing antiretroviral therapy.	AIDS	2019	31361272	263478	Zimbabwe	2017-04-26	RTV, ATV	C	Plasma	Dideoxy	MK583840	CCTCAGATCACTCTTTGGCAGCGACCCCTTGTCACAATAAAARTAGGGGGCCAGAYAAAGGAGGCTCTMTTAGACACAGGRGCRGATGATACAGTATTAGAAGAAATAAATTTGCCAGGAAAATGGAAACCAAAAATGATAGGAGGAATTGGAGGTTTTATCAAAGTAAGACAGTATGATCAAATACTTATAGAAATTTGTGGAAAAAAGGCTATAGGTACAGTATTAGTGGGACCTACACCTGTCAACATAATTGGAAGGAATATGTTGACTCAGCTTGGATGCACACTAAATTTT
2839	Kouamou, V	Drug resistance and optimizing dolutegravir regimens for adolescents and young adults failing antiretroviral therapy.	AIDS	2019	31361272	263483	Zimbabwe	2016-09-26	RTV, ATV	C	Plasma	Dideoxy	MK583835	CCTCAGATCACTCTTTGGCAGCGACCCCTTGTCACAATAAAAGTAGGGGGACAATTAAAAGAGGCTCTCTTAGACACAGGAGCAGATGATACAGTATTAGAAGAAATAAATTTGCCAGGAAAATGGAARCCAAAAATGATAGGAGGAATTGGAGGTTTTATCAAAGTAAGACARTATGATCAAATACCCATAGAAATTTGTGGAAAAAAGGCTATAGGTACAGTATTAGTGGGACCTACACCTGTCAACATAATTGGAAGAAATCTGTTGACTCAGCTTGGATGTACATTAAATTTT
2839	Kouamou, V	Drug resistance and optimizing dolutegravir regimens for adolescents and young adults failing antiretroviral therapy.	AIDS	2019	31361272	263486	Zimbabwe	2017-05-08	RTV, ATV	C	Plasma	Dideoxy	MK583832	CCTCAAATCACTCTTTGGCAACGACCCCTTGTCTCAATAAAAGTAGGGGGCCAGACAAGAGAGGCTCTCTTAGACACAGGAGCAGATGATACAGTATTAGAAGACATAGAGTTGCCAGGGAGATGGAAACCAAAAATGATAGGAGGAATTGGAGGTTTTATCAAAGTAAAACAGTATGATCAAATACCCATAGAAATTTGTGGAAAAAAGGCAGTAGGTACAGTATTAGTGGGACCTACACCTGTCAACATAATTGGCAGAAATATGTTGACCCAGCTTGGATGCACATTAAATTTT
2839	Kouamou, V	Drug resistance and optimizing dolutegravir regimens for adolescents and young adults failing antiretroviral therapy.	AIDS	2019	31361272	263489	Zimbabwe	2016-08-04	RTV, ATV	C	Plasma	Dideoxy	MK583829	CCTCAAATCACTCTTTGGCAGCGACCCCTTGTCACAATAAAARTAGGGGGCCAGATAAAGGAGGCTCTCTTAGACACAGGAGCAGATGATACAGTATTAGAAGATATAAATTTGCCAGGAAAATGGAAACCAAAAATGATAGGGGGAATTGGAGGTTTTATCAAAGTAAGACAGTATGAACAAGTACCCATAGAAATTTGTGGAAAAAAGGCTATAGGTACAGTATTAGTGGGACCTACACCTATCAACATAATTGGAAGAAATATGTTGACTCAGCTTGGATGCACACTAAATTTT
2839	Kouamou, V	Drug resistance and optimizing dolutegravir regimens for adolescents and young adults failing antiretroviral therapy.	AIDS	2019	31361272	263490	Zimbabwe	2017-04-10	RTV, ATV	C	Plasma	Dideoxy	MK583828	CCTCAAATCACTCTTTGGCAGCGACCCCTTGTTACAATAAAAATAGGGGGCCAAACAAAGGAAGCTCTCTTAGATACAGGAGCAGATGATACAGTATTAGAAGAAATAAATTTGCCAGGAAAATGGAAACCAAAAATGATAGGAGGRATTGGAGGTTTTATCAAAGTAAGACAGTATGAACAAATACCCATAGAAATTTGTGGAAAAAAGGCAGTAGGTACAGTATTAGTGGGACCTACACCTGTCAACATAATTGGAAGAAATCTGTTGACTCAACTTGGATGCACWCTAAATTTT
2839	Kouamou, V	Drug resistance and optimizing dolutegravir regimens for adolescents and young adults failing antiretroviral therapy.	AIDS	2019	31361272	263500	Zimbabwe	2016-08-15	RTV, ATV	C	Plasma	Dideoxy	MK583818	CCTCAAATCACTCTTTGGCAGCGACCCCTTGTCACAATAAAAGTAGAGGGCCAAATAAAGGAGGCCCTCCTAGATACAGGAGCAGATGATACAGTATTAGAAGACATAAATTTACCTGGTAGATGGAAACCAAAAATGATAGGGGGAATTGGAGGTTTTATCAAAGTAAGACAGTATGAACAAGTACCCATAGAAATTTGTGGAAAAAAGGCTGTAGGTACAGTATTAGTAGGRCCTACACCTGTCAACATAATTGGAAGAAATCTGTTGACACAGCTTGGMTGTACACTAAATTTT
2839	Kouamou, V	Drug resistance and optimizing dolutegravir regimens for adolescents and young adults failing antiretroviral therapy.	AIDS	2019	31361272	263505	Zimbabwe	2017-01-17	RTV, ATV	C	Plasma	Dideoxy	MK583813	CCTCAAATCACTCTTTGGCAGCGACCCCTTGTCACAATAAAAATAGGGGGTCAGATAAAAGAAGCTCTCCTAGATACAGGAGCAGATGATACAGTATTAGAAGAATTAAATTTGCCAGGAAAATGGAAACCAAAAATGATAGGAGGAATTGGAGGMTTTATYAAAGTAAGACAATATGAGSAMRTACCCATAGAAATTTGTGGAAAAAAGGCTATAGGTACAGTWTTRGTGGGACCTACACCTGTYAAYATAATTGGAAGAAATATGYTAACACAGCTTGGATGCACACTAAATTTT
2839	Kouamou, V	Drug resistance and optimizing dolutegravir regimens for adolescents and young adults failing antiretroviral therapy.	AIDS	2019	31361272	263510	Zimbabwe	2016-12-13	RTV, ATV	C	Plasma	Dideoxy	MK583808	CCTCAAATCACTCTTTGGCAGCGACCCCTTGTCTCAATAAAAGTAGGGGGCCAGACAAGGGAGGCTCTCTTAGACACAGGAGCAGATGATACAGTATTAGAGGAAATAAATTTGCCAGGAAAATGGAAACCAAAAATGATAGGAGGAATTGGAGGTTTTATCAAAGTAAGACARTATGATCAAGTAGTTATAGAAATTTGTGGAAAAAAGGCTATAGGTACAGTATTAGTGGGACCTACACCTGTCAACATAATTGGRAGAAATCTGTTGACTCAGCTTGGATGCACACTAAATTTT
2839	Kouamou, V	Drug resistance and optimizing dolutegravir regimens for adolescents and young adults failing antiretroviral therapy.	AIDS	2019	31361272	263511	Zimbabwe	2016-10-19	RTV, ATV	C	Plasma	Dideoxy	MK583807	CCTCAAATCACTCTTTGGCAGCGACCCCTTGTCACAATAAAAGTAGGGGGCCAGATAAAGGAGGCTCTTTTAGACACAGGAGCAGATGATACAGTATTAGAAGAAATAAATTTGCCAGGAAAATGGAAACCAAAAATGATAGGGGGAATTGGAGGTTTTATCAAAGTAAGACAGTATGATCAGATACTTATAGAAATTTGTGGGAAAAAGGCTATAGGTTCAGTATTAGTGGGACCCACACCTGTCAACATAATTGGAAGAAATATGTTGACTCAACTTGGATGCACACTAAATTTT
2839	Kouamou, V	Drug resistance and optimizing dolutegravir regimens for adolescents and young adults failing antiretroviral therapy.	AIDS	2019	31361272	263512	Zimbabwe	2017-03-07	RTV, ATV	C	Plasma	Dideoxy	MK583806	CCTCAAATCACTCTTTGGCAACGACCCCTTGTCACAATAAAAGTAGSGGGCCAGACAAGGGARGCTCTCCTAGATACAGGAGCAGATGATACTGTATTAGAAGACATAAATTTGCCAGGAAAATGGAAGCCAAAAATGATAGGAGGAATTGGAGGTTTTATCAAAGTAAGAGAGTATGATGAGRTACCTATAGAAATTTGTGGAAARAAAGCTATAGGTTCAGTATTAGTGGGACCTACACCTATGAACATAGTTGGAAGAAATACGTTGACACAGCTTGGTTGCACACTAAATTTT
2839	Kouamou, V	Drug resistance and optimizing dolutegravir regimens for adolescents and young adults failing antiretroviral therapy.	AIDS	2019	31361272	263514	Zimbabwe	2016-12-05	RTV, ATV	C	Plasma	Dideoxy	MK583804	CCTCAAATCACTCTTTGGCAACGACCCCTTRTCTCAATAAAAGTAGGAGGCCAGACAAGGGAAGCTCTCCTGGATACAGGAGCAGATGATACAGTAWTAGAAGACATAAMTTTGCCAGGAAAATGGAAACCAAAAATAATAGGAGGAATTGGTGGTTTTATCARAGTAAGACAGTATGATGAAGTACYTATAGAAATTTGTGGAAAAAAGAYTAYAGGTACAGTATTAGTGGGACCYACACCTRTCAACRTARTTGGAAGAARYCYGTTGACACAGCTTGGATGTACACTAAATTTT
2839	Kouamou, V	Drug resistance and optimizing dolutegravir regimens for adolescents and young adults failing antiretroviral therapy.	AIDS	2019	31361272	263515	Zimbabwe	2017-06-08	RTV, ATV	C	Plasma	Dideoxy	MK583803	CCTCAAATCACTCTTTGGCAGCGACCCTATGTCACAATAAAAGTAGGGGGCCAAGTAACAGAGGCTCTTTTAGATACAGGAGCAGATGATACAGTATTAGAAGACATAAATTTGCCAGGGAAATGGAAACCAAAAATAATAGGAGGAATTGGAGGTTTTATCAAAGTAARACAGTATGATCAMATACCCATAGAAATTTGTGGAAAAAAGGTTATAGGTTCAGTATTGGTAGGACCTACACCTGTCAACATAGTTGGAAGAAATACGATGACTCAGCTTGGATGTACACTAAATTTT
2839	Kouamou, V	Drug resistance and optimizing dolutegravir regimens for adolescents and young adults failing antiretroviral therapy.	AIDS	2019	31361272	263517	Zimbabwe	2017-05-31	RTV, ATV	C	Plasma	Dideoxy	MK583801	CCTCAAATCACTCTTTGGCAACGACCCCTTGTCTCAATAAAAGTAGGGGGACAGATAAAAGAGGCTCTATTAGACACAGGAGCAGATGATACAGTATTAGAAGAAATAAATTTGCCAGGAAAATGGAAACCAAAAATGATAGGAGGAATTGGAGGTTTTATCAAAGTAAGACAATATGATCAAATACAGATAGAMATTTGTGGAAAAAAGGCTATAGGTACAGTATTAGTAGGACCTACACCTGTCAACATAATTGGAAGAAACTTGTTGACTCAGCTTGGATGTACACTAAATTTT
2839	Kouamou, V	Drug resistance and optimizing dolutegravir regimens for adolescents and young adults failing antiretroviral therapy.	AIDS	2019	31361272	263533	Zimbabwe	2017-05-11	RTV, ATV	C	Plasma	Dideoxy	MK583785	CCTCAGATCACTCTTTGGCAGCGACCCCTTGTCTCAATAAAAATAGGGGGCCAGATAAAGGAGGCTCTCTTAGACACAGGAGCAGATGATACAGTATTAGAAGAAATAAATTTGCCAGGAAAATGGAAACCAAAAATGATAGGRGGAATTGGAGGTTTTATCAAAGTAAGGCAGTATGATCAAATATCTATGGAAATTTGTGGAAAAAAGGCTATAGGTACAGTATTAGTAGGACCTACACCTATCAACATAATTGGTAGAAATATGTTGACCCAGCTTGGATGCACATTAAATTTT
2839	Kouamou, V	Drug resistance and optimizing dolutegravir regimens for adolescents and young adults failing antiretroviral therapy.	AIDS	2019	31361272	263535	Zimbabwe	2017-05-17	RTV, ATV	C	Plasma	Dideoxy	MK583783	CCTCAAATCACTCTTTGGCAGCGACCCCTTGTCACAATAAARGTAGGGGGCCAAATAARGGAGGCCCTATTAGACACAGGAGCAGATGATACAGTATTAGAAGAAATRAATTTGCCAGGGAAATGGAAACCAAAAATGATAGGRGGAATTGGAGGTTTTATCAAAGTAAAACAGTATGATCAAATACCTATGGAAATTTGTGGAAAAAAGGCTATAGGTACAGTATTAATAGGGCCTACACCTGTCAACATAATTGGMAGAAATTTGTTGACCCAGCTTGGATGCACACTAAATTTT
2839	Kouamou, V	Drug resistance and optimizing dolutegravir regimens for adolescents and young adults failing antiretroviral therapy.	AIDS	2019	31361272	263544	Zimbabwe	2016-07-15	RTV, ATV	C	Plasma	Dideoxy	MK583774	CCTCAAATCACTCTTTGGCARCGACCAGTTGTTACAATAAAAGTAGGGGGCCAGACAAARGAGGCTCTCTTAGACACAGGAGCAGATGATACAGTATTAGAAGAAATAAATTTGCCAGGAAAATGGAAGCCAAAAATGATAGGAGGGATTGGAGGTTTTATCAAAGTAAGACAGTATGATCAAATARCTATAGAAATTTGTGGAAAAAAGGCTATAGGTACAGTATTAGTAGGACCTACACCTGTCAACATAATTGGAAGGAATCTGTTGACTCAGCTTGGATGCACACTAAATTTT
2839	Kouamou, V	Drug resistance and optimizing dolutegravir regimens for adolescents and young adults failing antiretroviral therapy.	AIDS	2019	31361272	263547	Zimbabwe	2017-04-24	RTV, ATV	C	Plasma	Dideoxy	MK583771	CCTCAAATCACTCTTTGGCAGCGACCCCTTGTCTCAATAAAARTAGGAGGYCAGACAAAGGAGGCTCTCTTAGACACAGGAGCAGATGATACAGTRTTAGAAGACATAAATTTGMCAGGAAAATGGAAACCAARAATGATAGGAGGAATTGGAGGTTTTATCAAAGTAAGACAATATGAAGAMATACCCATAGAAATTTGTGGAAAAAAGGCTATAGGTACAGTATTAGTTGGGCCTACACCYGTCAAYATAATTGGRAGAAATATRTTGACACARCTTGGATGTACACTAAATTTT
2839	Kouamou, V	Drug resistance and optimizing dolutegravir regimens for adolescents and young adults failing antiretroviral therapy.	AIDS	2019	31361272	263549	Zimbabwe	2017-02-23	RTV, ATV	C	Plasma	Dideoxy	MK583769	CCTCAAATCACTCTTTGGCAGCGACCCCTTGTCTCAATAAAAGTAGGGGGCCAAATAAAGGAGGCTCTATTAGACACAGGAGCAGATGATACAGTATTAGAAGAAATAAATTTGCCAGGAAAATGGAAACCAAAAATGATAGGAGGAATTGGAGGCTTTATCAAAGTAAGACARTATGATCAAATACCTATAGAAATTTGTGGRAAAAAGGCTATAGGTACAGTATTAGTGGGACCTACACCTGTCAACATAATTGGAAGAAATMTGTTGACTCAGCTTGGATGTACMCTAAATTTT
2839	Kouamou, V	Drug resistance and optimizing dolutegravir regimens for adolescents and young adults failing antiretroviral therapy.	AIDS	2019	31361272	263550	Zimbabwe	2016-08-17	RTV, ATV	C	Plasma	Dideoxy	MK583768	CCTCAAATCACTCTTTGGCAGCGACCCCTTGTCTCAATAAAAGTAGGAGGCCAARTAAARGAGGCTCTCTTAGACACAGGGGCAGATGATACAGTATTAGAAGAATTAAATTTACCAGGRAAATGGAAACCAAAAATGATAGGAGGAATTGGAGGGTTTATCAAAGTAAGACAGTATGATCAAATACCTATAGAAATTTGTGGAAAAAAGGCTATAGGTACAGTATTAGTAGGACCTACACCTGTCAACATAATTGGAAGAAATCTGTTGACTCAGCTTGGATGTACACTAAATTTC
2869	Kantor, R	Pretreatment HIV Drug Resistance and HIV-1 Subtype C Are Independently Associated With Virologic Failure: Results From the Multinational PEARLS (ACTG A5175) Clinical Trial	Clin Infect Dis	2015	25681380	268300	South Africa	2006-01-27	ATV	C	Plasma	Dideoxy		CCTCAAATCACTCTTTGGCAGCGACCCCTTGTCACAATAAAAATAGGGGGTCAGGTAAAGGAGGCTCTCTTAGACACAGGAGCAGATGAYACAGTATTAGAGGAAATAAATTTGCCAGGAAAATGGAAACCAAAAATGATAGGAGGAATTGGAGGTTTTATCAAAGTAAGACAGTATGATCAAATACTTATAGAAATTTGTGGAAAAAAGGCTATAGGTACAGTATTAGTAGGACCTACACCTGTCAACATAATTGGAAGAAATATGTTGACTCAGCTTGGGTGCACACTAAATTTT
2869	Kantor, R	Pretreatment HIV Drug Resistance and HIV-1 Subtype C Are Independently Associated With Virologic Failure: Results From the Multinational PEARLS (ACTG A5175) Clinical Trial	Clin Infect Dis	2015	25681380	268303	South Africa	2008-01-05	RTV, ATV	C	Plasma	Dideoxy		CCTCAAATCACTCTTTGGCAGCGACCCCTTGTCTCAATAAAAGTAGGGGGGCAGATAAAGGAGGCTCTCTTAGATACAGGAGCAGATGATACAGTATTAGAAGACATAAATTTGCCAGGAAAATGGAAACCAAAAATGATAGGAGGAATTGGAGGTTTTATCAAAGTAAGACAGTATGATCAGATAGTTATAGAAATTTGTGGAAAAAAGGCTATAGGTACAGTATTAGTGGGACCCACACCTGTCAACATAATTGGAAGAAATATGTTGACTCAGCTTGGATGCACACTAAATTTT
2869	Kantor, R	Pretreatment HIV Drug Resistance and HIV-1 Subtype C Are Independently Associated With Virologic Failure: Results From the Multinational PEARLS (ACTG A5175) Clinical Trial	Clin Infect Dis	2015	25681380	268306	Malawi	2006-07-02	ATV	C	Plasma	Dideoxy		CCTCAAATCACTCTTTGGCAMCGACCCCTTGTCACAATAAAAGTAGGGGGCCAGATAAAGGAGGCTCTCTTAGATACAGGAGCAGATGACACAGTATTARAAGAAATAAATTTGCCAGGGAAATGGAAACCAAAAATGATAGKAGGAMTTGGAGGTTTTATCAAAGTAAGACAGTATGATCAGATAACTATAGAAATTTGTGGAAAAAAGGCTATAGGTGCAGTATTAGTAGGCCCTACACCTGTCAACATAATTGGAAGAAATCTGTTGACTCAGCTTGGYTGCACACTAAATTTT
2869	Kantor, R	Pretreatment HIV Drug Resistance and HIV-1 Subtype C Are Independently Associated With Virologic Failure: Results From the Multinational PEARLS (ACTG A5175) Clinical Trial	Clin Infect Dis	2015	25681380	268313	Malawi	2007-12-10	ATV	C	Plasma	Dideoxy		CCTCAGATCACTCTTTGGCAACGACCCCTTGTATCAATAAAAGTAGGGGGCCAGATAAGGGAGGCTCTCTTAGACACAGGAGCAGATGATACAGTATTAGAAGAAATAAATTTGCCAGGAAAATGGAAACCAAAAATGGTAGGAGGAATTGGAGGTTTTATCAAAGTAAGACAGTATGATCAAATACCTATAGAAATTTGTGGAAAAAAGGCTATAGGTACAGTMTTAATAGGGCCTACACCTGTCAACATAATTGGAAGGAATATGTTGACTCAGCTTGGATGCACACTAAATTTT
2869	Kantor, R	Pretreatment HIV Drug Resistance and HIV-1 Subtype C Are Independently Associated With Virologic Failure: Results From the Multinational PEARLS (ACTG A5175) Clinical Trial	Clin Infect Dis	2015	25681380	268316	U.S.	2006-01-03	ATV	B	Plasma	Dideoxy		CCTCAGATCACTCTTTGGCAACGACCCCTTGTCACAATAGTGATAGRGGGGCAAGTAAAGGAAGCTCTATTAGAYACAGGAGCAGATGATACAGTATTAGAAGAAATGAATTTGCCAGGAAGATGGAAACCAAAAATGATAGGGGGAATTGGAGGTTTCATCAAAGTAAGRCAGTATGAGCAAATAACCATAGAAATCTGTGGACAAAAAGCTGTAGGTACAGTATTAATAGGCCCTACACCTGTCAACATAATTGGACGAAATCTGTTGACACAGATTGGTTGCACTTTAAATTTT
2869	Kantor, R	Pretreatment HIV Drug Resistance and HIV-1 Subtype C Are Independently Associated With Virologic Failure: Results From the Multinational PEARLS (ACTG A5175) Clinical Trial	Clin Infect Dis	2015	25681380	268319	Peru	2008-03-10	RTV, ATV	B	Plasma	Dideoxy		CCTCAGATCACTCTTTGGCAGCGACCCGTCGTCACAATAAAAGTAGGGGGGCAACTAAAGGAAGCTCTATTAGATACAGGAGCAGATGATACAGTATTAGAAGAAATAAATTTGCCAGGAAGATGGAAACCAAAAATGATAGGGGGAATTGGAGGTTTTATCAAAGTAAGACAATATGATCAGRTACACATTGAAATCTGTGGACATAAAGCTATAGGTACAGTATTAGTAGGMCCTACACCYGTCAACATAATTGGAAGAAATCTGTTGACTCAGMTTGGATGCACTTTAAATTTT
2869	Kantor, R	Pretreatment HIV Drug Resistance and HIV-1 Subtype C Are Independently Associated With Virologic Failure: Results From the Multinational PEARLS (ACTG A5175) Clinical Trial	Clin Infect Dis	2015	25681380	268323	Malawi	2006-02-03	ATV	C	Plasma	Dideoxy		CCTCAAATCACTCTTTGGCAGCGACCCCTTGTCACAATAAAAGTAGAGGGCCAGATAAGGGARGCTCTCTTAGACACAGGAGCAGATGAYACAGTATTAGAAGAAATAAATTTGCCAGGAAAATGGAAACCAAAAATGATAGGGGGAATTGGAGGTTTTATCAAAGTAAGACAGTATGATCAAATAGTTATAGAAATTTGTGGAAAAAAGGCTATAGGAACAGTATTAATAGGGCCTACACCTGTCAACATAATTGGAAGGAATCTGTTGACTCAGCTTGGATGTACACTAAATTTT
2869	Kantor, R	Pretreatment HIV Drug Resistance and HIV-1 Subtype C Are Independently Associated With Virologic Failure: Results From the Multinational PEARLS (ACTG A5175) Clinical Trial	Clin Infect Dis	2015	25681380	268324	South Africa	2009-07-31	ATV	C	Plasma	Dideoxy		CCTCAAATCACTCTTTGGCAGCGACCCCTTGTCACAATAAAAGTAGRGGGCCAGATAAAGGAGGCTCTCTTAGACACAGGGGCAGATGATACAGTATTAGAAGATATAAATTTGCCAGGKAAATGGAAACCAAAAATGATAGGAGGAATTGGAGGTTTTATCAAAGTAAGACAATATGATCAAATAAGTATAGAAATTTGTGGAAAAAAGGCTATAGGTTCAGTATTAGTGGGACCTACACCTGTCAACATAATTGGAAGAAAYATGTTGACTCAGCTTGGATGTACACTAAATTTT
2869	Kantor, R	Pretreatment HIV Drug Resistance and HIV-1 Subtype C Are Independently Associated With Virologic Failure: Results From the Multinational PEARLS (ACTG A5175) Clinical Trial	Clin Infect Dis	2015	25681380	268325	Malawi	2008-10-14	ATV	C	Plasma	Dideoxy		CCTCAAATCACTCTTTGGCAGCGACCCCTTGTCTCAATAAAAGTAGGGGGTCAGATCAAAGAGGCTCTCTTAGACACAGGAGCAGATGATACAGTATTAGAAGAAACAAGTCTGCCAGGAAAATGGAAACCAAGAATGATAGGAGGAATTGGAGGTTTTATCAAAGTAAGACAATATGATCAAATACCTATAGAAATTTGTGGAAAAAAGGCTATAGGTACAGTACTAGTGGGACCCACACCTGTCAACATAATTGGAAGGAATATGTTGACTCAGCTAGGATGCACACTAAATTTT
2869	Kantor, R	Pretreatment HIV Drug Resistance and HIV-1 Subtype C Are Independently Associated With Virologic Failure: Results From the Multinational PEARLS (ACTG A5175) Clinical Trial	Clin Infect Dis	2015	25681380	268329	Malawi	2006-05-08	ATV	C	Plasma	Dideoxy		CCTCAAATCACTCTTTGGCAGCGACCCCTTGTCTCAATAAAAGTAGGGGGCCAGATAAAGGAGGCTCTCTTAGACACAGGAGCAGATGATACAGTATTAGAAGAAATAAATTTGCCAGGAAAATGGAAACCAAAAATGATAGGGGGAATTGGAGGTTTTATCAAAGTAAGACAGTATGATCAAATACTTATAGAAATTTGTGGAAAAAAGGCTATAGGTACAGTATTAGTGGGACCTACACCTGTCAACATAATTGGAAGGAATATGTTGACACAGCTTGGATGTACACTAAATTTT
2869	Kantor, R	Pretreatment HIV Drug Resistance and HIV-1 Subtype C Are Independently Associated With Virologic Failure: Results From the Multinational PEARLS (ACTG A5175) Clinical Trial	Clin Infect Dis	2015	25681380	268339	Peru	2007-06-30	ATV	B	Plasma	Dideoxy		CCTCAGATCACTCTTTGGCAACGACCAGTAGTCACAGTAAAAATAGGGGGGCAACTAAAAGAAGCTCTATTAGACACAGGAGCAGATGATACAGTATTAGAAGAAATGAAYTTGCCGGGAAARTGGAAACCAAAAATGATAGGGGGWATTGGAGGTTTTATCAAAGTAAGACAATATGAAGAGATACCCATTGAAATCTGTGGACATAAAGCTATAGGTACAGTATTAATAGGACAAACACCTGTCAATATAATTGGAAGAAACATATTGACTCAAATTGGTTGCACTTTAAATTTT
2869	Kantor, R	Pretreatment HIV Drug Resistance and HIV-1 Subtype C Are Independently Associated With Virologic Failure: Results From the Multinational PEARLS (ACTG A5175) Clinical Trial	Clin Infect Dis	2015	25681380	268341	South Africa	2005-12-18	ATV	C	Plasma	Dideoxy		CCTCAAATCACTCTTTGGCAGCGACCCCTTGTCACAATAAAAATAGGGGGCCAGACAAAGGAGGCTCTCTTAGATACAGGAGCAGATGATACAGTATTARAAGAAATAAATTTGCCAGGAAAATGGAAACCAAAAATGATAGGGGGACTTGGAGGTTTTATTAAAGTAAGACAGTATGATGAAGTACTCATAGAAATTTGTGGAAAAAAGGYTATAGGTGCAGTATTAGTGGGACCCACACCTGTCAACATAATTGGAAGAAACATGTTGACTCAGCTTGGATGYACACTAAATTTT
2869	Kantor, R	Pretreatment HIV Drug Resistance and HIV-1 Subtype C Are Independently Associated With Virologic Failure: Results From the Multinational PEARLS (ACTG A5175) Clinical Trial	Clin Infect Dis	2015	25681380	268343	Zimbabwe	2006-06-26	ATV	C	Plasma	Dideoxy		CCTCAAATCACTCTTTGGCAGCGACCCCTTGTCTCAATAAAAGTAGGGGGCCAAATAAAGGAGGCTCTCTTAGACACAGGAGCAGATGATACAGTATTAGAAGAAATAAATTTGCCAGGAAAATGGAAACCAAAAATGATAGGAGGAATTGGAGGCTTTATCAAAGTAAGACAGTATGATCAAATAACTATRGAAATTTGTGGAAAAAAGGCTATAGGTACAGTRTTAGTAGGACCTACACCTGTTAACATAATTGGAAGAAATATGTTGACTCAGCTTGGATGCACACTAAATTTT
2869	Kantor, R	Pretreatment HIV Drug Resistance and HIV-1 Subtype C Are Independently Associated With Virologic Failure: Results From the Multinational PEARLS (ACTG A5175) Clinical Trial	Clin Infect Dis	2015	25681380	268345	Malawi	2007-11-13	ATV	C	Plasma	Dideoxy		CCTCAAATCACTCTTTGGCAGCGACCCCTTGTCTCAATAAAAGTAGGGGGCCAAATCAAGGAGGCTCTCTTAGACACAGGAGCAGATGATACAGTATTAGAAGAAATAGAATTACCAGGAAAATGGAAACCAAAAATGATAGGAGGAATTGGAGGTTTTATAAAAGTAAGASAGTATGATCAGATACATATAGAAATTTGTGGAAAAAAGGCTATAGGTACGGTATTAGTAGGGCCTACACCTGTCAACATAATTGGAAGRAACATGTTGACTCAGCTTGGATGCACACTAAATTTT
2869	Kantor, R	Pretreatment HIV Drug Resistance and HIV-1 Subtype C Are Independently Associated With Virologic Failure: Results From the Multinational PEARLS (ACTG A5175) Clinical Trial	Clin Infect Dis	2015	25681380	268349	Haiti	2006-09-18	ATV	B	Plasma	Dideoxy		CCTCAGATCACTCTTTGGCAACGACCCCTCGTCACAATAAARATAGGGGGGCAAYTAAAGGAAGCTCTATTAGATACAGGAGCAGATGATACAGTGTTAGAAGAAGTAAATTTGCCAGGAAAATGGAAACCAAAAATGATAGGRGGAATTGGAGGTTTTATCAAAGTGAGACAATATGATCAAATACCCATAGAAATCTGTGGACATAAAGYTATAGGTACAGTRYTAATAGGACCTACACCTATAAACATAATTGGAAGAAATCTGTTGACTCAACTTGRTTGCACTTTAAATTTT
2869	Kantor, R	Pretreatment HIV Drug Resistance and HIV-1 Subtype C Are Independently Associated With Virologic Failure: Results From the Multinational PEARLS (ACTG A5175) Clinical Trial	Clin Infect Dis	2015	25681380	268353	South Africa	2008-02-18	ATV	C	Plasma	Dideoxy		CCTCAAATCACTCTTTGGCAACGACCCCTTGTCACAATAAAAGTAGGGGGCCAAATAAARGAGGCTCTCTTAGACACAGGAGCAGATGATACAGTATTAGAAGAAATAAATTTGCCAGGAAAATGGAAACCAAAAATGATAGGAGGAATTGGAGGTTTTATCAAAGTAAGACAGTATGATCAAATACTTATAGAAATTTGTGGAAAAAAGGCTATAGGTACAGTATTAGTRGGGCCTACACCTGTCAACATAATTGGGAGAAACATGTTGACTCAGCTTGGATGCACACTAAATTTT
2869	Kantor, R	Pretreatment HIV Drug Resistance and HIV-1 Subtype C Are Independently Associated With Virologic Failure: Results From the Multinational PEARLS (ACTG A5175) Clinical Trial	Clin Infect Dis	2015	25681380	268358	Malawi	2005-12-06	ATV	C	Plasma	Dideoxy		CCTCAAATCACTCTTTGGCAGCGACCCCTTGTCACAATAAAAGTAGGGGGCCAGATAAARGARGCTCTCTTAGACACAGGAGCGGATGATACAGTGTTAGAAGAAATAAATTTGCCAGGRAAATGGAAACCAAAAATGATAGGAGGAATTGGAGGTTTTATCAAAGTAAGACAGTATGATGAAATACCTATAGAAATTTGTGGAAAAAAGGCTATAGGTACAGTATTAGTRGGACCTACACCTATCAACATAATTGGAAGGAATATGTTGACTCARCTTGSATGCACTCTAAATTTT
2869	Kantor, R	Pretreatment HIV Drug Resistance and HIV-1 Subtype C Are Independently Associated With Virologic Failure: Results From the Multinational PEARLS (ACTG A5175) Clinical Trial	Clin Infect Dis	2015	25681380	268363	Peru	2006-11-12	ATV	B	Plasma	Dideoxy		CCTCAGATCACTCTTTGGCAACGACCCCTTGTCACAATAAAGATAGGAGGGCAACTAAGGGAAGCTCTATTAGATACAGGAGCAGATGATACAGTACTAGAAGAAATAAATTTGCCAGGAAAATGGAAACCAAAAATGATAGGAGGAATTGGAGGCTTTATCAAAGTAAGACARTATGAGGAGGTRCCCATAGAAATCTGTGGGCATAAGGCTATAGGTACAGTATTARTAGGACCTACACCCGTCAACATAATTGGGAGGAATTTGTTGACTCAGCTWGGTTGCACTTTAAATTTT
2869	Kantor, R	Pretreatment HIV Drug Resistance and HIV-1 Subtype C Are Independently Associated With Virologic Failure: Results From the Multinational PEARLS (ACTG A5175) Clinical Trial	Clin Infect Dis	2015	25681380	268368	U.S.	2005-12-12	ATV	B	Plasma	Dideoxy		CCTCAAATCACTCTTTGGCAACGACCCCTCGTCACAATAAAGATAGGGGGGCAACTAAAGGAAGCTCTATTAGATACAGGAGCAGATGATACAGTATTAGAAGAAATGAGTTTGCCAGGAAGATGGAAACCAAAAATGATAGGGGGAATTGGAGGTTTTATCAAAGTAAGACAGTATGATCAGATACTCGTAGAAATCTGTGGACATAAAGCTATAGGTACAGTATTAGTAGGACCTACACCTGTCAACATAATTGGAAGAAATTTGTTGACTCAGATTGGTTGCACTTTAAATTTT
2869	Kantor, R	Pretreatment HIV Drug Resistance and HIV-1 Subtype C Are Independently Associated With Virologic Failure: Results From the Multinational PEARLS (ACTG A5175) Clinical Trial	Clin Infect Dis	2015	25681380	268378	U.S.	2005-12-12	ATV	B	Plasma	Dideoxy		CCTCAGATCACTCTTTGGCAACGACCCCTYGTCACAATAAGGATAGGGGGRCAGCTAAAGGAAGCTCTATTAGATACAGGAGCAGATGATACAATATTAGAAGATRTRGATTTGCCAGGAAGATGGAAACCAAAAATGATAGGGGGAATAGGAGGTTTTATCAAAGTAAGACAGTATGATCAGATACCCATAGAAATCTGTGGACATAAAGTTATATGTACAGTATTAGTAGGACCTACACCTGTCAACATAATTGGAAGAAATCTGTTGACTCAGCTTGGGTGCACTTTAAATTTT
2869	Kantor, R	Pretreatment HIV Drug Resistance and HIV-1 Subtype C Are Independently Associated With Virologic Failure: Results From the Multinational PEARLS (ACTG A5175) Clinical Trial	Clin Infect Dis	2015	25681380	268382	Brazil	2007-12-25	ATV	B	Plasma	Dideoxy		CCTCAGATCACTCTTTGGCAACGACCCCTCGTCCCAATAAACATAGGGGGGCAACTAAAGGAAGCTCTATTGGATACAGGAGCAGATGATACAGTATTAGAAGAAATGAGTTTGCCAGGAAGATGGAAACCAAAAATGATAGGGGGAATTGGAGGTTTTATCAAAGTAAGACAGTATGATCAGGTACAAATAGAAATCTGTGGACATAAAACTATAGGTACAGTATTAATAGGRCCTACACCTGTCAACATAATTGGAAGAAATCTGTTGACTCAGATTGGCTGCACTTTAAATTTT
2869	Kantor, R	Pretreatment HIV Drug Resistance and HIV-1 Subtype C Are Independently Associated With Virologic Failure: Results From the Multinational PEARLS (ACTG A5175) Clinical Trial	Clin Infect Dis	2015	25681380	268386	Peru	2008-07-04	ATV	B	Plasma	Dideoxy		CCTCAGATCACTCTTTGGCAACGACCCCTCGTCACCATAAGGATCGGGGGGCAACTAAAGGAAGCTCTATTAGATACAGGAGCAGATGATACAGTATTAGAAGACATGCATTTGCCAGGAAAATGGAAACCAAAAATGATAGGAGGAATTGGAGGTTTTATCAAAGTAAGACAGTATGATGAGATACCCCTAGAAATCTGTGGACATAAAGYTRTAGGTACAGTATTAATAGGAYCCACACCTGTCAACATAATTGGAAGAAATCTGTTGACCCAGCTTGGTTGCACTTTAAATTTT
2869	Kantor, R	Pretreatment HIV Drug Resistance and HIV-1 Subtype C Are Independently Associated With Virologic Failure: Results From the Multinational PEARLS (ACTG A5175) Clinical Trial	Clin Infect Dis	2015	25681380	268388	U.S.	2006-07-16	ATV	B	Plasma	Dideoxy		CCTCARATCACTCTTTGGCAACGACCACTCGTCWCAATAAAGATAGGGGGACAGCTAAAGGAAGCTCTATTAGATACAGGAGCTGATGATACAGTATTAGAAGAAATGRATTTGCCAGGRAGATGGAAACCAAAAATGATAGGGGGAATTGGAGGTTTTATCAAAGTAAGACAGTATGATCAGGTACCCATAGAAATCTGTGGRCATAAAGCTGAAGGTACAGTRTTAGTAGGACCTACACCTGTCAACATAATTGGMAGAAATYTGTTGACTCAGCTTGGTTGCACCTTAAATTTT
2869	Kantor, R	Pretreatment HIV Drug Resistance and HIV-1 Subtype C Are Independently Associated With Virologic Failure: Results From the Multinational PEARLS (ACTG A5175) Clinical Trial	Clin Infect Dis	2015	25681380	268390	India	2006-11-16	RTV, ATV	C	Plasma	Dideoxy		CCTCAAATCACTCTTTGGCAGCGACCCCTTGTCTCAATAATRGTAGGGGGTCAARTAAAAGAGGCTCTCTTAGATACAGGAGCAGATGATACAGTATTAGAAGAAATAAATTTGCCAGGAAAATGGAAACCAAAAATGATAGGAGGAATTGGAGGTTTTATCAAAGTAAGRCAATATGAACAAATACCTATAGAAATTTGTGGRAAAAAGGCTATTGGTACAGTATTAGTGGGACCCACACCGGTCAACATAATTGGCAGAAAYCTGTTGACTCAGCTTGGATGCACACTAAATTTT
2869	Kantor, R	Pretreatment HIV Drug Resistance and HIV-1 Subtype C Are Independently Associated With Virologic Failure: Results From the Multinational PEARLS (ACTG A5175) Clinical Trial	Clin Infect Dis	2015	25681380	268396	U.S.	2008-05-06	RTV, ATV	B	Plasma	Dideoxy		CCTCAGATCACTCTTTGGCAGCGACCCCTYGTCACAATAAGGRTAGGGGGGCAACTAAAGGAAGCTCTATTAGACACAGGAGCAGATGATACAGTATTRGAAGAAATGAATTTGCCAGGAAGATGGAARCCAAAAATGATAGGGGGAATTGGAGGTTTTATCAAAGTAAGACAGTATGATCAGATACTYGTAGAAATTTGTGGACATAAAGCTATAGGTACAGTATTAGTAGGACCTACACCTGTCAACATAATTGGAAGAAATCTGTTGACTCAGATTGGTTGCACTTTAAATTTT
2869	Kantor, R	Pretreatment HIV Drug Resistance and HIV-1 Subtype C Are Independently Associated With Virologic Failure: Results From the Multinational PEARLS (ACTG A5175) Clinical Trial	Clin Infect Dis	2015	25681380	268402	Brazil	2005-12-07	ATV	B	Plasma	Dideoxy		CCTCAAATCACTCTTTGGCAACGACCCCTAGTCACAATAAAGATAGGGGGGCAACTAAAGGAAGCTCTATTAGATACAGGAGCAGATGATACAGTATTAGAAGAAATGAATTTACCAGGAAGATGGAAACCAAAAATRATAGGGGGAMTTGGAGGTTTTATCAAAGTAAAACAGTATGATCAGATACCCATAGAAATCTGCGGACAGAAAAYTATAGGTACAGTATTAATAGGACCTACACCTGTCAACATAATTGGAAGAARTCTGTTGACTCAGATTGGCTGCACTTTAAATTTT
2869	Kantor, R	Pretreatment HIV Drug Resistance and HIV-1 Subtype C Are Independently Associated With Virologic Failure: Results From the Multinational PEARLS (ACTG A5175) Clinical Trial	Clin Infect Dis	2015	25681380	268413	Peru	2005-12-12	ATV	B	Plasma	Dideoxy		CCTCAAATCACTCTTTGGCAACGACCCGTCGTCACAATAAAAATAGGGGAGCAACTAAARGAAGCTCTATTAGATACAGGAGCAGATGATACAGTATTAGAAGAAATGAATTTGCCAGGAAGATGGAAACCAAGAATGATAGGGGGAATTGGAGGTTTTATCAAAGTAAGACAGTATGATCARATACCCATAGAAATCTGTGGACATAAARCTATAGGTACAGTATTAGTAGGACCTACACCTGTCAAYATAATTGGAAGAAATCTGTTGACCCARMTTGGTTGYACTTTAAATTTT
2869	Kantor, R	Pretreatment HIV Drug Resistance and HIV-1 Subtype C Are Independently Associated With Virologic Failure: Results From the Multinational PEARLS (ACTG A5175) Clinical Trial	Clin Infect Dis	2015	25681380	268419	U.S.	2007-12-01	ATV	CRF02_AG	Plasma	Dideoxy		CCTCAAATCACTCTTTGGCAACGACCCTTAGTCACAGTAAGAATAGGGGAACARCTAATAGAAGCCCTATTAGACACAGGAGCAGATGATACAGTATTAGAAGAAATARATTTACCAGGAAGATGGAAACCAAAAATGATAGGGGGAATTGGAGGTTTTATCAAAGTAAGACAGTATGATCAGATACYTATAGAAATTTGTGGAAAAAGGGCCATAGGTACAGTATTAGTAGGACCTACACCTGTCAACATAATTGGACGAAATATGTTGACTCAGATTGGYTGTACTCTAAATTTT
2869	Kantor, R	Pretreatment HIV Drug Resistance and HIV-1 Subtype C Are Independently Associated With Virologic Failure: Results From the Multinational PEARLS (ACTG A5175) Clinical Trial	Clin Infect Dis	2015	25681380	268434	India	2006-06-29	RTV, ATV	C	Plasma	Dideoxy		CCTCAAATCACTCTTTGGCAACGACCCCTTGTCTCAATAAAAGTAGAGGGYCAGATAAAAGAGGCTCTCTTAGACACAGGAGCAGATGATACAGTATTAGAAGAAATAAATTTGCCAGGAAGRTGGAAACCAAAAATGATAGGRGGAATTGGRGGTTTTATCAAAGTAAGACAATATGATCAAATAACTTTAGAAATTTGTGGAAAAAAGGCGATAGGTACAGTATTAGTGGGACCCACACCTGTCAACATAATTGGRAGAAAYATGTTGACTCAGCTTGGGTGCACACTAAATTTT
2869	Kantor, R	Pretreatment HIV Drug Resistance and HIV-1 Subtype C Are Independently Associated With Virologic Failure: Results From the Multinational PEARLS (ACTG A5175) Clinical Trial	Clin Infect Dis	2015	25681380	268446	South Africa	2006-09-11	ATV	C	Plasma	Dideoxy		CCTCAGATCACTCTTTGGCAACGACCCCTTGTCTCAATAAAAGTAGGGGGTCAGGTAATGGAGGCTCTCTTAGACACAGGAGCAGATGATACAGTATTAGAAGAAATAAATTTGCCAGGAAAATGGAAACCAAAAATGATAGGAGGAATTGGAGGTTTTATCAAAGTAAGACAATATGATCAAATACTTATAGAAATTTGTGGGAAAAAGGCTATAGGTACAGTATTAGTAGGACCTACACCTGTCAACATAATTGGAAGAAATCTGTTGACTCAGCTTGGATGCACACTAAATTTT
2869	Kantor, R	Pretreatment HIV Drug Resistance and HIV-1 Subtype C Are Independently Associated With Virologic Failure: Results From the Multinational PEARLS (ACTG A5175) Clinical Trial	Clin Infect Dis	2015	25681380	268453	U.S.	2006-09-13	ATV, RTV	B	Plasma	Dideoxy		CCTCAGATCACTCTTTGGCAACGACCCCTCGTCACAATAAAGATAGGRGGGCAACTAAAAGAAGCTCTATTAGATACAGGAGCAGATGATACAGTATTAGAAGACATAAATTTGCCWGGAAGATGGAAACCAAAAATGATAGGGGGAATTGGAGGTTTTATCAAAGTAAGACAATATGATCAGGTASCCATAGAAATCTGTGGACATAAAGYCATAGGTACAGTGTTAATAGGACCTACACCTATCAATATAATTGGAAGAAATYTGTTGACTCAGCTTGGTTGCACTTTAAATTTT
2869	Kantor, R	Pretreatment HIV Drug Resistance and HIV-1 Subtype C Are Independently Associated With Virologic Failure: Results From the Multinational PEARLS (ACTG A5175) Clinical Trial	Clin Infect Dis	2015	25681380	268454	South Africa	2006-06-13	ATV	C	Plasma	Dideoxy		CCTCAAATCACTCTTTGGCAGCGACCCCTTGTCTCAATAAAAGTAGGGGGTCAAGTAAAGGAGGCTCTATTAGACACAGGAGCAGATGATACAGTATTAGAAGACATAAATTTGCCAGGAAGATGGAAACCAAAAATGATAGGGGGAATTGGAGGTTTTATCAAAGTAAGACAGTATGATCAAATACCTATAGAAATTTGTGGAAAAAAGGCTATAGGTACAGTATTAGTAGGACCTACACCTGTYAACATAATTGGAAGAAATATGTTGACTCAGCTTGGGTGCACACTAAATTTT
2869	Kantor, R	Pretreatment HIV Drug Resistance and HIV-1 Subtype C Are Independently Associated With Virologic Failure: Results From the Multinational PEARLS (ACTG A5175) Clinical Trial	Clin Infect Dis	2015	25681380	268460	U.S.	2005-12-03	ATV	B	Plasma	Dideoxy		CCTCAGATCACTCTTTGGCAACGACCCCTCGTCACAATAAAGGTAGGGGGTCAATTAAAGGAAGCTCTATTAGATACAGGAGCAGATGATACAGTATTAGAAGAAATAGATTTGCCAGGAAGATGGAAACCAAAAATGATAGGGGGAATTGGAGGTTTTATCAAAGTAAGACAGTATGAGGAGATACTCATAGAAATCTGTGGACATAAAGCTATAGGTACAGTATTAGTAGGACCTACACCTGTCAACATAATTGGAAGAAATATGTTGACTCAGCTTGGGTGCACTTTAAATTTT
2869	Kantor, R	Pretreatment HIV Drug Resistance and HIV-1 Subtype C Are Independently Associated With Virologic Failure: Results From the Multinational PEARLS (ACTG A5175) Clinical Trial	Clin Infect Dis	2015	25681380	268466	Haiti	2007-12-21	ATV	B	Plasma	Dideoxy		CCTCAGATCACTCTTTGGCAACGACCCCTCGTCACAATAAAGGTAGGGGGGCAATTAAAGGAAGCTCTATTAGATACAGGAGCAGATGATACAGTATTAGAAGAAATAAATTTGCCAGGAAGATGGAAACCAAAAATGATAGGGGGAATTGGAGGTTTTATCAAAGTAAGACAGTATGATCAGATACTTGTAGAAATCTGTGGACATAARGCTATAGGTACAGTGTTAGTAGGACCTACACCTGTCAAYATAATTGGAAGAAATYTGTTGACTCAGATTGGTTGCACTTTAAATTTT
2869	Kantor, R	Pretreatment HIV Drug Resistance and HIV-1 Subtype C Are Independently Associated With Virologic Failure: Results From the Multinational PEARLS (ACTG A5175) Clinical Trial	Clin Infect Dis	2015	25681380	268467	Peru	2006-08-01	RTV, ATV	B	Plasma	Dideoxy		CCTCARATCACTCTTTGGCAACGACCCCTCGTCACAATAAAGATAGGAGGGCAACTAAAGGAAGCTCTATTAGATACAGGAGCAGATGATACAGTATTAGAAGAAATRAATTTGCCAGGAAAATGGAAACCAAAAATGATAGGAGGAATTGGAGGTTTTATCAAAGTAAGACARTATGAGGAGGTACCAATAGAAATCTGTGGACATAAAGCTATAGGTACAGTATTAGTAGGACCTACACCTATCAATATAATTGGAAGAAATCTGTTGACTCAGCTTGGTTGCACTTTAAATTTT
2869	Kantor, R	Pretreatment HIV Drug Resistance and HIV-1 Subtype C Are Independently Associated With Virologic Failure: Results From the Multinational PEARLS (ACTG A5175) Clinical Trial	Clin Infect Dis	2015	25681380	268468	India	2006-07-08	RTV, ATV	C	Plasma	Dideoxy		CCTCAGATCACTCTTTGGCAACGACCCCTTGTCTCAATAAAAATAGGGGGTCAAATAAAAGAGGCTCTCTTAGATACAGGAGCAGATGATACAGTATTAGAAGAMTTAAGTTTGCCAGGGAGGTGGAAACCAAAAATGATAGGRGGAATTGGAGGTTTTATCAAAGTAAGACAATATGATCAAATACCYATAGAAATTTGTGGAAAAAAGGCTATAGGTACAGTATTAGTAGGACCCACACCTRTCAACATAATTGGAAGRAATATGTTGACTCAGCTTGGGTGCACACTAAATTTT
2869	Kantor, R	Pretreatment HIV Drug Resistance and HIV-1 Subtype C Are Independently Associated With Virologic Failure: Results From the Multinational PEARLS (ACTG A5175) Clinical Trial	Clin Infect Dis	2015	25681380	268473	U.S.	2007-07-05	ATV	B	Plasma	Dideoxy		CCTCAGATCACTCTTTGGCAACGACCCCTCGTCACAATAAAGATAGGGGGGCAACTAAAGGAGGCTCTATTAGATACAGGAGCAGATGATACAGTAWTAGARGAWATGWCTTTACCAGGAAAATGGAAACCAAAAATGATAGGGGGAATTGGAGGTTTTATCAAAGTAAGACAGTATGATCAGATACCCATAGAAATTTGTGGACATAAAGCTATAGGTACAGTGTTAATAGGACCTACACCTGTCAACATAATTGGAAGAAATCTGTTGACTCAGCTTGGTTGCACTTTAAATTTT
2869	Kantor, R	Pretreatment HIV Drug Resistance and HIV-1 Subtype C Are Independently Associated With Virologic Failure: Results From the Multinational PEARLS (ACTG A5175) Clinical Trial	Clin Infect Dis	2015	25681380	268476	Malawi	2009-02-02	ATV	C	Plasma	Dideoxy		CCTCAAATCACTCTTTGGCAACGACCCATGGTCACAATAAAAGTAGGGGGCCAGATAAAGGAGGCTCTCTTAGACACAGGGGCAGATGATACAGTATTAGAAGACATGAGCTTACCAGGAAAATGGAAACCAAAAATGATAGGGGGAATTGGAGGTTTTATCAAAGTAAGACAGTATGAACAAATACTTATAGAAATTTGTGGAAAAAAGGCTATAGGTGCAGTATTAGTGGGACCTACACCTGTCAACATAATTGGAAGAAATATGTTGACTCAGCTTGGATGTACACTAAATTTT
2869	Kantor, R	Pretreatment HIV Drug Resistance and HIV-1 Subtype C Are Independently Associated With Virologic Failure: Results From the Multinational PEARLS (ACTG A5175) Clinical Trial	Clin Infect Dis	2015	25681380	268477	Malawi	2008-01-08	ATV	C	Plasma	Dideoxy		CCTCAAATCACTCTTTGGCAACGACCCGTTGTCACAATAAAAGTAGGRGGYCAGATAAAGGAGGCTCTCTTAGACACAGGAGCAGATGATACAGTATTAGAAGAAATGAGTTTGTCAGGAAAATGGAAACCAAAAATGATAGGRGGAATTGGAGGTTTTATCAAAGTGAGACAGTATGATCAGATACCTATAGAAATTTGTGGAAAAAAGGCTATAGGTACAGTATTAGTGGGACCYACACCKGTCAATATAATTGGAAGRAATATGTTGACCCAGCTTGGATGTACACTAAATTTT
2869	Kantor, R	Pretreatment HIV Drug Resistance and HIV-1 Subtype C Are Independently Associated With Virologic Failure: Results From the Multinational PEARLS (ACTG A5175) Clinical Trial	Clin Infect Dis	2015	25681380	268484	Malawi	2006-02-05	ATV	C	Plasma	Dideoxy		CCTCACATCACTCTTTGGCAGCGACCCCTTGTTACAATAAAAATAGGGGGCCAGATAAARGARGCTCTYTTAGACACAGGAGCAGATGATACAGTATTAGAAGACATGAATTTRCCAGGAAAATGGAAACCAARAATGATAGGAGGAATTGGAGGTTTTATCAAAGTAAGACARTATGAACAAATAYCTATAGAAATTTGTGGAAAAAAGGCTATAGGTACAGTATTAGTAGGGCCTACACCTGTCAACATAATTGGAAGAAACTTGTTGACTCAGCTTGGATGYACACTAAATTTT
2869	Kantor, R	Pretreatment HIV Drug Resistance and HIV-1 Subtype C Are Independently Associated With Virologic Failure: Results From the Multinational PEARLS (ACTG A5175) Clinical Trial	Clin Infect Dis	2015	25681380	268494	Brazil	2006-12-11	ATV	B	Plasma	Dideoxy		CCTCARATCACTCTTTGGCAGCGACCCGTCGTCACARTAAAARTRGGRGGGCAATTAAAGGAAGCTCTATTAGACACAGGAGCAGATGATACAGTATTAGAAGAAATGAGTTTGTCAGGAAAGTGGAAACCAAAAATGATAGGGGGAATTGGAGGTTTTATCAAAGTAAGACAGTATGATCAGATACCCATAGAAATCTGTGGACATAAAGCTRTAGGAACAGTATTAGTAGGACCTACACCTGTCAACATAATTGGAAGAAATCTGTTGACCCAAATTGGCTGCACTCTAAATTTT
2869	Kantor, R	Pretreatment HIV Drug Resistance and HIV-1 Subtype C Are Independently Associated With Virologic Failure: Results From the Multinational PEARLS (ACTG A5175) Clinical Trial	Clin Infect Dis	2015	25681380	268499	U.S.	2007-12-16	ATV	B	Plasma	Dideoxy		CCTCAAATCACTCTTTGGCAACGACCCCTTGTCACAATAAAGGTAGGGGGGCAACTAAAGGAAGCTCTATTAGATACAGGAGCAGATGATACAGTATTAGAAGAAATGAATTTACCAGGAAGATGGAAACCAAAAATGATAGGGGGAATTGGAGGTTTTATYAAAGTAAGACAGTATGATCAGATATGCATAGAAATTTGTGGRCATAAAGCTGTAGGTACAGTATTAATAGGACCAACACCTGTTAACATAATTGGAAGAAATCTGTTGACTCAGCTTGGTTGTACTTTAAATTTT
2869	Kantor, R	Pretreatment HIV Drug Resistance and HIV-1 Subtype C Are Independently Associated With Virologic Failure: Results From the Multinational PEARLS (ACTG A5175) Clinical Trial	Clin Infect Dis	2015	25681380	268502	India	2005-11-29	ATV	C	Plasma	Dideoxy		CCTCAAATCACTCTTTGGCAGCGACCCCTTGTCTCAATAAAAGTAGAGGGCCARATAAAAGAGGCTCTCTTAGACACAGGRGCAGATGATACAGTRTTAGAAGAAATARATTTACCAGGAAGATGGAAACCAAAAATGATAGGRGGAATTGGAGGTTTTATYAAAGTAAGACAATATGATCAAATARCTATAGAAATTTGTGGAAAAAARGCTAYAGGTACAGTRTTAGTAGGRCCCACACCTGTTAAYATAATTGGAAGRAATTTGTTGACTCAGCTTGGATGCACACTAAATTTT
2869	Kantor, R	Pretreatment HIV Drug Resistance and HIV-1 Subtype C Are Independently Associated With Virologic Failure: Results From the Multinational PEARLS (ACTG A5175) Clinical Trial	Clin Infect Dis	2015	25681380	268507	Haiti	2006-03-08	ATV	B	Plasma	Dideoxy		NTCACTCTTTGGCAACGACCCCTTGTCACAATAAAGATAGGGGGGCAGCTAAAGGAAGCTTTATTGGATACAGGAGCAGATGATACAGTATTAGAAGAAATGGATTTGCCAGGAAAATGGAAACCAAAAATGATAGGGGGAATTGGAGGTTTTATCAAAGTAAGACAGTATGATCAGGTAGCCCTAGAAATTTGTGGACATAAAGCTATAGGTACAGTATTAGTAGGACCTACACCTGTCAACATAATTGGAAGAAATCTRTTGACTCAGCTTGGTTGTACTTTAAATTTT
2869	Kantor, R	Pretreatment HIV Drug Resistance and HIV-1 Subtype C Are Independently Associated With Virologic Failure: Results From the Multinational PEARLS (ACTG A5175) Clinical Trial	Clin Infect Dis	2015	25681380	268509	India	2006-07-19	ATV	C	Plasma	Dideoxy		CCTCAAATCACTCTTTGGCAGCGACCCCTTGTCYCAATAARAGTAGGGGGCCAAATAAAAGAGGCTCTCTTAGATACAGGAGCAGATGATACAGTATTAGAAGAAATAAATTTGCCAGGAAAATGGAAACCAAAAATGATAGGAGGAATTGGAGGCTTTATCAAAGTAAGRCAATATGATCAAATAACYATAGAAATTTGTGGAAAAAAGGCTATAGGTGCAGTATTAGTAGGACCCACACCTGTCAACATAATTGGAAGRAATATGTTGACTCAGCTTGGATGCACACTAAATTTT
2869	Kantor, R	Pretreatment HIV Drug Resistance and HIV-1 Subtype C Are Independently Associated With Virologic Failure: Results From the Multinational PEARLS (ACTG A5175) Clinical Trial	Clin Infect Dis	2015	25681380	268510	Peru	2007-02-27	ATV	B	Plasma	Dideoxy		CCTCAGATCACTCTTTGGCAACGACCCCTCGTCACAATAAAGATAGGAGGACAGCTAAAGGAAGCTCTATTAGATACRGGAGCAGATGATACAGTATTAGAAGAAATGAATTTGCCAGGAAGATGGAAACCAAAAATGATAGGGGGAATTGGAGGTTTTATCAARGTAAGACAGTATGATCAGATAGCCATAGAAATCTGTGGACATAAAGCTATGGGTACAGTATTAGTAGGACCTACACCTGTCAACATAATTGGAAGAAATCTGTTGACTCAGATTGGTTGCACTTTAAATTTT
2869	Kantor, R	Pretreatment HIV Drug Resistance and HIV-1 Subtype C Are Independently Associated With Virologic Failure: Results From the Multinational PEARLS (ACTG A5175) Clinical Trial	Clin Infect Dis	2015	25681380	268513	Malawi	2005-12-11	ATV	C	Plasma	Dideoxy		CCTCAAATCACTCTTTGGCAGCGACCCCTTGTCTCAATAAAAGTAGGGGGCCAGATAAAGGAAGCTCTCTTAGACACAGGAGCAGATGATACAGTATTAGAAGAYATAAATTTGCCAGGAAAATGGAAACCAAAAATGATAGGAGGAATTGGAGGGTTTATCAAAGTAAGACAGTATGATCAAATASTTATAGAAATTTGTGGAAAAAAGGCTATAGGTTCAGTATTAGTAGGGCCTACACCTGTCAACAWAATKGGAAGAAACATGTKGACTCAGCTKGGATGCACA
2869	Kantor, R	Pretreatment HIV Drug Resistance and HIV-1 Subtype C Are Independently Associated With Virologic Failure: Results From the Multinational PEARLS (ACTG A5175) Clinical Trial	Clin Infect Dis	2015	25681380	268517	Malawi	2009-02-14	ATV	C	Plasma	Dideoxy		CCTCAAATCACTCTTTGGCAGCGACCCCTTGTCTCAATAAAAGTRGGGGGYCAGATAAAGGAGGCTCTCTTAGATACAGGAGCAGATGAYACAGTATTAGAAGAATTGAATTTGCCAGGAAAATGGAAACCAARAATGATAGGAGGAATTGGMGGTTTTATCAAAGTAAGACARTATGAGCAAATACCTATAGAAATTTGTGGAAAAAAGGCTATAGGTACAGTATTAGTGGGACCTACACCWGTCAACATAATTGGAAGGAACATGTTGACTCAGCTTGGATGCACACTAAATTTT
2869	Kantor, R	Pretreatment HIV Drug Resistance and HIV-1 Subtype C Are Independently Associated With Virologic Failure: Results From the Multinational PEARLS (ACTG A5175) Clinical Trial	Clin Infect Dis	2015	25681380	268519	Malawi	2006-10-17	ATV	C	Plasma	Dideoxy		CCTCAAATCACTCTTTGGCAGCGACCCCTTGTCACAATAAAAGTAGGGGGCCAGATAAAGGAGGCTCTCTTAGATACAGGAGCAGATGATACAGTATTAGAAGAAATAAATTTGCCAGGAAAATGGAAACCAAAAATGATAGGAGGAATTGGAGGTTTTATCAAAGTAAGACAGTATGAACAAATACTTATAGAAATTTGTGGRAAAAAGGCTATAGGTACAGTATTAGTAGGACCTACACCTGTCAACATAATTGGAAGAAATATGTTGACTCAGCTTGGATGCACACTAAATTTT
2869	Kantor, R	Pretreatment HIV Drug Resistance and HIV-1 Subtype C Are Independently Associated With Virologic Failure: Results From the Multinational PEARLS (ACTG A5175) Clinical Trial	Clin Infect Dis	2015	25681380	268529	Malawi	2007-04-18	ATV	C	Plasma	Dideoxy		CCTCAAATCACTCTTTGGCAGCGACCCCTTGTCACAATAAAAGTAGGGGGCCARATAAAGGAGGMTCTCTTAGATACAGGAGCAGATGACACAGTATTAGAAGAAATAAATTTGCCAGGAAAATGGAAACCAAAAATGATAGGAGGAATTGGAGGTTTTATCAAAGTAAGACAATATGATCAAATACTTATAGAAATTTGTGGRAAAAAGGCTATAGGTTCAGTATTAGTGGGACCTACACCTGTCAACATAATTGGAAGAAAYATGTTGACTCAGCTTGGATGCACACTAAATTTT
2869	Kantor, R	Pretreatment HIV Drug Resistance and HIV-1 Subtype C Are Independently Associated With Virologic Failure: Results From the Multinational PEARLS (ACTG A5175) Clinical Trial	Clin Infect Dis	2015	25681380	268530	India	2006-05-02	ATV	C	Plasma	Dideoxy		CCTCAGATCACTCTTTGGCAGCGACCCCTTGTCTCAATAAAAATAGGGGGCCAGATAAAAGAAGCTCTCTTAGACACAGGAGCAGATGATACAGTATTAGAAGAAATAAATTTGCCAGGAAARTGGAAACCAAAAATGATAGGAGGAATTGGAGGTTTTATCAAAGTAAGACAATATGATCAAATACCTATAGAAATTTGTGGAAAAAAGGCYATAGGTRCAGTATTAGTRGGRCCCACACCTGTCAACATAATTGGAAGAAATMTGTTGACTCAGCTTGGRTGYACACTAAATTTT
2869	Kantor, R	Pretreatment HIV Drug Resistance and HIV-1 Subtype C Are Independently Associated With Virologic Failure: Results From the Multinational PEARLS (ACTG A5175) Clinical Trial	Clin Infect Dis	2015	25681380	268531	Zimbabwe	2006-06-12	ATV	C	Plasma	Dideoxy		CCTCAGATCACTCTTTGGCAACGACCCCTTGTCACAATAAAAGTAGGAGGCCAAATAAAGGAGGCTCTCTTAGACACAGGAGCAGATGATACAGTATTAGAAGAAATAAATTTGCCAGGAAAATGGAAACCAAAAATGATAGGAGGAATTGGAGGTTTTATCAAAGTAAGACAGTATGATCAGATACTTATAGAAATTTGTGGAAAAAAGGCTATAGGTACAGTATTAGTGGGACCTACACCTGTCAACATAATTGGAAGAAATATGTTGACTCAGCTTGGATGCACACTAAATTTT
2869	Kantor, R	Pretreatment HIV Drug Resistance and HIV-1 Subtype C Are Independently Associated With Virologic Failure: Results From the Multinational PEARLS (ACTG A5175) Clinical Trial	Clin Infect Dis	2015	25681380	268532	Peru	2006-05-18	ATV	B	Plasma	Dideoxy		CCTCAGATCACTCTTTGGCAACGACCCATCGYCACAATAAGGATAGGGGGACAGCTAAAGGAAGCTCTATTAGATACAGGAGCAGATGATACAGTATTARAAGAAATGAATTTGCCAGGAAGATGGAAACCAAAAATGATAGGAGGACTTGGAGGTTTTATCAAAGTAAARCAATATGATRAGGTACCCCTAGAAATCTGTGACCATAAAGTTGTAGGTACAGTATTAATAGGACCTACCCCTGTCAACATAATTGGAAGAAATCTGTTGACTCAGCTTGGTTGCACTTTAAATTTT
2869	Kantor, R	Pretreatment HIV Drug Resistance and HIV-1 Subtype C Are Independently Associated With Virologic Failure: Results From the Multinational PEARLS (ACTG A5175) Clinical Trial	Clin Infect Dis	2015	25681380	268534	South Africa	2005-11-26	ATV	C	Plasma	Dideoxy		CCTCAAATCACTCTTTGGCAACGACCTCTTGTCTCAATAAAAGTAGGGGGCCAGATAAGAGAGGCTCTCTTAGATACAGGAGCAGATGATACAGTATTARAAGAAATAGATTTGCCAGGAAAATGGAAGCCAAAAATGATAGGAGGAATTGGAGGTTTTATCAAAGTAAGACAGTATGATCAAATAGTTATAGAAATTTGTGGAAAAAAGGCTATAGGTTCAGTATTAGTGGGACCTACACCTGTCAACATAATTGGAAGAAACATGTTGACTCARCTTGGATGCACACTAAATTTT
2869	Kantor, R	Pretreatment HIV Drug Resistance and HIV-1 Subtype C Are Independently Associated With Virologic Failure: Results From the Multinational PEARLS (ACTG A5175) Clinical Trial	Clin Infect Dis	2015	25681380	268540	South Africa	2006-02-05	ATV	C	Plasma	Dideoxy		CCTCAAATCACTCTTTGGCAGCGACCCCTTGTCTCAATAAAAGTAGGGGGACAGGTAATGGAGGCTCTTTTAGATACAGGAGCAGATGATACAGTATTAGAAGACATAAATTTGCCAGGAAAATGGAAACCAAAAATGATAGGAGGAATTGGAGGTTTTATCAAAGTAAGACAGTATGATCAAATAGTTATAGAAATTTGTGGAAAAAAGGCTATAGGTTCAGTATTAGTRGGGCCTACACCTGTCAACATAATTGGAAGAAACATGTTGACTCAGCTTGGATGCACATTAAATTTT
2869	Kantor, R	Pretreatment HIV Drug Resistance and HIV-1 Subtype C Are Independently Associated With Virologic Failure: Results From the Multinational PEARLS (ACTG A5175) Clinical Trial	Clin Infect Dis	2015	25681380	268549	Peru	2006-02-04	ATV	B	Plasma	Dideoxy		CCTCAGATCACTCTTTGGCAACGACCCCTCGTCRCAATAAAGATAGAGGGGCAGCTAAAGGAAGCTCTATTAGATACAGGAGCAGATGATACAGTATTAGAAGAAATGAATTTGCCAGGAAGATGGAAACCAAAAATGATAGGGGGAATTGGAGGTTTTATYAAAGTAAGACAGTATGATCAGRTAACCATAGAAATCTGTGGACATAAAGCTRTRGGTACAGTATTAATAGGACCYACACCTGTCAACATAATTGGAAGAAATCTGTTGACTCAGATTGGTTGTACTTTAAATTTT
2869	Kantor, R	Pretreatment HIV Drug Resistance and HIV-1 Subtype C Are Independently Associated With Virologic Failure: Results From the Multinational PEARLS (ACTG A5175) Clinical Trial	Clin Infect Dis	2015	25681380	268554	Malawi	2005-12-13	ATV	C	Plasma	Dideoxy		CCTCAAATCACTCTTTGGCAGCGACCCCTTGTTACAATAARAGTAGGGGGCCAGRTGAGGGAGGCTCTCTTAGACACAGGAGCAGATGATACAGTATTAGAAGAAATAAATTTACCAGGAAAATGGAAACCAAAAATGATAGGAGGAATTGGAGGTTTTATCAAAGTAAGACARTATGAAGATATATCTATAGAAATTTGTGGAAAAAAGGCTATAGGTACAGTATTAATAGGACCTACACCTGTCAACATAATTGGAAGRAATATGTTGACTCAGCTTGGTTGCACACTAAATTTT
2869	Kantor, R	Pretreatment HIV Drug Resistance and HIV-1 Subtype C Are Independently Associated With Virologic Failure: Results From the Multinational PEARLS (ACTG A5175) Clinical Trial	Clin Infect Dis	2015	25681380	268555	Malawi	2006-01-16	ATV	C	Plasma	Dideoxy		CCTCAGATCACTCTTTGGCAACGACCCCTTGTCACAATAAAAGTAGGGGGCCAGATAAAGGAGGCTCTCTTAGACACAGGAGCAGATGATACAGTATTAGAAGAATTAAATTTGCCAGGAAGATGGAAACCAAAAATGATAGGAGGAATTGGAGGTTTTATCAAAGTAAGACAGTATGATCAAATACCTATAGAAATTTGTGGAAAAAAGGCTATAGGYACAGTATTAGTAGGGCCTACACCTGTCAACATAATTGGAAGAAATCTGTTGACTCAGCTTGGATGTACATTAAATTTT
2869	Kantor, R	Pretreatment HIV Drug Resistance and HIV-1 Subtype C Are Independently Associated With Virologic Failure: Results From the Multinational PEARLS (ACTG A5175) Clinical Trial	Clin Infect Dis	2015	25681380	268561	India	2006-05-11	RTV, ATV	C	Plasma	Dideoxy		CCTCAAATCACTCTTTGGCAGCGACCCCTTGTCACAATAAAAGTAGGGGGCCAGACAAAAGAGGCTCTCTTAGACACAGGAGCAGATGATACAGTGTTAGAAGAAGTAAATTTGCCAGGAAAATGGAAACCAAAAATGATAGGAGGAATTGGAGGTTTTATCAAAGTAAGACAATATGATCAAATACCCATAGAAATTTGTGGAAAAAAGGCTATAGGTACAGTATTAGTAGGACCCACACCTGTSAACATAATTGGAAGRAATATGTTGACTCAGCTTGGRTGCACACTAAATTTT
2869	Kantor, R	Pretreatment HIV Drug Resistance and HIV-1 Subtype C Are Independently Associated With Virologic Failure: Results From the Multinational PEARLS (ACTG A5175) Clinical Trial	Clin Infect Dis	2015	25681380	268565	South Africa	2007-03-10	ATV	C	Plasma	Dideoxy		CCTCAAATCACTCTTTGGCAACGACCCCTTGTTACAATAAAAATAGAGGGCCAGATAAAGGAGGCTCTCTTGGATACAGGAGCAGATGATACAGTATTAGAAGAAATGARTTTGCCAGGGAGATGGAAACCAAAAATGATAGGGGGAATTGGAGGTTTTATCAAAGTAAGACAATATGATCAAATTGCTATAGAGATTTGTGGAAAAAAGGCTATAGGTACAGTATTAGTAGGACCTACACCTGTCAACATAATTGGGAGAAATCTATTGACTCAGCTTGGATGCACACTAAATTTT
2869	Kantor, R	Pretreatment HIV Drug Resistance and HIV-1 Subtype C Are Independently Associated With Virologic Failure: Results From the Multinational PEARLS (ACTG A5175) Clinical Trial	Clin Infect Dis	2015	25681380	268566	U.S.	2009-05-18	ATV, RTV	B	Plasma	Dideoxy		CCTCAGATCACTCTTTGGCAACGACCCCTCGTCACAATAAGGGTCGGGGGGCAAATAAAGGARGCTCTATTAGATACAGGRGCAGATGATACAATATTAGAAGACGTGGAGTTGCAAGGAAGATGGACACCAAAAATGATAGGGGGAATTGGAGGTTTYATCAAAGTAAGACAGTATGATCAGATACCCATAGAAATCTGTGGACATAGAGYTATAGGTACAGTAYTAGTAGGGCCTACACCKGTCAACATAATTGGAAGAAATCTGTTGACTCAAATTGGTTGTACTTTAAATTTT
2869	Kantor, R	Pretreatment HIV Drug Resistance and HIV-1 Subtype C Are Independently Associated With Virologic Failure: Results From the Multinational PEARLS (ACTG A5175) Clinical Trial	Clin Infect Dis	2015	25681380	268567	Zimbabwe	2006-01-26	ATV	C	Plasma	Dideoxy		CCTCAGATCACTCTTTGGCAACGACCCCTTGTCACAATAAAAGTAGGGGGCCARATAAAGGAGGCTCTCTTAGATACAGGAGCAGATGATACAGTATTAGAAGACATAAATTTGCCAGGAAAATGGAAACCAAAAATGATAGGAGGAATTGGAGGTTTTATCAAAGTAAGACAGTATGAAGAAATACCTATAGAAATTTGTGGAAAAAAGGCTATAGGTACAGTRTTAGTAGGACCTACACCTGTYAACATAATTGGAAGAAATTTRTTGACTCAGCTTGGATGCACACTAAATTTT
2869	Kantor, R	Pretreatment HIV Drug Resistance and HIV-1 Subtype C Are Independently Associated With Virologic Failure: Results From the Multinational PEARLS (ACTG A5175) Clinical Trial	Clin Infect Dis	2015	25681380	268568	Zimbabwe	2007-01-31	ATV	C	Plasma	Dideoxy		CCTCAAATCACTCTTTGGCAGCGACCCCTTGTCTCAATAAAAGTAGGGGGCCAGATAAAGGAGGCTCTCTTAGATACAGGAGCAGATGATACAGTRTTAGAAGAAATAAATTTGCCAGGAAAATGGAAACCAAAAATGATAGGAGGAATTGGAGGTTTTATCAAAGTAAGACAGTATGATCAAATAACTATAGAAATTTGTGGAAAAAAGGCTATAGGTTCGGTATTAGTAGGACCTACACCTGTCAACATAATTGGAAGAAATATGTTGACTCAGCTTGGATGCACACTAAATTTT
2869	Kantor, R	Pretreatment HIV Drug Resistance and HIV-1 Subtype C Are Independently Associated With Virologic Failure: Results From the Multinational PEARLS (ACTG A5175) Clinical Trial	Clin Infect Dis	2015	25681380	268569	Brazil	2006-12-15	RTV, ATV	B	Plasma	Dideoxy		CCTCAGATCACTCTTTGGCAACGACCCCTCGTCAACATAAAGATAGGGGGGCAAATAAAGGAAGCTCTRTTAGATACAGGAGCAGATGATACAGTATTAGAAGAAATGAGTTTGCCWGGAAGATGGAAACCAAAAATGATAGGGGGAATTGGAGGTTTTATAAAAGTAAGACAGTATGATCAGATATGTRTAGAAATCTGCGGACATAAAGCTATAGGTACAGTATTAGTAGGGCCTACACCTGTCAACATAATTGGTAGAAATCTGTTGACTCAGATTGGCTGYACTTTAAATTTT
2869	Kantor, R	Pretreatment HIV Drug Resistance and HIV-1 Subtype C Are Independently Associated With Virologic Failure: Results From the Multinational PEARLS (ACTG A5175) Clinical Trial	Clin Infect Dis	2015	25681380	268570	Brazil	2005-12-06	RTV, ATV	B	Plasma	Dideoxy		CCTCAGATCACTCTTTGGCARCGACCCCTTGTCTCAATAAAGATAGGRGGGCAAATRAAGGAAGCTCTATTAGATACAGGAGCAGATGATACAGTATTAGAAGAAMTRAATTTGCCAGGAARATGGAAACCAAAAATGATAGGGGGAATTGGAGGTTTTATCAAAGTAAGACAGTATGATCAGATACCCATAGAAATYTGTGGRCARAAAGCTATAGGTACAGTATTAGTAGGACCTACACCTGTCAACATAATTGGAAGAAATCTGTTGACTCAGATTGGCTGYACTTTAAATTTT
2869	Kantor, R	Pretreatment HIV Drug Resistance and HIV-1 Subtype C Are Independently Associated With Virologic Failure: Results From the Multinational PEARLS (ACTG A5175) Clinical Trial	Clin Infect Dis	2015	25681380	268577	U.S.	2006-01-23	ATV	B	Plasma	Dideoxy		CCTCAGATCACTCTTTGGCAACGACCCCTCGTCACAATAAAGATAGGGGGGCAACTAAMGGAAGCTCTATTAGATACAGGAGCAGATGATACAGTGWTAGAAGAAATGAATTTGHCAGGAAGATGGAAACCAAAAATGATAGGGGGAATTGGAGGTTTTATCAAAGTAAAACAGTATGATCAGATACCCCTAGAAATCTGTGGTCATARAGTTAYAGGTACAGTATTAGTAGGACCTACACCTGTCAACATAATTGGAAGAAACCTGTTGACYCAGCTTGGTTGCACTTTAAATTTT
2869	Kantor, R	Pretreatment HIV Drug Resistance and HIV-1 Subtype C Are Independently Associated With Virologic Failure: Results From the Multinational PEARLS (ACTG A5175) Clinical Trial	Clin Infect Dis	2015	25681380	268579	South Africa	2006-09-24	ATV	C	Plasma	Dideoxy		CCTCAAATCACTCTTTGGCAGCGACCCCTTGTCTCAATAAAGGTAGGGGGCCAACTARRGGMGGCTCTYTYAGACACAGGAGCAGATGATACAGYATTAGAAGAAATAAATTTGCCRGGAARATGGAAACCAAGAATGATAGGAGGAATTGGAGGTTTTATCAAAGTAAGACAATATGATCAAATACTTATAGAAATTTGTGGAAAAAAGGCTATAGGTACAGTATTAGTAGGACCTACACCTGTCAACATAATTGGAAGAAACATGTTGACTCAGCTTGGGTGCACACTAAATTTT
2869	Kantor, R	Pretreatment HIV Drug Resistance and HIV-1 Subtype C Are Independently Associated With Virologic Failure: Results From the Multinational PEARLS (ACTG A5175) Clinical Trial	Clin Infect Dis	2015	25681380	268582	Peru	2007-04-01	ATV	B	Plasma	Dideoxy		CCTCAAATCACTCTTTGGCAACGACCCCTTGTCACAATAAAGATAGGGGGGCAACTAAAAGARGCTCTATTAGATACAGGAGCAGATGATACAGTATTAGAAGAYATGCATTTGCCAGGAAAATGGAARCCAAAAATGATAGGRGGAATTGGAGGTTTTATCAAAGTAAGACAGTATGAGGAGGTACCCATAGARATCTGTGGCCATAARGTTGTAGGTACAGTCTTAATAGGATCTACACCTGTCAACATAATTGGAAGAAAYCTGTTGACTCAGCTTGGTTGCACTYTAAATTTT
2869	Kantor, R	Pretreatment HIV Drug Resistance and HIV-1 Subtype C Are Independently Associated With Virologic Failure: Results From the Multinational PEARLS (ACTG A5175) Clinical Trial	Clin Infect Dis	2015	25681380	268587	Peru	2007-02-12	RTV, ATV	B	Plasma	Dideoxy		CCTCAGATCACTCTTTGGCAGCGACCCATAGTTGAAATAAAGATAGGGGGGCAACTAAAAGAAGCTCTATTAGATACAGGAGCAGATGATACAGTAGTAGAAGAAATGAATTTACCAGGAAGATGGAAACCAAAAATGATAGGGGGAATTGGAGGTTTTATCAAAGTAAGACAGTATGAGCAGATACCCATTGAAATTTGTGGACATACAGCTACAGGTACAGTRTTAGTAGGACCGACACCTGTTAACATAATTGGAAGAAATCTGTTGACTCAGCTTGGTTGCACTTTAAATTTT
2869	Kantor, R	Pretreatment HIV Drug Resistance and HIV-1 Subtype C Are Independently Associated With Virologic Failure: Results From the Multinational PEARLS (ACTG A5175) Clinical Trial	Clin Infect Dis	2015	25681380	268596	Thailand	2005-11-15	ATV	CRF01_AE	Plasma	Dideoxy		CCTCAAATCACTCTTTGGCAACGACCCCTTGTCACAATAAAAGTAGGAGGACAGCTAAAAGAAGCTCTATTAGATACAGGAGCAGATGATACAGTATTAGAAGATATAAATTTACCAGGGAAATGGAAACCAAAAATGATAGGGGGAATTGGAGGTTTTATCAAGGTAAGGCAATATGATCAGATAGCTATAGAAATTTGTGGAAAAAAGGCTATAGGTACAGTGTTAGTAGGACCTACACCTGTCAACATAATTGGACGAAATATGTTGACTCAGCTTGGTTGTACTTTAAATTTC
2869	Kantor, R	Pretreatment HIV Drug Resistance and HIV-1 Subtype C Are Independently Associated With Virologic Failure: Results From the Multinational PEARLS (ACTG A5175) Clinical Trial	Clin Infect Dis	2015	25681380	268597	Brazil	2005-11-27	ATV	B	Plasma	Dideoxy		CCTCAGATCACTCTTTGGCAACGACCCATCGTCACAATAAAGATAGGGGGGCAACTAAAGGAAGCTCTATTAGATACAGGAGCAGATGATACAGTATTAGAAGAAATGCAATTGCCAGGAAGATGGAAACCAAAAATRATAGGGGGACTTGGAGGTTTTATCAAAGTAAGACAGTATGATCAGATACAAGTRGAAATCTGTGGACATAAAGYTATARGTACAGTATTAGTAGGACCTACACCTGTCAACATAATTGGAAGAARTCTGTTRACTCAACTTGGCTGCACTTTAAATTTT
2869	Kantor, R	Pretreatment HIV Drug Resistance and HIV-1 Subtype C Are Independently Associated With Virologic Failure: Results From the Multinational PEARLS (ACTG A5175) Clinical Trial	Clin Infect Dis	2015	25681380	268599	Thailand	2005-11-22	ATV	CRF01_AE	Plasma	Dideoxy		CCTCAAATCACTCTTTGGCAACGACCCGTTGTCACAATAAAAATAGGGGGACARCTGAAAGAAGCTCTATTAGATACAGGAGCAGATGATACAGTAWTAGAAGATATAAATTTGCCAGGAAAATGGAAACCAAAAATGATAGGGGGAATTGGAGGTTTTATCAAGGTCAGGCAATATGATCAGATACTTATAGAAATTTGTGGAAAAAAGRCTATAGGTACAGTATTAGTAGGACCTACACCTGTCAACATAATTGGACGAAATATGTTGACTCAGATTGGWTGTACTTTAAATTTC
2869	Kantor, R	Pretreatment HIV Drug Resistance and HIV-1 Subtype C Are Independently Associated With Virologic Failure: Results From the Multinational PEARLS (ACTG A5175) Clinical Trial	Clin Infect Dis	2015	25681380	268601	Zimbabwe	2007-10-17	ATV	C	Plasma	Dideoxy		CCTCARATCACTCTTTGGCARCGACCCCTTGTCTCAATAAAAGTAGGGGGCCAAATAAAGGAGGCTCTCTTAGACACAGGAGCAGATGATACAGTATTAGAAGARATAAATTTGCCAGGAAAATGGAAACCAAAAATGATAGGAGGAATTGGAGGTTTTATCAAAGTAAGACAGTATGAACAAATAACTATAGAAATTTGTGGAAAAAAGGCTATAGGTGCAGTATTAGTRGGACCTACACCTGTYAACATAATTGGCAGAAAYATGTTGACTCAGTTAGGATGCACACTAAATTTT
2869	Kantor, R	Pretreatment HIV Drug Resistance and HIV-1 Subtype C Are Independently Associated With Virologic Failure: Results From the Multinational PEARLS (ACTG A5175) Clinical Trial	Clin Infect Dis	2015	25681380	268602	India	2007-02-19	RTV, ATV	C	Plasma	Dideoxy		CCTCAAATCACTCTTTGGCAGCGACCCCTTGTCTCAATAAAAGTAGGRGGYCARATAAAAGAGGCTCTCTTAGACACAGGAGCAGATGATACAGTACTAGAAGAAATAAATTTGCCAGGAAAATGGAAACCAAAAATGATAGGAGGAATTGGAGGTTTTATCAAAGTAAGACAATATGAGGAAATACTTATAGAAATTTGTGGAAAAAAGGCTATAGGTACAGTATTAGTAGGACCCACACCTGTCAACATAATTGGAAGAAAYATGTTGACTCAGCTTGGATGCACACTAAATTTT
2869	Kantor, R	Pretreatment HIV Drug Resistance and HIV-1 Subtype C Are Independently Associated With Virologic Failure: Results From the Multinational PEARLS (ACTG A5175) Clinical Trial	Clin Infect Dis	2015	25681380	268605	South Africa	2005-12-07	ATV	C	Plasma	Dideoxy		CCTCAAATCACTCTTTGGCARCGACCCCTTGTTTCAATAAAAGTAGGGGGTCAGATAAGRGAGGCTCTCTTAGACACAGGAGCMGATGATACAGTATTAGAAGAAATAAATTTGCCAGGAAAATGGAAACCAAAYATGATAGGRGGACTTGGAGGYTTTATCAAAGTAAGACAATATGATGAAATACCAATAGAAATTTGTGGAAAAAAGGCTATAGGTACARTACTAGTAGGACCTACGCCTGTCAACATAATTGGMAGRAATATGTTGACTCAGCTTGGGTGCACACTAAATTTT
2869	Kantor, R	Pretreatment HIV Drug Resistance and HIV-1 Subtype C Are Independently Associated With Virologic Failure: Results From the Multinational PEARLS (ACTG A5175) Clinical Trial	Clin Infect Dis	2015	25681380	268612	South Africa	2007-06-05	ATV	C	Plasma	Dideoxy		CCTCAAATCACTCTTTGGCAACGACCCCTTGTCTCAATAAAAGTAGGGGGCCAAATAAGGGAGGCTCTYTTAGATACAGGAGCAGATGATACAGTACTARAAGACATAAATTTGCCAGGAAAATGGAAACCAAAAATGATAGGGGGAATTGGAGGTTTTATCAAAGTAAGACAATATGATCAAATACTTATAGAAAYWTGTGGAAAAAAGGCTATAGGTWCAGTATTAGTAGGACCCACACCTGTCAACATAATTGGAAGAAATATGTTGACTCAGCTTGGATGTACACTAAATTTT
2869	Kantor, R	Pretreatment HIV Drug Resistance and HIV-1 Subtype C Are Independently Associated With Virologic Failure: Results From the Multinational PEARLS (ACTG A5175) Clinical Trial	Clin Infect Dis	2015	25681380	268614	India	2006-10-19	ATV	C	Plasma	Dideoxy		CCTCAAATCACTCTTTGGCAGCGACCCCTTGTCTCAATAAMRATAGGGGGCCAGACAAAGGAGGCTCTCTTAGACACAGGAGCAGATGATACAGTTTTAGAAGAAATAAATTTGCCAGGAAAATGGAAACCAAAAATGATAGGAGGAATTGGAGGTTTTATCAAAGTAAGACAATATGATCAAATACCTATAGAAATTTGTGGAAAAAAGGCTATAGGTACAGTATTAGTRGGACCCACACCTGTCAACATAATTGGAAGRAATATGTTGACTCAGCTTGGATGCACACTAAATTTT
2869	Kantor, R	Pretreatment HIV Drug Resistance and HIV-1 Subtype C Are Independently Associated With Virologic Failure: Results From the Multinational PEARLS (ACTG A5175) Clinical Trial	Clin Infect Dis	2015	25681380	268615	India	2006-01-09	ATV	C	Plasma	Dideoxy		CCTCAAATCACTCTTTGGCAACGACCCCTTGTCTCAATAAAAGTAGGGGGCCAGACAAAAGAGGCTCTCTTAGACACAGGAGCAGATGATACAGTATTAGAAGAAATAAATTTGCCAGGAAAATGGAAACCAAAAATGATAGGAGGAATTGGAGGTTTTATCAAAGTAAGACAATATGATCAAATACCTATAGAAATTTGTGGGAAAAAGGCTATAGGTACAGTATTAGTAGGACCCACACCTGTCAACATAATTGGAAGAAATCTGTTGACACAGCTTGGGTGCACATTAAATTTT
2869	Kantor, R	Pretreatment HIV Drug Resistance and HIV-1 Subtype C Are Independently Associated With Virologic Failure: Results From the Multinational PEARLS (ACTG A5175) Clinical Trial	Clin Infect Dis	2015	25681380	268618	U.S.	2005-11-12	ATV	B	Plasma	Dideoxy		CCTCAAATCACTCTTTGGCARCGACCCCTCGTCACAATAAAGATAGGGGGGCAACTWAAGGAAGCTCTATTAGAYACAGGAGCAGATGATACAGTATTAGAAGAAATGAATTTGCCAGGRAGATGGAAGCCAAAAATGATAGGGGGAATTGGAGGTTTTATCAAAGTAAGACAGTATGATCAGATARCCATAGAAATCTGTGGRCATAAAGCTATAGGTACAGTATTAATAGGACCTACACCTGTCAACATAATTGGAAGAAATCTGTTGACTCAGATTGGTTGCACTTTAAATTTT
2869	Kantor, R	Pretreatment HIV Drug Resistance and HIV-1 Subtype C Are Independently Associated With Virologic Failure: Results From the Multinational PEARLS (ACTG A5175) Clinical Trial	Clin Infect Dis	2015	25681380	268622	Malawi	2006-12-14	ATV	C	Plasma	Dideoxy		CCTCAAATCACTCTTTGGCAACGACCCCTTGTTACCATAAAAGTAGGGGGCCAAATAAAGGAGGCTCTCTTAGATACAGGAGCAGATGATACAGTATTAGAGGAAATAAATTTGCCAGGAARATGGAAACCAAAAATGATAGGGGGAATTGGAGGTTTTATCAAAGTAAGACAGTATGATCAAATACCTATAGAAATTTGTGGAAAAAAGGCCATAGGCACAGTATTAGTGGGACCTACACCTGTCAACATAATTGGGAGAAACACGTTGACTCAGCTTGGTTGTACACTAAATTTT
2869	Kantor, R	Pretreatment HIV Drug Resistance and HIV-1 Subtype C Are Independently Associated With Virologic Failure: Results From the Multinational PEARLS (ACTG A5175) Clinical Trial	Clin Infect Dis	2015	25681380	268626	Peru	2007-04-30	ATV	B	Plasma	Dideoxy		CCTCAAATCACTCTTTGGCAACGACCCCTCGTCGAAATAAGAATAGGGGGGCAACTAAAGGAAGCTCTATTAGACACAGGAGCAGATGATACAGTATTAGAAGAAATGAGTTTACCAGGRAAATGGAAACCAAAAATGATAGGGGGARTTGGAGGTTTTATCAAAGTAAGACAATATGATCARGTACCCATAGAGATCTGTGGGCATAAARYTATAGGTACAGTMTTAATAGGACATACACCTGTCAACATAATTGGAAGAAATCTGTTGACTCAGCTTGGTTGYACTTTAAATTTT
2869	Kantor, R	Pretreatment HIV Drug Resistance and HIV-1 Subtype C Are Independently Associated With Virologic Failure: Results From the Multinational PEARLS (ACTG A5175) Clinical Trial	Clin Infect Dis	2015	25681380	268627	Zimbabwe	2007-04-02	ATV	C	Plasma	Dideoxy		CCTCAAATCACTCTTTGGCAGCGACCCCTCGTCTCAATAAAAGTAGGGGGTCARATAAAAGAGGCTCTTTTAGACACAGGAGCAGATGATACAGTATTGGAGGAAATAAATTTGCCAGGAAAATGGAAACCAAAAATAATAGGAGGAATTGGAGGTTTTATCAAAGTAAGACAGTATGATCAAATATGTATAGAAATTTGTGGAAAAAAGGCTATAGGTTCAGTATTAGTAGGACCTACACCTGTCAACATAATTGGAAGGAATATGTTGACTCAGCTTGGATGTACATTAAATTTT
2869	Kantor, R	Pretreatment HIV Drug Resistance and HIV-1 Subtype C Are Independently Associated With Virologic Failure: Results From the Multinational PEARLS (ACTG A5175) Clinical Trial	Clin Infect Dis	2015	25681380	268634	India	2005-12-02	ATV	C	Plasma	Dideoxy		CCTCAAATCACTCTTTGGCAGCGACCCCTTGTCTCAATAAAAGTAGGGGGCCAGACAAAGGAGGCTCTCTTAGACACAGGAGCAGATGATACAGTATTAGAAGAAATAAATTTGCCAGGAAAATGGAAACCAAAAATGATAGGAGGAATTGGAGGTTTTATCAAAGTAAGACAATATGATCAAATAACTATAGAAATTTGTGGAAAAAAGGCTATAGGTGCAGTATTAGTGGGACCCACACCTRTCAACATAATTGGAAGAAATATGTTGACTCAGCTTGGATGCACACTAAATTTT
2869	Kantor, R	Pretreatment HIV Drug Resistance and HIV-1 Subtype C Are Independently Associated With Virologic Failure: Results From the Multinational PEARLS (ACTG A5175) Clinical Trial	Clin Infect Dis	2015	25681380	268636	Brazil	2005-12-05	ATV, RTV	B	Plasma	Dideoxy		CCTCAGATCACTCTTTGGCAACGACCCCTCGTCACAATAAARGTAGGAGGGCAACTAAAGGAAGCTTTATTAGATACAGGRGCAGATGATACAGTATTAGAAGACATGGATTTGCCAGGAAGATGGAGACCAAAAATGATAGGGGGAATTGGAGGTTTTATCAAAGTAAGACARTATGAGCAGATACCCATAGAAATTTGTGGAMAGAAAGCTATAGGTACAGTATTAGTAGGACCTACACCTGTCAACATAATTGGAAGAAATTTRTTGACTCAGATTGGYTGCACTCTAAATTTT
2869	Kantor, R	Pretreatment HIV Drug Resistance and HIV-1 Subtype C Are Independently Associated With Virologic Failure: Results From the Multinational PEARLS (ACTG A5175) Clinical Trial	Clin Infect Dis	2015	25681380	268639	U.S.	2005-07-26	ATV	B	Plasma	Dideoxy		CCTCARATCACTCTTTGGCAACGACCCCTCGTCACAATAAAGATAGGGGGGCARCTAAAGGAAGCTCTATTAGATACAGGAGCAGATGATACAGTATTAGARGAYATGARTTTGCCAGGAAGATGGAAACCAAAAATGATAGGGGGAATTGGAGGTTTTATCAAAGTAAAACAGTATGATCAGATACCCATAGAAATCTGTGGRCATAAAGCTATAGGTACAGTRTTAATAGGACCTACACCTGTCAACATAATTGGAAGAAATCTGTTGACTCAGCTTGGTTGCACTTTAAATTTC
2869	Kantor, R	Pretreatment HIV Drug Resistance and HIV-1 Subtype C Are Independently Associated With Virologic Failure: Results From the Multinational PEARLS (ACTG A5175) Clinical Trial	Clin Infect Dis	2015	25681380	268640	U.S.	2005-12-12	ATV	B	Plasma	Dideoxy		CCTCAAATCACTCTTTGGCAGCGACCCCTTGTCACAATAAAGATAGGGGGGCAATTAAAGGAAGCTCTATTAGATACAGGAGCAGATGATACAGTATTAGAAGAAATGAATTTGCCAGGAAGATGGAAACCAAAAATGATAGGGGGAATTGGAGGTTTTATCAAAGTAAGACAGTATGATCAGATATTARTAGAAATCTGTGGACACAAAGCTATAGGTACAGTATTAGTAGGACCTACACCTGTCAACATAATTGGAAGAAATCTGTTGACTCAGATTGGTTGYACTTTAAATTTT
2869	Kantor, R	Pretreatment HIV Drug Resistance and HIV-1 Subtype C Are Independently Associated With Virologic Failure: Results From the Multinational PEARLS (ACTG A5175) Clinical Trial	Clin Infect Dis	2015	25681380	268642	U.S.	2006-03-11	ATV, RTV	B	Plasma	Dideoxy		CCTCAAATCACTCTTTGGCAACGACCCCTCGTCTCAATAAAGATAGGGGGGCARATAAAGGAAGCTTTATTAGATACAGGAGCAGATGATACAGTATTAGAAGAGATAGATTTACCAGGAAGATGGAAACCAAAAATGATAGGGGGAATTGGAGGGTTTATCAAAGTGAGACAGTATGATCAGATACCCATAGAAATTTGTGGACATAAAGCTATAGGTACAGTATTAGTAGGACCTACACCTGTCAACATAATTGGAAGAAATCTGTTGACTCAGCTTGGTTGCACTTTAAATTTT
2869	Kantor, R	Pretreatment HIV Drug Resistance and HIV-1 Subtype C Are Independently Associated With Virologic Failure: Results From the Multinational PEARLS (ACTG A5175) Clinical Trial	Clin Infect Dis	2015	25681380	268643	Peru	2007-08-18	RTV, ATV	B	Plasma	Dideoxy		CCTCAAATCACTCTTTGGCAACGACCCCTTGTCACAATAAARATAGGGGGGCAGCTAAAGGAAGCTCTATTRGAYACAGGAGCAGATGATACAGTATTAGAAGAAATGAGTTTRCCAGGAAAATGGAAACCAAAAATGATAGGGGGAATTGGAGGTTTTATCAARGTAAGACAGTATGATCAGATACCCATAGAAATTTGTGGACATAAAGCTATAGGTACAGTATTAGTAGGACCTACACCTGTCAACATAATTGGAAGRAATCTRTTGACTCAGCTTGGTTGCACTTTAAATTTT
2869	Kantor, R	Pretreatment HIV Drug Resistance and HIV-1 Subtype C Are Independently Associated With Virologic Failure: Results From the Multinational PEARLS (ACTG A5175) Clinical Trial	Clin Infect Dis	2015	25681380	268646	Malawi	2006-06-12	ATV	C	Plasma	Dideoxy		CCTCAGATCACTCTTTGGCAGCGACCCCTTGTCTCAATAAAAGTAGGGGGCCAGACAAAGGAAGCTCTCTTAGATACAGGAGCAGATGATACAGTATTAGAAGAAATRAATTTGCCAGGAAAATGGAAACCAARAATGATAGGAGGAATTGGAGGTTTTATCAAAGTAAGACAATATGAGGAMATACCTMTAGAAATTTGTGGACAAAAGGCTATAGGTACAGTATTAGTAGGACCTACACCTGTAAACATAATCGGAAGAAATATATTGACTCAGCTTGGATGCACACTAAATTTT
2869	Kantor, R	Pretreatment HIV Drug Resistance and HIV-1 Subtype C Are Independently Associated With Virologic Failure: Results From the Multinational PEARLS (ACTG A5175) Clinical Trial	Clin Infect Dis	2015	25681380	268654	South Africa	2006-11-24	ATV	C	Plasma	Dideoxy		CCTCAAATCACTCTTTGGCAGCGACCCCTTGTCTCAATAAAAGTAGAGGGTCARGTAATGGARGCTCTCTTAGACACAGGAGCAGATGATACAGTATTAGAAGATATAAATTTGCCAGGAAGATGGAAACCAAAAATGATAGGAGGAATTGGAGGTTTTATCAAAGTAAGACAGTATGATCAAATAGCTATAGAAATTTGTGGAAAAAGGGCTATAGGTACAGTGTTAGTGGGACCTACACCTATCAACATAATTGGAAGAAATATGTTGACTCAGCTTGGATGCACTCTAAATTTC
2869	Kantor, R	Pretreatment HIV Drug Resistance and HIV-1 Subtype C Are Independently Associated With Virologic Failure: Results From the Multinational PEARLS (ACTG A5175) Clinical Trial	Clin Infect Dis	2015	25681380	268658	Malawi	2006-03-06	ATV	C	Plasma	Dideoxy		CCTCAAATCACTCTTTGGCAGCGACCCCTTGTCTCAATAAAAGTAGGGGGCCAAATAAAGSAGGCTCTCTTAGACACAGGAGCAGATGATACAGTATTAGAAGACATAAATTTGCCAGGAAAATGGAAACCAAAAATGATAGGRGGAATTGGAGGTTTTATCAAAGTAAGACAGTATGATCAAATACTTATAGAAATTTGTGGAAAAAAGGCTATAGGTACAGTRTTAGTGGGACCTACACCTATCAACATAATTGGAAGAAATATGTTGACTCAGCTTGGATGYACACTAAATTTT
2869	Kantor, R	Pretreatment HIV Drug Resistance and HIV-1 Subtype C Are Independently Associated With Virologic Failure: Results From the Multinational PEARLS (ACTG A5175) Clinical Trial	Clin Infect Dis	2015	25681380	268664	Zimbabwe	2006-10-16	ATV	C	Plasma	Dideoxy		CCTCAAATCACTCTTTGGCAACGACCCCTGGTCACAATAAAAGTAGGGGGCCAGACAAAAGAGGCTCTCYTAGACACAGGAGCAGATGATACAGTATTAGARGAAATAAATTTGCCAGGAAGATGGAAACCAAAAATGATAGGGGGAATTGGAGGTTTTATCAAAGTAAGACAGTATGATGAAATAGCTATAGAAATTTGTGGAAAAAAGGCTATAGGTACAGTATTAGTAGGACCTACACCTGTCAACATAATTGGCAGAAATCTGTTGACTCAACTTGGATGTACACTAAACTTT
2869	Kantor, R	Pretreatment HIV Drug Resistance and HIV-1 Subtype C Are Independently Associated With Virologic Failure: Results From the Multinational PEARLS (ACTG A5175) Clinical Trial	Clin Infect Dis	2015	25681380	268667	India	2005-11-15	ATV, RTV	C	Plasma	Dideoxy		CCTCAAATCACTCTTTGGCAGCGACCCCTTGTCACAATAAAAGTAGGGGGCCAGATAAAAGAGGCTCTCTTAGATACAGGAGCAGATGATACAGTATTAGAAGAARTAAATTTGCCAGGAAAATGGAAACCAAAAATGATAGGAGGAATTGGAGGTTTTATCAAAGTAAGACAATATGATCAARTACCTATAGAAATTTGTGRAAAAAAGGCAATAGGTRCAGTATTAGTGGGACCCACACCTGTCAACATAATTGGMAGAAATMTGTTGACTCAGCTTGGATGCACACTAAATTTT
2869	Kantor, R	Pretreatment HIV Drug Resistance and HIV-1 Subtype C Are Independently Associated With Virologic Failure: Results From the Multinational PEARLS (ACTG A5175) Clinical Trial	Clin Infect Dis	2015	25681380	268668	Peru	2008-02-08	ATV	B	Plasma	Dideoxy		CCTCAAATCACTCTTTGGCAACGACCCCTCGTCMCAATAAAGATAGGAGGGCAGCTRAAGGAAGCTCTATTAGATACAGGGGCAGATGATACAGTATTAGAAGACATGAATTTGCCAGGACGATGGAAGCCAAAAATGATAGGGGGAATTGGAGGTTTTATCAAAGTAAGACAGTATGATCAGGTAGCCATAGAAATCTGTGGACATAAAACTRTGGGTACAGTATTAGTAGGGBCTACACCTRTCAACATAATTGGAAGAAATCTGTTGACTCRAATTGGTTGCACTTTAAATTTT
2869	Kantor, R	Pretreatment HIV Drug Resistance and HIV-1 Subtype C Are Independently Associated With Virologic Failure: Results From the Multinational PEARLS (ACTG A5175) Clinical Trial	Clin Infect Dis	2015	25681380	268669	South Africa	2005-12-05	ATV	C	Plasma	Dideoxy		CCTCAAATCACTCTTTGGCAACGACCCCTTGTCTCAATAAAAGTAGGGGGYCARAYAAAGGAGGCTCTCTTAGACACAGGAGCAGATGATACAGTATTAGAAGACATAAATTTGCCAGGAAAATGGAAACCAAAAATGATAGGAGGAATTGGAGGTTTTATCAAAGTAAAACAATATGATCAAATAGTAATAGAAATTTGTGGAAAAAAGGCTATAGGTTCAGTATTAGTAGGACCTACACCTGTCAACATAATTGGAAGAAATATGTTGACTCAGCTTGGRTGCACACTAAATTTT
2869	Kantor, R	Pretreatment HIV Drug Resistance and HIV-1 Subtype C Are Independently Associated With Virologic Failure: Results From the Multinational PEARLS (ACTG A5175) Clinical Trial	Clin Infect Dis	2015	25681380	268674	Peru	2009-05-31	RTV, ATV	B	Plasma	Dideoxy		CCTCAAATCACTCTTTGGCAACGACCCCTTGTCACAATAAAGATAGGGGGGCAACTAAAAGAAGCTCTATTAGATACAGGAGCAGATGATACAGTRTTAGAAGAAATGAATTTGCCAGGAAAATGGAAACCAAAAATGATAGGAGGAATTGGAGGTTTTATCAAAGTAAGACAGTATGAGGAGGTACCCATAGAGATCMRTGGCCATAAAGTTRTAGGTACAGTCTTAATAGGATCTACACCTGTCAACATAATTGGAAGAAATCTGTTGACTCAGCTTGGTTGCACTTTAAATTTY
2869	Kantor, R	Pretreatment HIV Drug Resistance and HIV-1 Subtype C Are Independently Associated With Virologic Failure: Results From the Multinational PEARLS (ACTG A5175) Clinical Trial	Clin Infect Dis	2015	25681380	268683	Malawi	2007-02-16	ATV	C	Plasma	Dideoxy		CCTCAAATCACTCTTTGGCAGCGACCCCTTGTCACAATAAAAGTAGGGGGCCAACTAAAAGAAGCTCTCTTAGACACAGGAGCAGATGATACAGTATTAGAAGRAATAAATTTACCAGGAAAATGGAAACCAARAATGATAGGAGGAATTGGAGGYTTTATCAAAGTAAGACAGTATGATAACATACTTATAGAAATTTGTGGTAAAAAGGCTATAGGTACAGTATTAGTAGGACCTACACCTGTCAATATAATTGGAAGAAATACGTTGACTCAGCTTGGATGCACACTAAATTTT
2869	Kantor, R	Pretreatment HIV Drug Resistance and HIV-1 Subtype C Are Independently Associated With Virologic Failure: Results From the Multinational PEARLS (ACTG A5175) Clinical Trial	Clin Infect Dis	2015	25681380	268692	U.S.	2006-03-26	ATV	B	Plasma	Dideoxy		CCTCAAATCACTCTTTGGCAACGACCCCTCGTCACAATAAAGATAGGGGGGCAAACAAAGGAAGCTCTATTGGATACAGGAGCAGATGATACAGTATTAGAAGACATGCATTTGCCAGGAAAATGGAAACCAAAAATGATAGGGGGAATTGGAGGTTTTATCAAAGTAAGACAGTATGATCAGATAGCCATAGAGATCTGTGGACATAAAACTATGGGTACAGTATTARTAGGACCCACACCTGTCAACATAATTGGMAGAAATCTGTTGACTCAGATTGGTTGCACTTTAAATTTT
2869	Kantor, R	Pretreatment HIV Drug Resistance and HIV-1 Subtype C Are Independently Associated With Virologic Failure: Results From the Multinational PEARLS (ACTG A5175) Clinical Trial	Clin Infect Dis	2015	25681380	268694	Malawi	2007-11-25	ATV	C	Plasma	Dideoxy		CCTCAAATCACTCTTTGGCAGCGACCCCTTGTCTCAATAAAGGTAGGGGGCCAAGTAAAGGAAGCTCTCTTAGACACAGGAGCAGATGATACAGTATTAGAAGAAATAAATTTGCCAGGAAAATGGAAACCAAAAATGATAGGAGGAATTGGAGGRTTTATCAAAGTAAGACAGTATGATCAAATACCTATAGAAATTTGTGGAAAAAAGGCTATAGGTACAGTATTAGTAGGGCCTACACCTGTCAACATAATTGGAAGRAATATGTTGACTCAGCTTGGGTGCACACTAAATTTT
2869	Kantor, R	Pretreatment HIV Drug Resistance and HIV-1 Subtype C Are Independently Associated With Virologic Failure: Results From the Multinational PEARLS (ACTG A5175) Clinical Trial	Clin Infect Dis	2015	25681380	268698	Malawi	2009-07-25	ATV	C	Plasma	Dideoxy		CCTCAGATCACTCTTTGGCAGCGACCCCTTGTTTCAATAAAAGTAGGGGGCCAGATAAGAGAAGCTCTCTTAGACACAGGAGCAGATGATACAGTATTAGAAGAAATAAATTTGCCAGGGAAATGGAAGCCAAAAATGATAGGAGGGATTGGAGGTTTTATCAAAGTAAGGCAGTATGATCAAATAGTTATAGAAATTTGTGGAAAAAAGGCTATAGGTACAGTGTTAATAGGGCCTACACCTGTCAACATAATTGGAAGGAAYATGTTGACTCAGCTTGGATGCACACTAAATTTT
2869	Kantor, R	Pretreatment HIV Drug Resistance and HIV-1 Subtype C Are Independently Associated With Virologic Failure: Results From the Multinational PEARLS (ACTG A5175) Clinical Trial	Clin Infect Dis	2015	25681380	268701	U.S.	2005-12-06	ATV	B	Plasma	Dideoxy		CCTCAGATCACTCTTTGGCAACGACCCCTTGTCACAATAAAGGTAGGGGGACACTTAAAGGAAGCTCTATTAGATACAGGAGCAGATGATACAGTATTAGAAGAAATGAATTTGCCAGGAAGATGGAAACCAAAAATGATAGGGGGAATTGGAGGTTTTATCAAAGTAAGACAATATGACCAGATACCCATAGAAATCTGTGGGCATAGAGCCATAGGTACAGTATTAATAGGACCTACACCTGTCAACATAATTGGAAGAAATCTGTTGACTCAGCTTGGGTGCACTTTAAATTTT
2869	Kantor, R	Pretreatment HIV Drug Resistance and HIV-1 Subtype C Are Independently Associated With Virologic Failure: Results From the Multinational PEARLS (ACTG A5175) Clinical Trial	Clin Infect Dis	2015	25681380	268703	South Africa	2006-02-04	ATV	C	Plasma	Dideoxy		CCTCAAATCACTCTTTGGCAGCGACCCCTTGTCTCAATAAAAATAGGGGGCCAGACAAGGGAGGCTCTCTTAGACACAGGAGCAGATGACACAGTATTAGAAGAMATAAATTTACCAGGAAAATGGAAACCAAAAATGATAGGAGGACTTGGAGGTTTTATCAAGGTAAGACAGTATGATCAAATACTTATAGAAATTTGTGGGAAAAAGGCTATAGGGACAGTATTAGTAGGGCCTACACCTGTCAACATAATTGGAAGAAACATGTTGACTCAACTTGGATGCACACTAAATTTT
2869	Kantor, R	Pretreatment HIV Drug Resistance and HIV-1 Subtype C Are Independently Associated With Virologic Failure: Results From the Multinational PEARLS (ACTG A5175) Clinical Trial	Clin Infect Dis	2015	25681380	268706	Malawi	2008-02-28	ATV	C	Plasma	Dideoxy		CCTCAAATCACTCTTTGGCAACGACCTCTTGTCTCAATAARAGTAGGGGGCCAGACAAGGGAGGCTCTCTTAGATACAGGAGCAGATGATACAGTATTAGAAGACATAAATTTGCCAGGAAAATGGAAACCAAAAATGATAGGAGGAATTGGAGGTTTTATCAAAGTAAGACAATATGAGGAAATACCTATAGAAATTTGTGGAAAAAAGGCTATAGGTACAGTATTAGTAGGACCTACACCTGTTAACATAATTGGAAGAAATATGTTAACTCAGCTTGGATGTACAMTAAATTTT
2869	Kantor, R	Pretreatment HIV Drug Resistance and HIV-1 Subtype C Are Independently Associated With Virologic Failure: Results From the Multinational PEARLS (ACTG A5175) Clinical Trial	Clin Infect Dis	2015	25681380	268711	Malawi	2006-11-18	ATV	C	Plasma	Dideoxy		CCTCAAATCACTCTTTGGCAGCGACCCCTTGTCACAATAAAAGTAGGGGGCCAAATAAGGGAGGCTCTCTTAGACACAGGAGCAGATGATACAGTATTAGAAGACATGAGTCTGCCAGGAAAATGGAAACCAAAAATGATAGGAGGAATTGGGGGWTTTATCAAAGTAAGACAGTATGATCAAATACCTATAGAAATTTGTGGRAAAAAGGCTATAGGTACAGTATTAATAGGGCCTACACCTGTCAACATAATTGGAAGGAATATGTTGACTCAGCTTGGATGCACACTAAATTTT
2869	Kantor, R	Pretreatment HIV Drug Resistance and HIV-1 Subtype C Are Independently Associated With Virologic Failure: Results From the Multinational PEARLS (ACTG A5175) Clinical Trial	Clin Infect Dis	2015	25681380	268712	Brazil	2007-05-21	ATV	C	Plasma	Dideoxy		CCTCAAATCACTCTTTGGCAGCGACCCCTTGTTACAATAAAAGTAGGGGGGCAGCTAACGGAGGCTCTCTTAGACACAGGAGCAGACGATACAGTACTAGAAGAAATAAAATTACCAGGAAATTGGAAACCAAAAATGATAGGAGGACTTGGGGGTTTTATCAAAGTAAGACAGTATGAACAAATACTTATAGAAATTTGTGGAAAAAAGGCTATAGGTACAGTACTAGTAGGACCTACACCGGTCAACATAATTGGAAGAAACATGTTGACTCAGCTTGGATGTACACTAAATTTT
2869	Kantor, R	Pretreatment HIV Drug Resistance and HIV-1 Subtype C Are Independently Associated With Virologic Failure: Results From the Multinational PEARLS (ACTG A5175) Clinical Trial	Clin Infect Dis	2015	25681380	268717	Peru	2009-06-05	ATV	B	Plasma	Dideoxy		CCTCAGATCACTCTTTGGCAACGACCCGTCGTCACAATAARAATAGGRGGGCAACTAAAGGAAGCTCTATTAGATACAGGAGCAGATGATACAGTATTGGAAGAAATAAATTTGCCAGGAAGATGGAAACCAAAAATGATAGGAGGAATTGGAGGTTTTATTAAAGTAAGACAGTATGATGAGGTACCCTTAGAAATCTGTGGACATAAAGTTRTAGGTACAGTATTAATAGGATCTACACCTGTCAACATAATTGGAAGAAATYTGTTGACTCAGCTTGGTTGCACTTTAAATTTT
2869	Kantor, R	Pretreatment HIV Drug Resistance and HIV-1 Subtype C Are Independently Associated With Virologic Failure: Results From the Multinational PEARLS (ACTG A5175) Clinical Trial	Clin Infect Dis	2015	25681380	268718	India	2006-03-06	ATV	C	Plasma	Dideoxy		CCTCAGATCACTCTTTGGCAGCGACCCCTTGTCCCAATAAGAGTAGGGGGCCAGATGAAAGAGGCTCTCTTAGACACAGGAGCAGATGACACAGTAYTAGAAGAAATAAATTTGCCAGGAAAATGGAAACCTAAAATGATAGGAGGAATTGGAGGCTTTATTAAAGTAAGACAATATGATCAAATACCTATAGAAATTTGTGGRAAAAGGGCTATAGGTACAGTGTTAGTGGGACCCACACCTGTCAACATAATTGGAAGAAATCTGTTGACTCAGCTTGGATGCACACTAAATTTT
2869	Kantor, R	Pretreatment HIV Drug Resistance and HIV-1 Subtype C Are Independently Associated With Virologic Failure: Results From the Multinational PEARLS (ACTG A5175) Clinical Trial	Clin Infect Dis	2015	25681380	268729	Brazil	2005-11-23	ATV	B	Plasma	Dideoxy		CCTCAGATCACTCTTTGGCAACGACCCCTTGTCACAATAAAAGTAGGGGAGCAGCTAAAGGAAGCCTTATTAGATACAGGAGCAGATGATACAGTATTAGAGGACATAAATTTGCCAGGAAGATGGAAACCAAAAATGATAGGGGGAATTGGAGGTTTTATCAAAGTAAAACAGTATGAGGAAATACCCATAGAAATCTGTGGACATAAAGCTATAGGTACAGTATTAGTAGGACCTACACCTGTCAATATAATAGGAAGAAATCTCTTGACTCAGATTGGCTGCACTTTAAATTTT
2869	Kantor, R	Pretreatment HIV Drug Resistance and HIV-1 Subtype C Are Independently Associated With Virologic Failure: Results From the Multinational PEARLS (ACTG A5175) Clinical Trial	Clin Infect Dis	2015	25681380	268738	India	2006-05-03	ATV	C	Plasma	Dideoxy		CCTCAAATCACTCTTTGGCAACGACCCCTTGTCTCAATAAAAGTAGGGGGCCAGATAAAAGAGGCTCTCTTAGATACAGGAGCAGATGATACAGTATTAGAAGAAATAAATTTGCCAGGAAAATGGAAACCAAGAATGATAGGAGGAATTGGAGGTTTTATCAAAGTAAGACAATATGATCAAATAACTATAGAAATTTGTGGGAAAAAGGCTATAGGTACAGTATTAGTAGGGCCCACACCTGTCAACATAATTGGAAGAAATACGTTGACTCAGCTTGGATGCACACTAAATTTT
2869	Kantor, R	Pretreatment HIV Drug Resistance and HIV-1 Subtype C Are Independently Associated With Virologic Failure: Results From the Multinational PEARLS (ACTG A5175) Clinical Trial	Clin Infect Dis	2015	25681380	268742	Haiti	2006-05-25	ATV	B	Plasma	Dideoxy		CCTCAGATCACTCTTTGGCAACGACCCCTCGTCGCAATAAAGATAGGGGGGCAACTAAAGGAAGCTCTAYTAGATACAGGAGCAGATGATACAGTATTAGAAGAAATGAATTTGCCAGGAAARTGGAAACCAAAAATGATAGGGGGAATTGGAGGTTTTATCAAAGTAAGACAGTATGATCAAATACWAGTAGAAATCTGTGGACATAAAGCTATAGGTACAGTATTAATAGGACCCACACCTGTCAACATAATTGGAAGAAATCTGTTGACTCAGATTGGTTGCACTTTAAATTTT
2869	Kantor, R	Pretreatment HIV Drug Resistance and HIV-1 Subtype C Are Independently Associated With Virologic Failure: Results From the Multinational PEARLS (ACTG A5175) Clinical Trial	Clin Infect Dis	2015	25681380	268743	U.S.	2006-01-07	ATV	B	Plasma	Dideoxy		CCTCAAATCACTCTTTGGCAACGACCCYTAGTCACAATAAAAATAGGGGGGCAACTAAAAGAAGCTCTATTAGATACAGGAGCAGATGATACAGTATTAGAAGAAATGAGTTTACCAGGAAGATGGAAACCAAAAATGATAGGGGGAATTGGAGGGTTTATCAAAGTAAGACAGTATGATCAGATACCCATAGAAATATGTGGACATAGAGCTATAGGTACAGTATTAGTAGGACCTACACCTGTCAACATAATTGGAAGAAATCTGTTGACCCAGATTGGCTGCACTTTAAATTTT
2869	Kantor, R	Pretreatment HIV Drug Resistance and HIV-1 Subtype C Are Independently Associated With Virologic Failure: Results From the Multinational PEARLS (ACTG A5175) Clinical Trial	Clin Infect Dis	2015	25681380	268746	U.S.	2006-01-09	ATV	B	Plasma	Dideoxy		CCTCAGATCACTCTTTGGCAACGACCCCTCGTCCCAATAAAGATAGRGGGGCAACTAAAAGAAGCTCTATTAGATACAGGAGCAGATGATACAGTATTAGAAGAAATGAATTTACCAGGAAGATGGAAACCAAAAATGATAGGGGGAATTGGAGGTTTTATCAAAGTAAGACAGTATGATCAGRTATGCATAGAAATCTGTGGACACAAAGCTATAGGTACAGTATTAATAGGACCTACACCTGTCAACATAATTGGAAGAAATCTGTTGACTCAGCTTGGTTGCACTTTAAATTTT
2869	Kantor, R	Pretreatment HIV Drug Resistance and HIV-1 Subtype C Are Independently Associated With Virologic Failure: Results From the Multinational PEARLS (ACTG A5175) Clinical Trial	Clin Infect Dis	2015	25681380	268748	U.S.	2008-01-14	ATV	B	Plasma	Dideoxy		CCTCAAATCACTCTTTGGCAACGACCCCTCGTCACAGTAAAGATAGGGGGGCAACTAAAAGAAGCTCTATTAGATACAGGAGCAGATGATACAGTATTAGAAGACRTRGATTTGCCAGGAAGATGGAAACCAAAAATGATAGGGGGACTTGGAGGTTTTATCAAAGTAAAACAGTATGAGCAGATACCCATAGAAATTTGTGGATATAAAGYTGTAGGTACAGTGTTAGTAGGACCTACACCTRTCAACATAATTGGAAGAAATCTGTTGACTCAGATTGGTTGCACTTTAAATTTT
2869	Kantor, R	Pretreatment HIV Drug Resistance and HIV-1 Subtype C Are Independently Associated With Virologic Failure: Results From the Multinational PEARLS (ACTG A5175) Clinical Trial	Clin Infect Dis	2015	25681380	268749	India	2006-10-16	ATV	C	Plasma	Dideoxy		CCTCAAATCACTCTTTGGCAGCGACCCCTTGTCTCAATAAAAATAGGGGGCCAGATAAAAGAGGCTCTATTAGACACAGGGGCAGATGATACAGTATTAGAAGAATTAGATTTGCCAGGAAGATGGAAACCAAAAATGATAGGAGGAATTGGAGGTTTTATCAAAGTAAGGCAATATGATCAAATACCTATAGAAATTTATGGGAAAAAGGCCATAGGTACAGTATTAGTAGGACCCACACCTGTCAACATAATTGGAAGAAATATGTTGACTCAGATTGGATGCACATTAAATTTT
2869	Kantor, R	Pretreatment HIV Drug Resistance and HIV-1 Subtype C Are Independently Associated With Virologic Failure: Results From the Multinational PEARLS (ACTG A5175) Clinical Trial	Clin Infect Dis	2015	25681380	268752	Zimbabwe	2007-06-30	ATV	C	Plasma	Dideoxy		CCTCAAATCACTCTTTGGCAACGACCCCTTGTCTCAATAAAAATAGGGGGCCAGATAAAGGAGGCTCTCTTAGACACAGGAGCAGATGATACAGTATTAGACGAAATAAATTTGCCAGGAAAATGGAAACCAAGAATAATAGGGGGAATTGGAGGTTTTATCAAAGTAAGACAGTATGATCAAGTACCTATAGAAATTTGTGGAAAAAAGGCTATAGGTTCAGTATTAGTAGGACCTACACCTGTCAACATAATTGGGAGAAATACGTTGACTCAGCTTGGATGCACACTAAAYTTT
2869	Kantor, R	Pretreatment HIV Drug Resistance and HIV-1 Subtype C Are Independently Associated With Virologic Failure: Results From the Multinational PEARLS (ACTG A5175) Clinical Trial	Clin Infect Dis	2015	25681380	268754	U.S.	2006-04-11	ATV	B	Plasma	Dideoxy		CCTCAAATCACTCTTTGGCAACGACCCCTAGTCACAATAAAGATAGGGGGGCAACTAAAGGAAGCTYTATTAGATACAGGAGCAGATGATACAGTATTAGAAGACATAGATTTGCCAGGAAGATGGAAACCAAAAATGATAGGGGGAATTGGAGGTTTTATCAAAGTAAGACAGTATGATCAGATACCAGTAGAAATTTGTGGACATAGAGCTATAGGTACAGTATTARTAGGACCYACACCTRTCAACATAATTGGAAGAAATCTGTTGACTCAGATTGGCTGCACTTTAAATTTT
2869	Kantor, R	Pretreatment HIV Drug Resistance and HIV-1 Subtype C Are Independently Associated With Virologic Failure: Results From the Multinational PEARLS (ACTG A5175) Clinical Trial	Clin Infect Dis	2015	25681380	268761	India	2007-10-13	ATV	C	Plasma	Dideoxy		CCTCAAATCACTCTTTGGCAGCGACCCCTTGTCTCAATAAAAGTAGRGGGCCAGATAAAAGAGGCTCTCTTAGACACAGGAGCAGATGATACAGTRTTAGAAGACATAAATTTGCCAGGAAGATGGAAACCAARAATGATAGGAGGAATTGGAGGTTTTATCAAAGTAAGACAATATGATCAAATAACTATAGAAATTTGTGGAAAAAAGGCTATAGGTACAGTATTAGTGGGACCCACACCTGTCAACATAATTGGAAGAAATATGTTGACTCAGCTTGGATGCACACTAAATTTT
2873	Soldi, GFR	Major drug resistance mutations to HIV-1 protease inhibitors (PI) among patients exposed to PI class failing antiretroviral therapy in SÃ£o Paulo State, Brazil.	PLoS ONE	2019	31574109	269186	Brazil	2014-01-09	ATV	B	Plasma	Dideoxy	MN235955	CCTCAGATCACTCTTTGGCAGCGACCCGTCGTCTCAATAAAGGTAGGGGGGCAACTAAGGGAAGCTCTAWTAGATACAGGAGCAGATGATACAGTATTAGAAGACATAACTTTACCAGGAAGATGGAAACCAAAAATAATAGGGGGAGTTGGAGGTTTTGTCAAAGTTAGGGAGTATGAWCAGATACCCATAGAAATCTGTGGACATAARGTTATAGGTACAGTATTAGTAGGACCTACACCTGCCAACATAATTGGAAGAAATCTGTTGACTCAGATTGGCTGCACTTTAAATTTT
2873	Soldi, GFR	Major drug resistance mutations to HIV-1 protease inhibitors (PI) among patients exposed to PI class failing antiretroviral therapy in SÃ£o Paulo State, Brazil.	PLoS ONE	2019	31574109	269189	Brazil	2014-01-09	RTV, ATV	B	Plasma	Dideoxy	MN235958	CCTCAGATCACTCTTTGGCAACGACCCCTTGTCTCAATAAAGATAGGGGGACAAATAAAGGAAGCTCTATTAGACACAGGAGCAGATGATACAGTATTAGAAGAAATGGCCTTGCCAGGAAGATGGAAACCAAAAATGATAGGGGGAATTGGAGGCTTTATCAAAGTAAGACAGTATGATCAGATAGCCATAGAAATTTGTGGACATAAAGCTATAGGTACAGTATTAATAGGACCTACTCCTGTCAACATAATTGGAAGAAATCTGTTRACTCAGATTGGTTGTACTTTAAATTTT
2873	Soldi, GFR	Major drug resistance mutations to HIV-1 protease inhibitors (PI) among patients exposed to PI class failing antiretroviral therapy in SÃ£o Paulo State, Brazil.	PLoS ONE	2019	31574109	269198	Brazil	2014-01-09	ATV	B	Plasma	Dideoxy	MN235967	CCTCAAATCACTCTTTGGCAACGACCAGTAGTTACARTAAAAGTAGGGGGACAGCTAAAAGAAGCCCTATTAGATACAGGGGCAGATGATACAGTATTAGAAGAAATAGAGTTGCCAGGAAGATGGAAACCAAAAATGATAGGGGGAATTGGAGGTTTTATCAAAGTAAAACAGTATGATCAGATACTCATAGAAATTTGTGGACATAAAGCCATAGGTACAGTATTAGTAGGGCCTACGCCTGTCAACATAATTGGAAGAAATCTGTTGACCCAGATTGGCTGCACTTTAAATTTT
2873	Soldi, GFR	Major drug resistance mutations to HIV-1 protease inhibitors (PI) among patients exposed to PI class failing antiretroviral therapy in SÃ£o Paulo State, Brazil.	PLoS ONE	2019	31574109	269208	Brazil	2014-01-28	RTV, ATV	B	Plasma	Dideoxy	MN235977	CCTCAGATCACTCTTTGGCAGCGACCCATCGTCACAATAAAGATAGGGGGGCAACTAAAGGAAGCTCTAATAGATACAGGAGCAGATGATACAGTTTTWCAAGACATGGATTTGCCAGGGAGATGGAAACCAAAAATGATAGGGGGAATTGGAGGTTTTGTCAAAGTAAGACAGTATGATCAGATACCCATAGAGATCTGTGGACATAAAACTATAGGTACAGTATTAGTAGGACCTACACCTGCCAACATAATTGGAAGAAATCTGTTGACTCAGATTGGCTGCACTTTAAATTTT
2873	Soldi, GFR	Major drug resistance mutations to HIV-1 protease inhibitors (PI) among patients exposed to PI class failing antiretroviral therapy in SÃ£o Paulo State, Brazil.	PLoS ONE	2019	31574109	269214	Brazil	2014-02-13	ATV	B	Plasma	Dideoxy	MN235983	CCTCAGATCACTCTTTGGCAACGGCCCCTAGTCATAATAAAAATAGGGGGGCAACTAAAGGAAGCTTTACTAGAYACAGGAGCAGATGATACAGTAATAGAAGAAATGRATTTRCCAGGAAGATGGAAACCAAAAATGATAGGGGGAATTGGAGGGTTTATCAAAGTAAGACARTATGATCAGGTACCCATAGAAATCTGTGGACATAAAGCTATAGGTACAGTATTAATAGGAYCTACACCTGTMAAYATAATAGGAAGAAATYTGTTGACTCAGCTTGGCTGTACTTTAAATTTT
2873	Soldi, GFR	Major drug resistance mutations to HIV-1 protease inhibitors (PI) among patients exposed to PI class failing antiretroviral therapy in SÃ£o Paulo State, Brazil.	PLoS ONE	2019	31574109	269216	Brazil	2014-02-20	ATV	B	Plasma	Dideoxy	MN235985	CCTCAGATCACTCTTTGGCAACGACCAMTTGTCACAATAAAGGTAGGGGGGCAACTAAAGGAAGCTCTATTAGATACAGGAGCAGATGATACAGTATTAGAAGAAATGGAATTACCAGGAAGATGGAAACCAAGAATGATAGGGGGAATTGGAGGTTTTGTCAAAGTAAGACAGTATGATCAGATACCCATAGAAATCTGTGGACATAGARCCATAGGTACAGTATTAATAGGACCTACACCTGCCAACATAATTGGAAGAAATCTGTTGACTCAGATTGGCTGCACTTTAAATTTT
2873	Soldi, GFR	Major drug resistance mutations to HIV-1 protease inhibitors (PI) among patients exposed to PI class failing antiretroviral therapy in SÃ£o Paulo State, Brazil.	PLoS ONE	2019	31574109	269217	Brazil	2014-02-25	ATV	B	Plasma	Dideoxy	MN235986	CCTCAGATCACTCTTTGGCAACGACCCTTCGTCACAATAAAGATAGGGGGGCAGCTAAAGGAAGCTCTATTAGATACAGGAGCAGATGATACAGTATTAGAAGAAATGAATTTGCCAGGAAGATGGAAGCCAAAAATAATAGGGGGAATTGGAGGTTTTGTCAAAGTAAGACAATATGATCAGATACCCATAGARATCTGTGGACATAAAGYTATAAGTACAGTATTARTAGGACCTACACCKGTCAACGTAATTGGGAGAAATCTGATGACTCARATTGGCTGTACTTTAAATTTT
2873	Soldi, GFR	Major drug resistance mutations to HIV-1 protease inhibitors (PI) among patients exposed to PI class failing antiretroviral therapy in SÃ£o Paulo State, Brazil.	PLoS ONE	2019	31574109	269224	Brazil	2014-02-28	RTV, ATV	F	Plasma	Dideoxy	MN235993	CCTCAAATCACTCTTTGGCAACGACCCTTAGTTACAGTAAAAGTAGGGGGACAGGTAAGGGAAGCTCTATTAGATACAGGAGCAGATGATACAGTATTTGAAGATATAAATTTGCCAGGAAAATGGAAACCAAGAATGATAGGGGGACTTGGAGGCTTTATCAAAGTAAAACAGTATGATAACATACCCATGGAAATTTGTGGATACAAGGTTACTGGTACAGTGTTGGTAGGACCTACTCCTATCAACATAATTGGAAGRAATACGATGACTCAGATTGGTTGTACTTTAAATTTT
2873	Soldi, GFR	Major drug resistance mutations to HIV-1 protease inhibitors (PI) among patients exposed to PI class failing antiretroviral therapy in SÃ£o Paulo State, Brazil.	PLoS ONE	2019	31574109	269290	Brazil	2014-05-27	RTV, ATV	B	Plasma	Dideoxy	MN236059	CCTCAGATCACTCTTTGGCAACGACCCCTCGTCACARTAARGATAGGGGGGCAGTTAAAAGAAGCTCTATTAGATACAGGAGCAGATGATACAGTATTAGAAGACATRAATTTGCCAGGAAGATGGAAACCAAAAATGATAGGGGGAATTGGAGGTTTTATCAAAGTAAGACAGTATGATCAGATACTTGTAGAAATCTGTGGACATAAAGCTATAGGTACAGTATTAGTAGGACCTACACCTGTCAACATAATTGGAAGAAATCTGTTGACTCAGATTGGCTGCACTTTAAATTTT
2873	Soldi, GFR	Major drug resistance mutations to HIV-1 protease inhibitors (PI) among patients exposed to PI class failing antiretroviral therapy in SÃ£o Paulo State, Brazil.	PLoS ONE	2019	31574109	269352	Brazil	2014-06-26	ATV	B	Plasma	Dideoxy	MN236121	CCTCAGATCACTCTTTGGCAACGACCCCTCGTCACAATAAAGGTAGAGGGGCAAYTAAAGGAAGCTCTRTTAGATACAGGAGCAGATGATACAGTATTRGAAGACATAAATYTGTCAGGAAAATGGAAACCAAAAATRATAGGGGGAATTGGAGGTTTTATYAAAGTAAAACAGTATGATAACATACTCATAGAAATTTGTGGACACAGRGCTATAGGTACAGTSTTGGTAGGACCTACACCKGTCAACATAATTGGAAGAAATCTGTTGACTCAGATTGGCTGCACTTTAAATTTY
2873	Soldi, GFR	Major drug resistance mutations to HIV-1 protease inhibitors (PI) among patients exposed to PI class failing antiretroviral therapy in SÃ£o Paulo State, Brazil.	PLoS ONE	2019	31574109	269355	Brazil	2014-06-26	RTV, ATV	B	Plasma	Dideoxy	MN236124	CCTCAGATCACTCTTTGGCAACGACCATTAGTCATAGTAAAGGTAGGGGGGCAACTAAARGAAGCTCTATTAGATACAGGAGCAGATGATACAGTATTAGAAGACATGGAGTTGCCAGGAAAATGGAARCCAAAAATGATAGGGGGAATTGGAGGTTTTATTAAAGTAAGACAGTATGATCAAATACCCATAGAAATCTGTGGACATAAAGCCATAGGTACAGTATTAATAGGACCTACTCCTGTCAACATAATTGGAAGAAATCTRWTGACTCAGATTGGCTGCACTTTAAATTTT
2873	Soldi, GFR	Major drug resistance mutations to HIV-1 protease inhibitors (PI) among patients exposed to PI class failing antiretroviral therapy in SÃ£o Paulo State, Brazil.	PLoS ONE	2019	31574109	269394	Brazil	2014-07-17	ATV	B	Plasma	Dideoxy	MN236163	CCTCAAATCACTCTTTGGCAACGACCCATAGTCACAATAAAGATAGGGGGCCAAATAAGGGAAGCTCTATTAGATACAGGAGCAGATGATACAGTATTAGAAGAAATGGATTTACCAGGAAAATGGAAACCAAAAATGATAGGGGGAATTGGAGGTTTTATCAAAGTAAGACAGTATGATCAGATACCCCTAGAAATCTGCGGACATAAAGCTATAGGTACAGTATTAATAGGACCTACACCTGTCAACATAATTGGAAGAAATCTATTGACTCAACTTGGTTGCACTTTAAATTTT
2873	Soldi, GFR	Major drug resistance mutations to HIV-1 protease inhibitors (PI) among patients exposed to PI class failing antiretroviral therapy in SÃ£o Paulo State, Brazil.	PLoS ONE	2019	31574109	269416	Brazil	2014-07-31	RTV, ATV	B	Plasma	Dideoxy	MN236185	CCTCAAATCACTCTTTGGCAACGACCACTTGTCACAATAAAGATAGGGGGGCAGCTAAAGGAAGCTCTATTAGATACAGGAGCAGATGATACAGTATTAGAAGAAATGGAGTTACCAGGAAGATGGAAACCAAAAATGATAGGGGGAATTGGAGGTTTTATCAAAGTAAGACAGTATGATCAGATAGCAGTAGACATCTGTGGACATAGAGCTATAGGTACAGTATTAGTAGGACCTACACCTGTCAACATAATTGGAAGAAATCTGTTGACTCAGATTGGTTGCACTTTAAATTTC
2873	Soldi, GFR	Major drug resistance mutations to HIV-1 protease inhibitors (PI) among patients exposed to PI class failing antiretroviral therapy in SÃ£o Paulo State, Brazil.	PLoS ONE	2019	31574109	269418	Brazil	2014-07-31	RTV, ATV	B	Plasma	Dideoxy	MN236187	CCTCAGATCACTCTTTGGCAGCGACCCCTCGTCACAATAAAGGTAGGGGGGCAATTAAAGGAAGCTCTATTAGATACAGGAGCAGATGATACAGTATTAGAAGAAATAGATCTACCAGGAAGATGGARACCAAAAATGATAGGGGGAATTGGAGGTTTTATCAAAGTAAAACAGTATGATCAAATACCTGTAGAAATTTGTGGACATAAAGCTATAGGTACAGTATTAGTAGGACCTACGCCTGTAAACATAATTGGAAGAAATCTATTGACTCAGATTGGTTGCACTCTAAATTTT
2873	Soldi, GFR	Major drug resistance mutations to HIV-1 protease inhibitors (PI) among patients exposed to PI class failing antiretroviral therapy in SÃ£o Paulo State, Brazil.	PLoS ONE	2019	31574109	269424	Brazil	2014-08-07	RTV, ATV	B	Plasma	Dideoxy	MN236193	CCTCAAATCACTCTTTGGCAACGACCAATAGTCACAATAAAGGTAGGGGAGCAATTAACGGAAGCTCTATTAGATACAGGAGCAGATGATACAGTATTACAAGACATAGATTTACCAGGAAAATGGAAACCAAAAATGATAGGGGGAATTGGAGGTTTTATTAAAGTAAGACAGTATGATCAGGTACCCATAGAAATCTGTGGACATAAAGCCATAGGTACAGTATTAGTAGGGCCTACACCTGTCAACATAATTGGAAGAAATCTGATGACTCAACTTGGCTGTACTTTAAATTTT
2873	Soldi, GFR	Major drug resistance mutations to HIV-1 protease inhibitors (PI) among patients exposed to PI class failing antiretroviral therapy in SÃ£o Paulo State, Brazil.	PLoS ONE	2019	31574109	269440	Brazil	2014-08-26	RTV, ATV	B	Plasma	Dideoxy	MN236209	CCTCAGATCACTCTTTGGCAGCGACCCCTCGTCACAATAAAGRTAGGGGGGCAGCTAAAGGAAGCTCTGTTAGATACAGGAGCAGATGATACAGTATTAGAAGAAATGAGTTTGCCAGGAARATGGAAACCAAAAATGATAGGGGGAATTGGAGGTTTTATCAAAGTAAGACAGTATGATCAGATACTCATAGAAATCTGTGGACATAAAGCTATAGGTACAGTATTAGTAGGACCTACCCCTATCAACATAATTGGAAGAAATCTGTTGACTCAGATTGGCTGCACTTTAAATTTT
2873	Soldi, GFR	Major drug resistance mutations to HIV-1 protease inhibitors (PI) among patients exposed to PI class failing antiretroviral therapy in SÃ£o Paulo State, Brazil.	PLoS ONE	2019	31574109	269446	Brazil	2014-08-20	ATV	B	Plasma	Dideoxy	MN236215	CCTCAAATCACTCTTTGGCAACGACCCTTCGTCACAATAAAGGTAGGGGGGCAAATAAAGGAAGCTCTATTAGATACAGGAGCAGATGATACAGTRTTAGAAGACRTGARTTTACCAGGAAAATGGAAACCAAAAATGATAGGGGGAATTGGAGGTTTTGTCAAAGTAAGACAGTATGATCAGGTACCCTTAGAAATTTGTGGACATAAAGYTATAGGTACAGTATTAGTAGGACCTACACCTGCCAACATAATTGGAAGAAATCTGTTGACACAGCTTGGTTGCACTTTAAATTTT
2873	Soldi, GFR	Major drug resistance mutations to HIV-1 protease inhibitors (PI) among patients exposed to PI class failing antiretroviral therapy in SÃ£o Paulo State, Brazil.	PLoS ONE	2019	31574109	269456	Brazil	2014-08-22	RTV, ATV	B	Plasma	Dideoxy	MN236225	CCTCAAATCACTCTTTGGCAACGACCACTAGTCACAATAAAGGTAGGGGGGCTGCTAAAGGAAGCTCTATTAGATACAGGAGCAGATGATACAGTATTAGAAGACATAGAWTTGCCAGGAAGATGGAAACCAAAAATGATAGGGGGAATTGGAGGTTTTATCAARGTGAAACAATATGAWCAGRTACCCATAGAAATTTGTGGACATAAAGCTGTAGGTACAGTATTAGTAGGGCCTACACCTGTCAACATAATTGGAAGAAATCTGTTGACTCAACTTGGTTGTACTTTAAATTTT
2873	Soldi, GFR	Major drug resistance mutations to HIV-1 protease inhibitors (PI) among patients exposed to PI class failing antiretroviral therapy in SÃ£o Paulo State, Brazil.	PLoS ONE	2019	31574109	269465	Brazil	2014-08-26	ATV	B	Plasma	Dideoxy	MN236234	CCTCAGATCACTCTTTGGCAGCGACCCCTCGTCACAGTAAAGATAGGGGGGCAAATAAAGGAAGCTCTATTAGATACAGGAGCAGATGATACAGTATTAGAAGACATGAATTTGCCAGGAAGATGGAAACCAAAAATGATAGGGGGAATTGGAGGTTTTATCAAAGTAAGACAGTATGATCAGATACCTATAGAAATCTGTGGATATAGAGCTATAGGTACAGTATTAATAGGACCTACACCTGTCAACATAATTGGAAGAAACCTGTTGACTCAGATTGGCTGTACTTTAAATTTT
2873	Soldi, GFR	Major drug resistance mutations to HIV-1 protease inhibitors (PI) among patients exposed to PI class failing antiretroviral therapy in SÃ£o Paulo State, Brazil.	PLoS ONE	2019	31574109	269472	Brazil	2014-08-28	RTV, ATV	B	Plasma	Dideoxy	MN236241	CCTCAAATCACTCTTTGGCAACGACCCCTCGTCACAATAAAGATAGGAGGGCAATTAAAGGAAGCTTTATTAGATACAGGAGCAGATGATACAGTATTAGAAGAACTAAATTTGCCAGGAAGATGGAAACCAAAAATGATAGGGGGAATTGGAGGTTTTATCAAAGTAAAGCAGTATGATCAGATACCCATAGAAATATGTGGGCATAAGGCTATAGGTACAGTGTTAGTAGGACCTACACCTGTCAACATAATTGGAAGAAATTTGTTGACTCAGATTGGCTGCACTTTAAATTTC
2873	Soldi, GFR	Major drug resistance mutations to HIV-1 protease inhibitors (PI) among patients exposed to PI class failing antiretroviral therapy in SÃ£o Paulo State, Brazil.	PLoS ONE	2019	31574109	269483	Brazil	2014-08-28	ATV	B	Plasma	Dideoxy	MN236252	CCTCAGATCACTCTTTGGCAACGACCCATCGTCACAGTAAAGATAGGGGGGCAACTAAAGGAAGCTCTATTAGATACAGGAGCAGATGATACAGTATTAGAAGAAATGAATTTGCCAGGAAAATGGAAACCAAAAATGATAGGGGGAATTGGAGGTTTTATCAAAGTAAGACAGTATGATCAAATAACTATAGAAATCTGTGGACATAGAACAGTAGGTACAGTATTAATAGGACCTACACCTGTCAACATAATTGGAAGAAATCTGTTGACTCAGCTTGGATGCACTTTAAATTTT
2873	Soldi, GFR	Major drug resistance mutations to HIV-1 protease inhibitors (PI) among patients exposed to PI class failing antiretroviral therapy in SÃ£o Paulo State, Brazil.	PLoS ONE	2019	31574109	269491	Brazil	2014-08-29	ATV	C	Plasma	Dideoxy	MN236260	CCTCAAATCACTCTTTGGCAGCGACCCCTTGTCACAATAAAAATAGGGGGACAGTTAAGGGAGGCTCTCTTAGATACAGGAGCAGATGATACAGTATTAGAAGACATAAAATTGCCAGGAATTTGGAAACCTAAAATGATAGGAGGACTTGGGGGTTTTATCAAAGTAAAACAGTATGATCAAATAGCTATAGAAATTTGTGGAAAAAAGGTTATCGGTACAGTACTAGTAGGACCTACACCCGTCAACATAATTGGAAGAAACATGTTGACTCAGCTTGGGTGCACACTAAATTTT
2873	Soldi, GFR	Major drug resistance mutations to HIV-1 protease inhibitors (PI) among patients exposed to PI class failing antiretroviral therapy in SÃ£o Paulo State, Brazil.	PLoS ONE	2019	31574109	269497	Brazil	2014-09-02	ATV	B	Plasma	Dideoxy	MN236266	CCTCARATCACTCTTTGGCAACGACCCCTCGTCACAGTAAAGATAGAGGGGCAACTAAAGGAAGCTTTATTAGATACAGGAGCAGATGATACAGTATTAGAAGAAATGAATTTGCCAGGAAGATGGAAACCAAAAATGATAGGGGGAATTGGAGGTTTTATCAAAGTAAGACAATATGATCARATACTTATAGAAATYTGYGGGCATAAAGCTGTAGGTACAGTATTAATAGGACCCACACCTGTCAACATAATTGGAAGGAATCTGTTGACTCAGATTGGCTGCACTTTAAATTTT
2873	Soldi, GFR	Major drug resistance mutations to HIV-1 protease inhibitors (PI) among patients exposed to PI class failing antiretroviral therapy in SÃ£o Paulo State, Brazil.	PLoS ONE	2019	31574109	269507	Brazil	2014-09-04	ATV	B	Plasma	Dideoxy	MN236276	CCTCAAATCACTCTTTGGCAACGACCCCTTGTCACAATAAAGATAGGGGGGCAACTAAAGGAAGCTCTATTGGATACAGGGGCAGATGATACAGTGTTAGAAGAAATAGATTTGCCAGGAAGATGGAAACCAAAAATGATAGGGGGAATTGGAGGTTTTATCAAAGTAAGACAGTATGATCAAATAACCATAGAAATCTGTGGAGAGAAAGCTACAGGTACAGTATTAGTAGGACCTACACCTGTCAACATAATTGGAAGGAACCTGTTGACTCAGATTGGCTGCACTTTAAATTTT
2873	Soldi, GFR	Major drug resistance mutations to HIV-1 protease inhibitors (PI) among patients exposed to PI class failing antiretroviral therapy in SÃ£o Paulo State, Brazil.	PLoS ONE	2019	31574109	269528	Brazil	2014-09-17	RTV, ATV	B	Plasma	Dideoxy	MN236297	CCTCAGATCACTCTTTGGCAACGACCCCTCGTCACAATAAAGATAGGAGGACAACTAAAGGAAGCTCTATTAGATACAGGAGCAGATGATACAGTAATAGAAGACATGTCTTTGCCAGGAAGATGGAAACCAAAAATGATAGGGGGAATTGGAGGTTTTATCAAAGTAAGACAATATGATCAGATACTCATAGAAATTTGTGGACATAAAGTTACAGGTACAGTATTAGTAGGACCTACACCTGTCAACATAATTGGAAGAAATCTGTTGACTCAGCTTGGTTGCACTTTAAATTTT
2873	Soldi, GFR	Major drug resistance mutations to HIV-1 protease inhibitors (PI) among patients exposed to PI class failing antiretroviral therapy in SÃ£o Paulo State, Brazil.	PLoS ONE	2019	31574109	269539	Brazil	2014-09-08	RTV, ATV	B	Plasma	Dideoxy	MN236308	CCTCAGATCACTCTTTGGCAACGACCAYTAGTCAACATAAAGGTAGGGGGGCAAATMAAGGAAGCTCTATTRGATACAGGAGCAGATGATACAGTATTAGAAGAAATAGAGTTGCCAGGAAGATGGAAACCAAAAATGATAGGGGGAATTGGAGGTTTTATCAAAGTAAGACAGTATGATCAGATACTCATAGAAATCTGTGGACATAAAGCTATAGGTACAGTATTAGTAGGGCCTACACCTGTCAACATAATTGGAAGGAATCTGTTGACTCAGATTGGCTGTACTTTAAATTTT
2873	Soldi, GFR	Major drug resistance mutations to HIV-1 protease inhibitors (PI) among patients exposed to PI class failing antiretroviral therapy in SÃ£o Paulo State, Brazil.	PLoS ONE	2019	31574109	269540	Brazil	2014-09-08	RTV, ATV	B	Plasma	Dideoxy	MN236309	CCTCAAATCACTCTTTGGCAACGACCAMTAGTCAAAATAAAGGTAGGGGGGCACTTAAMAGAAGCACTATTAGATACAGGAGCAGATGATACAGTATTYGAAGACATAGAGTTGCCAGGGAGATGGAAACCRAAAATGATAGGGGGAGTTGGAGGTTTTMTCAAAGTAAGACAATATGATCAGATACTTATAGAAATTTGTGGACATAAAGCGRTAGGTACAGTATTAGTAGGGCCTACACCTATCAACATAGTTGGAAGAAATATATTGACTCAGATTGGCTGCACTTTAAATTTT
2873	Soldi, GFR	Major drug resistance mutations to HIV-1 protease inhibitors (PI) among patients exposed to PI class failing antiretroviral therapy in SÃ£o Paulo State, Brazil.	PLoS ONE	2019	31574109	269554	Brazil	2014-09-18	RTV, ATV	B	Plasma	Dideoxy	MN236323	CCTCAAATCACTCTTTGGCAACGACCACTAGTTGAAATAAAAGTAGGGGGGCAAATAAAGGAAGCTCTATTAGATACAGGAGCAGATGATACAGTATTAGAAGACATAGAGTTACCAGGAAGATGGAAACCAAAAATGATAGGGGGAATTGGAGGTTTTATCAAAGTCAAACAGTATGATAACATAATCATAGACATTTGTGGACATAAGGCTATAGGTACAGTGTTGGTAGGACCTACACCTGTCAACATAATTGGAAGAAATCTATTGACTCAGATTGGCTGCACTTTAAATTTT
2873	Soldi, GFR	Major drug resistance mutations to HIV-1 protease inhibitors (PI) among patients exposed to PI class failing antiretroviral therapy in SÃ£o Paulo State, Brazil.	PLoS ONE	2019	31574109	269562	Brazil	2014-09-25	RTV, ATV	B	Plasma	Dideoxy	MN236331	CCTCAAATCACTCTTTGGCAACGACCCGTAGTCACAATAAAAGTAGGAGGGCAGCTAAAGGAAGCTCTATTAGATACAGGAGCAGATGATACAGTATTAGAAGACATAGACTTRCCAGGAAGATGGAAACCAAAAATGATAGGGGGAATTGGAGGTTTTATCAAAGTGAAGCAGTATGATCAGATACCCATAGAAATCTGCGGGCATAAGGCTATAGGTACAGTATTAGTAGGACCTACACCTGTCAACATAATTGGAAGAAATTTGTTGACTCAGATTGGTTGCACTTTAAATTTT
2873	Soldi, GFR	Major drug resistance mutations to HIV-1 protease inhibitors (PI) among patients exposed to PI class failing antiretroviral therapy in SÃ£o Paulo State, Brazil.	PLoS ONE	2019	31574109	269565	Brazil	2014-09-29	RTV, ATV	B	Plasma	Dideoxy	MN236334	CCTCAAATCACTCTTTGGCAACGACCAGTAGTCACAGTAAAAATAGGGGGGCAACTAAARGAAGCTCTATTAGATACAGGAGCAGATGATACAGTAGTAGAAGAAATGAATTTGTCAGGAAGATGGAAACCAAAAATGATAGGGGGAATTGGAGGTTTTATCAAAGTAAGACARTATGATCAGATACAAGTAGAAATCTGTGGGCATAAAGCTATAGGTACAGTATTAGTAGGACCTACACCTGTCAACATAATTGGAAGAAATCTGTTGACTCAGATTGGCTGCACTTTAAATTTT
2873	Soldi, GFR	Major drug resistance mutations to HIV-1 protease inhibitors (PI) among patients exposed to PI class failing antiretroviral therapy in SÃ£o Paulo State, Brazil.	PLoS ONE	2019	31574109	269578	Brazil	2014-10-02	ATV	B	Plasma	Dideoxy	MN236347	CCTCAGATCACTCTTTGGCAACGACCCCTCGTCACAATAAAGATAGGGGGGCAACTAAAGGAAGCTCTATTAGATACAGGAGCAGATGATACAGTATTAGAAGAAATAACTTTGCCAGGAAGATGGAAACCAAAAATGATAGGGGGAATTGGAGGTTTTATCAAAGTAAGACAGTATGATCAGGTACTTGTAGAAATTTGYGGACATAAAGCTATAGGTACAGTGTTAGTAGGACCYACACCTGTCAACATAATTGGAAGAAATCTGTTGACTCAGATTGGYTGCACTTTAAATTTC
2873	Soldi, GFR	Major drug resistance mutations to HIV-1 protease inhibitors (PI) among patients exposed to PI class failing antiretroviral therapy in SÃ£o Paulo State, Brazil.	PLoS ONE	2019	31574109	269579	Brazil	2014-10-02	RTV, ATV	B	Plasma	Dideoxy	MN236348	CCTAAGATCACTCTTTGGCAACGACCCCTCGTCACAGTGAAGATAGGGGGGCAACTAAAGGAAGCTCTATTAGATACAGGAGCAGATGATACAGTATTAGAAGAAATGAATTTGCCAGGAAGATGGAAACCAAAAATGATAGGGGGACTTGGAGGTTTTATCAAAGTAAAACAGTATGATCAAATACCCATAGAAATATGTGGAAAGAAAGTTATAGGTCAGGTATTAATAGGACCTACACCTGTCAACATAATTGGAAGAAATATATTGACTCAGATTGGTTGCACTCTAAATTTT
2873	Soldi, GFR	Major drug resistance mutations to HIV-1 protease inhibitors (PI) among patients exposed to PI class failing antiretroviral therapy in SÃ£o Paulo State, Brazil.	PLoS ONE	2019	31574109	269595	Brazil	2014-10-09	RTV, ATV	B	Plasma	Dideoxy	MN236364	CCTCAAATCACTCTTTGGCAACGACCAGTAGTCACAGTAAAAGTAGGGGGGCAGTTAACGGAAGCTCTATTAGATACAGGAGCAGATGATACAGTATTAGAAGAAATAGAGTTGCCAGGAAGATGGAAACCAAAAATGATAGGGGGAATTGGAGGTTTTATCAAAGTAAGACAGTATGATCAGGTACTCATAGAAATCTGTGGACATAAAGCYATRGGTACAGTATTAGTAGGGCCTACACCAGTCAACATAATTGGAAGAAATCTGTTGACTCAGATTGGYTGCACTTTAAAYTTT
2873	Soldi, GFR	Major drug resistance mutations to HIV-1 protease inhibitors (PI) among patients exposed to PI class failing antiretroviral therapy in SÃ£o Paulo State, Brazil.	PLoS ONE	2019	31574109	269599	Brazil	2014-10-14	ATV	B	Plasma	Dideoxy	MN236368	CCTCAAATCACTCTTTGGCAACGACCCTTAGTTTCAATAAAGGTAGAGGGGCAATTAATGGAGGCTCTATTAGAYACAGGAGCAGATGATACAGTATTAGAAGACATAAATTTGCCAGGAAGATGGAAACCAAAAATGATAGGGGGAATAGGGGGTTTTATCAAAGTAAAACAGTATGAGCAGGTAGCAGTAGAAATCTGTGGACATAAAGCTATAGGTACAGTGTTAGTAGGACCTACACCCGTCAACATAATTGGAAGAAATTTGTTGACTCAGATTGGCTGCACTTTAAATTTT
2873	Soldi, GFR	Major drug resistance mutations to HIV-1 protease inhibitors (PI) among patients exposed to PI class failing antiretroviral therapy in SÃ£o Paulo State, Brazil.	PLoS ONE	2019	31574109	269604	Brazil	2014-10-16	ATV	B	Plasma	Dideoxy	MN236373	CCTCAGATCACTCTTTGGCAACGACCCATCGTCACAATAAAGATAGGGGGGCAAGTRAAAGAAGCTCTAATAGATACAGGAGCAGATGAYACAGTATTCGAAGAAATGAATTTGCCAGGAAGATGGAAACCAAAATTGATAGGGGGAATTGGAGGTTTTGTCAAAGTAAGACARTATGATCAGRTACCCATAGAAATCTGCGGACACAAAGYGATAGGWACAGTATTAGTAGGGCCTACACCTGCCAACATAATTGGAAGAAATCTGTTGACTCAGATTGGCTGCACTTTAAATTTT
2873	Soldi, GFR	Major drug resistance mutations to HIV-1 protease inhibitors (PI) among patients exposed to PI class failing antiretroviral therapy in SÃ£o Paulo State, Brazil.	PLoS ONE	2019	31574109	269612	Brazil	2014-10-16	RTV, ATV	B	Plasma	Dideoxy	MN236381	CCTCAAATCACTCTTTGGCAACGACCCCTCGTCTCAATAAAGATAGGGGGGCAGCTAAAGGAAGCTCTATTAGATACAGGAGCAGATGATACTGTGTTAGAAGAAATGAATTTGCCAGGAAGATGGAAACCAAAAATGATAGGGGGAATTGGGGGTTTTATCAAAGTAAGACAGTATGATCAGATACTCATAGAAATCTGTGGACATAAAGCTATAGGTACAGTACTAGTAGGACCTACACCTGTCAACATAATTGGAAGAAATCTGTTGACCCAGATTGGTTGCACTTTAAATTTT
2873	Soldi, GFR	Major drug resistance mutations to HIV-1 protease inhibitors (PI) among patients exposed to PI class failing antiretroviral therapy in SÃ£o Paulo State, Brazil.	PLoS ONE	2019	31574109	269622	Brazil	2014-11-04	ATV	B	Plasma	Dideoxy	MN236391	CCTCAGATCACTCTTTGGCAACGACCAGTAGTCACAATAAAGATAGGGGGGCAACTAAAGGAAGCTCTATTAGATACAGGAGCAGATGATACAGTATTAGAAGAAATGGATTTGCCAGGAAGATGGAAACCAAAAATGATAGGGGGAATTGGAGGTTTTATCAAAGTAAGACAGTATGATCAGATACAGATAGAAATCTGTGGACATAAAACTGTAGGTACAGTATTAATAGGACCTACTCCTGTCAACATAATTGGAAGAAATCTGTTGACTCAGCTTGGTTGCACTTTAAATTTT
2873	Soldi, GFR	Major drug resistance mutations to HIV-1 protease inhibitors (PI) among patients exposed to PI class failing antiretroviral therapy in SÃ£o Paulo State, Brazil.	PLoS ONE	2019	31574109	269626	Brazil	2014-11-06	RTV, ATV	B	Plasma	Dideoxy	MN236395	CCTCAAATCACTCTTTGGCAGCGACCCCTCGTTACCATAAAGATAGGGGGGCAACTAAAGGAAGCTCTATTAGATACAGGAGCAGATGATACAGTATTAGAAGAAATGAATTTGCCAGGAAAATGGARACCAAAATTGATAGGGGGAATTGGAGGTTTTATCAAAGTAAGACAGTATGATCAGATASYTRTAGAAATCTGTGGRCATAAAGCTATAGGTACAGTATTAGTAGGACCTACACCTGTCAATATAATTGGAAGAAATCTGTTGACTCAGCTTGGCTGTACTTTAAATTTT
2873	Soldi, GFR	Major drug resistance mutations to HIV-1 protease inhibitors (PI) among patients exposed to PI class failing antiretroviral therapy in SÃ£o Paulo State, Brazil.	PLoS ONE	2019	31574109	269632	Brazil	2014-11-11	RTV, ATV	B	Plasma	Dideoxy	MN236401	CCTCAGATCACTCTTTGGCAACGACCCKTYGTCACARTAAARATAGGRGGGCAACTAAAGGAAGCTCTGTTAGATACAGGAGCAGATGATACAGTATTAGAAGAAATAAATTTACCAGGAAGATGGAAACCAAAAATGATAGGGGGAATTGGAGGTTTTATCAAAGTAAGACAGTATGATCAGATAGCTGTAGAAATYTGTGGACACAAAGCWATAGGTACAGTWTTAGTAGGGCCTACRCCTGTCAACATAATTGGAAGAAATCTGTTGACTCAGATTGGCTGCACTTTAAATTTT
2873	Soldi, GFR	Major drug resistance mutations to HIV-1 protease inhibitors (PI) among patients exposed to PI class failing antiretroviral therapy in SÃ£o Paulo State, Brazil.	PLoS ONE	2019	31574109	269639	Brazil	2014-11-13	ATV	B	Plasma	Dideoxy	MN236408	CCTCAAATCACTCTTTGGCAACGACCACTCGTCCCAGTAAAGATAGGGGGGCAACTAARGGAAGCTTTATTAGACACAGGAGCAGATGACACAGTATTAGAAGAAATDAATTTGCCAGGAAGATGGAAACCAAAAATGATAGGGGGAATKGGAGGTTTTATCAAAGTAAGACAGTATGATCAAATACCCGTAGAAATCTGTGGCCATAAGGCTATKGGTACAGTATTAGTAGGACCTACACCTGTTAACATAATTGGAARAAATTTGATGACYCAGCTTGGCTGCACTTTAAATTTT
2873	Soldi, GFR	Major drug resistance mutations to HIV-1 protease inhibitors (PI) among patients exposed to PI class failing antiretroviral therapy in SÃ£o Paulo State, Brazil.	PLoS ONE	2019	31574109	269644	Brazil	2014-11-13	RTV, ATV	B	Plasma	Dideoxy	MN236413	CCTCAGATCACTCTTTGGCAACGACCCTTAGTCACAATAAAGGTAGCGGGACAACTAAAGGAAGCTCTATTAGATACAGGAGCAGATGATACAGTATTAGAAGACATGAATTTGCCAGGAAGGTGGCAACCAAAAATGATAGGGGGAATTGGAGGTTTTATCAAAGTAAAACAGTATGATCAAATACTCATAGAGATTTGCGGACATAAAGCTATAGGTACAGTATTAGTAGGACCTACACCTGTCAACATAATTGGAAGAAATCTGTTGACTCAGATTGGCTGCACTTTAAATTTT
2873	Soldi, GFR	Major drug resistance mutations to HIV-1 protease inhibitors (PI) among patients exposed to PI class failing antiretroviral therapy in SÃ£o Paulo State, Brazil.	PLoS ONE	2019	31574109	269652	Brazil	2014-11-18	ATV	B	Plasma	Dideoxy	MN236421	CCTCAAATCACTCTTTGGCAACGACCCCTCGTCACAATAAAAGTGGGGGGGCAACTAAAGGAAGCTTTATTAGATACAGGAGCAGATGATACAGTATTAGAAGAAATGAATTTGCCAGGAAGATGGAAACCAAAAATGATAGGGGGAATTGGAGGTTTTATCAAAGTAAAACAGTATGATCAGATACTTGTAGAAATCTGTGGACAGAAAGCTATAGGTACAGTATTAGTAGGACCTACACCTGTCAACATAATTGGAAGAAATCTGTTGACTCAGATTGGCTGCACTTTAAATTTT
2873	Soldi, GFR	Major drug resistance mutations to HIV-1 protease inhibitors (PI) among patients exposed to PI class failing antiretroviral therapy in SÃ£o Paulo State, Brazil.	PLoS ONE	2019	31574109	269657	Brazil	2014-11-25	ATV	B	Plasma	Dideoxy	MN236426	CCTCAAATCACTCTTTGGCAACGACCCGTCGTCACAATAAAGRTAGGGGGRCAGCTAAAGGAAGCTCTATTAGATACAGGAGCAGATGATACAGTATTAGAAGAAATAACKTTGCCAGGAAAATGGAAACCAAAAATGATAGGGGGAATTGGAGGTTTTATCAAAGTAAGACAGTATGATCAAGTAACCATAGAAATCTGTGGRCATAAAGCAGTAGGTACAGTATTAGTAGGGCCTACACCTGTCAACATAATTGGAAGAAATCTGTTGACTCAGATTGGTTGYACTTTAAATTTY
2873	Soldi, GFR	Major drug resistance mutations to HIV-1 protease inhibitors (PI) among patients exposed to PI class failing antiretroviral therapy in SÃ£o Paulo State, Brazil.	PLoS ONE	2019	31574109	269660	Brazil	2014-11-25	ATV	F	Plasma	Dideoxy	MN236429	CCTCAAWTCACTCTTTGGCAACGACCCCTTGTCACAATAAAAGTAGGGGGGCAGCTAAGGGAAGCTCTATTAGATACAGGAGCAGATGATACAGTATTAGAAGACATAAATTTGCCAGGAAAATGGAAACCAAAAATGATAGGGGGAATTGGAGGTTTTATCAAAGTAAAACAGTATGATAACATACTCATAGACATTTGTGGACACAAGGCTACAGGTACAGTGTTGGTAGGGCCTACACCTGTCAACATAATTGGAAGGAATTTGTTGACTCAGATTGGTTGTACTTTAAATTTC
2873	Soldi, GFR	Major drug resistance mutations to HIV-1 protease inhibitors (PI) among patients exposed to PI class failing antiretroviral therapy in SÃ£o Paulo State, Brazil.	PLoS ONE	2019	31574109	269661	Brazil	2014-11-25	ATV	B	Plasma	Dideoxy	MN236430	CCTCAAATCACTCTTTGGCAACGACCCCTCGTCGAAATAAAGATAGGGGGGCAAATAAAAGAAGCTCTATTAGATACAGGAGCAGATGATACAGTATTAGAAGAAATGACTTTGCCAGGAAGATGGAAACCAAAAATGATAGGGGGAATTGGAGGTTTTATCAAAGTAAGACAGTATGATCAAATACTCATAGAAATCTGTGGACAAAAAGCTATAGGTACAGTCTTAGTAGGACCTACACCTGTCAACATAATTGGAARAAATCKGTTGACTCARATKGGTTGCACTTTAAATTTT
2873	Soldi, GFR	Major drug resistance mutations to HIV-1 protease inhibitors (PI) among patients exposed to PI class failing antiretroviral therapy in SÃ£o Paulo State, Brazil.	PLoS ONE	2019	31574109	269676	Brazil	2014-12-04	RTV, ATV	B	Plasma	Dideoxy	MN236445	CCTCAAATCACTCTTTGGCAACGACCATTCATCACAGTAAAGATAGGGGGGCACCCAGTGGAAGTTCTATTAGATACAGGAGCAGATGATACAGTAATAGAAGAMATAGAATTACCAGGAAGATGGAAACCAAAAATAATAGGAGGAATTGGAGGTTTTGTCAAAGTAAAACAGTATGATCAGATACCAATAGAAATCTGTGGSCATAAAGTTATAGGTACAGTATTAGTAGGACCGACACCTACTAACATAGTTGGAAGAAGTCTGTTATCTAGAATTGGTTGCACTTTAAATTTT
2873	Soldi, GFR	Major drug resistance mutations to HIV-1 protease inhibitors (PI) among patients exposed to PI class failing antiretroviral therapy in SÃ£o Paulo State, Brazil.	PLoS ONE	2019	31574109	269678	Brazil	2014-12-09	ATV	B	Plasma	Dideoxy	MN236447	CCTCAAATCACTCTTTGGCAACGACCACTAGTCACAATAAAGRTAGGGGGGCAACTAAGGGAAGCTCTATTAGATACAGGAGCAGATGATACAGTATTAGATGAAATAGAGTTGCCAGGAAAATGGAAACCAAAAATGATAGGGGGAATTGGAGGGTTTATCAAAGTAAGGCAGTATGATCAAATACCCATAGAAATATGTGGACATAAAGCTATAGGTACAGTATTAGTAGGACCTACACCTGTCAACATAATTGGGAGAAATCTGTTGACTCAACTTGGCTGCACTTTAAATTTT
2873	Soldi, GFR	Major drug resistance mutations to HIV-1 protease inhibitors (PI) among patients exposed to PI class failing antiretroviral therapy in SÃ£o Paulo State, Brazil.	PLoS ONE	2019	31574109	269681	Brazil	2014-12-09	RTV, ATV	B	Plasma	Dideoxy	MN236450	CCTCAGATCACTCTTTGGCAACGACCCCTCGTCACAATAAAGATAGGGGGGCAACTAAAGGAAGCTCTATTGGATACAGGAGCAGATGATACAGTATTAGAAGAAATGAATTTGCCAGGAAGATGGAAACCAAAAATGATAGGGGGAATTGGAGGTTTTATCAAAGTAAGACAATATGATCAGATACCCATAGAAATCTGTGGGCAGAAAGCTATAGGTACAGTATTAGTAGGACCTACACCTATCAACATAATTGGAAGAAATCTGTTGACTCAGATTGGCTGCACTTTAAATTTT
2873	Soldi, GFR	Major drug resistance mutations to HIV-1 protease inhibitors (PI) among patients exposed to PI class failing antiretroviral therapy in SÃ£o Paulo State, Brazil.	PLoS ONE	2019	31574109	269705	Brazil	2015-02-12	RTV, ATV	F	Plasma	Dideoxy	MN236474	CCTCAAATCACTCTTTGGCAACGACCCCTAGTCACAATAAAAGTAGGGGGACAATTAAAGGAAGCTCTCTTAGATACAGGAGCAGATGATACAGTATTAGAAGATATAAATTTGCCAGGAAAATGGAAACCAAGAATGATAGGGGGAATTGGAGGTTTTATCAAAGTAAAACAGTATGATAATATACACATAGACATTTGTGGACATAGGGCTACAGGTACAGTGTTAGTAGGACCTACACCTATCAACATAATTGGAAGAAATATGTTGACTCAGATTGGCTGTACTCTAAATTTT
2873	Soldi, GFR	Major drug resistance mutations to HIV-1 protease inhibitors (PI) among patients exposed to PI class failing antiretroviral therapy in SÃ£o Paulo State, Brazil.	PLoS ONE	2019	31574109	269711	Brazil	2015-02-24	RTV, ATV	B	Plasma	Dideoxy	MN236480	CCTCARATCACTCTTTGGCAACGACCCCTCGTCACAATAAAGATAGGGGGGCAACTAAAGGAAGCTCTATTAGATACAGGAGCAGATGATACAGTATTAGAAGAAATGAATTTGCCAGGAAAATGGAAACCAAAATTGATAGGGGGAATTGGAGGTTTTATCAAAGTGAGACAGTATGATCARATACMCWTAGAAATCTGYGGACATAAAGCTATAGGTACAGTATTGRTAGGGCCTACACCTGTCAACATAATTGGRAGAAATCTGTTGACTCAGCTTGGCTGCACTTTAAATTTT
2873	Soldi, GFR	Major drug resistance mutations to HIV-1 protease inhibitors (PI) among patients exposed to PI class failing antiretroviral therapy in SÃ£o Paulo State, Brazil.	PLoS ONE	2019	31574109	269712	Brazil	2015-02-24	ATV	B	Plasma	Dideoxy	MN236481	CCTCAGATCACTCTTTGGCAACGACCCCTCGTCACAATAAAGATAGGGGGACAGATAAAGGAAGCTTTATTAGATACAGGAGCAGATGATACAGTATTAGAAGAAATGAGTTTACCAGGAAGATGGAAACCAAAAATGATAGGGGGAATTGGAGGTTTTATCAAAGTAAGACAGTATGATCAGATACTCGTAGAAATMTGTGGACAGAAAGCTATAGGTACAGTGTTAATAGGACCTACACCTGTCAACATAATTGGAAGAAATYTGTTGACTCAGCTTGGCTGCACRTTAAATTTT
2873	Soldi, GFR	Major drug resistance mutations to HIV-1 protease inhibitors (PI) among patients exposed to PI class failing antiretroviral therapy in SÃ£o Paulo State, Brazil.	PLoS ONE	2019	31574109	269744	Brazil	2015-03-17	RTV, ATV	B	Plasma	Dideoxy	MN236513	CCTCAGATCACTCTTTGGCAACGACCACTCGTCACAATAAAAATAGGGGGGCAACTAAAGGAAGCTTTATTGGATACAGGAGCAGATGATACAGTATTCGAAGAGATGAGTTTGCCAGGAAGGTGGAAACCAAAAATAATAGGGGGAGTTGGAGGTTTTATCAAAGTAAGACAGTATGATCAGATACCCATAGAAATCTGTGGACATAAAGCTATAGGTACAGTACTAGTAGGGCCTACACCTGTCAACATAATTGGAAGAAATCTGWTGACTCAGATAGGCTGCACTTTAAATTTT
2873	Soldi, GFR	Major drug resistance mutations to HIV-1 protease inhibitors (PI) among patients exposed to PI class failing antiretroviral therapy in SÃ£o Paulo State, Brazil.	PLoS ONE	2019	31574109	269864	Brazil	2015-06-03	ATV	B	Plasma	Dideoxy	MN236633	CCTCAAATCACTCTTTGGCAACGACCAGTAGTTAAAATAAAGGTAGGAGGGCAAATAAAGGAAGCTCTATTAGATACAGGAGCAGATGATACAGTATTAGAAGAAATAGAATTGCCAGGAAGATGGAAACCAAAAATGATAGGGGGAATTGGAGGTTTTATCAAAGTAAGACAGTATGATCAGATATCTATAGAAATTTGTGGACATAAAGCTGTAGGTACAGTATTAGTAGGGCCTACACCTGTCAACATAATTGGAAGAAATCTGTTGACTCAGCTTGGCTGCACTTTAAATTTT
2873	Soldi, GFR	Major drug resistance mutations to HIV-1 protease inhibitors (PI) among patients exposed to PI class failing antiretroviral therapy in SÃ£o Paulo State, Brazil.	PLoS ONE	2019	31574109	269875	Brazil	2015-06-09	ATV	B	Plasma	Dideoxy	MN236644	CCTCAAATCACTCTTTGGCAACGACCAATAGTCACAGTAAGGATAGGGGGGCAACTAAAGGAAGCTCTATTAGATACAGGAGCAGATGATACAGTATTAGAAGAAATAGAGTTGCCAGGAAGATGGAAGCCAAAAATGATAGGGGGAATTGGAGGTTTTATCAAAGTAAAACAATATGAGCARGTRTCTATAGACATCTGTGGACATAAGGCTATAGGTACAGTATTAGTAGGACCTACACCTGTCAACATAATTGGAAGAAATCTGTTGACTCAGATTGGCTGYACTTTAAATTTT
2873	Soldi, GFR	Major drug resistance mutations to HIV-1 protease inhibitors (PI) among patients exposed to PI class failing antiretroviral therapy in SÃ£o Paulo State, Brazil.	PLoS ONE	2019	31574109	269881	Brazil	2015-06-11	RTV, ATV	B	Plasma	Dideoxy	MN236650	CCTCAGATCACTCTTTGGCAACGACCCMTCGTCACAGTAAGGATAGGGGGGCAACTAAAGGAAGCTCTATTAGAYACAGGAGCAGATGATACAGTATTCGAAGAAATGAATCTGCCAGGMAGGTGGAAACCAAAAATGATAGGGGGAATTGGAGGTTTTATYAAAGTAAGACAGTATGATCAGRTAYYAGTAGAAATCTRTGGACATAAAGCTATGGGTACAATATTAGTAGGACCTACACCTGTCAACATAATTGGAAGAAATCTGTTGACTCAAATTGGCTGYACTTTAAATTTT
2873	Soldi, GFR	Major drug resistance mutations to HIV-1 protease inhibitors (PI) among patients exposed to PI class failing antiretroviral therapy in SÃ£o Paulo State, Brazil.	PLoS ONE	2019	31574109	269930	Brazil	2015-07-02	RTV, ATV	B	Plasma	Dideoxy	MN236699	AAAATCACTCTTTGGCAACGACCCTTTGTCACAATAAAGATAGGGGGGCAAATAAGGGAAGCTCTATTGGATACAGGAGCAGATGATACAATATTAGAAGATATAAATTTGCCAGGAAAATGGAAACCAAAAATAGTAGGGGGAATTGGAGGTTTGATCAAAGTAARACAATATGATCAAATACCCATAGAAATCTGTGGACAGAAAGCTATAGGTACAGTATTAGTAGGACCTACACCTGCCAACATAATTGGRAGAAATCTGTTGACTCAGATTGGTTGCACTTTAAATTTT
2873	Soldi, GFR	Major drug resistance mutations to HIV-1 protease inhibitors (PI) among patients exposed to PI class failing antiretroviral therapy in SÃ£o Paulo State, Brazil.	PLoS ONE	2019	31574109	269988	Brazil	2015-07-28	RTV, ATV	CRF28_BF	Plasma	Dideoxy	MN236757	CCTCAAATCACTCTTTGGCAAAGWCCAATAGKCACAATAAAATTAGGGGGGCAGCTAAAGGAAGCTCTATTAGATACAGGAGCAGATGATACAGTATTAGAAGATATAGATTTGCCAGGAAAATGGAAACCAAAAATGATAGGGGGAATTGGAGGTTTTATCAAAGTAAAACAGTATGATAACATAACCATAGACATTTGTGGACACAAGGCTATAGGTACAGTGTTAGTAGGACCTACACCTGTCAACATAATTGGAAGAAATATGTTGACTCAGCTTGGTTGTACTCTAAATTTT
2873	Soldi, GFR	Major drug resistance mutations to HIV-1 protease inhibitors (PI) among patients exposed to PI class failing antiretroviral therapy in SÃ£o Paulo State, Brazil.	PLoS ONE	2019	31574109	269991	Brazil	2015-07-26	ATV	B	Plasma	Dideoxy	MN236760	CCTCAAATCACTCTTTGGCAACGACCCTTAGTCGAAATAAAAGTAGGGGGACAGCTAAGRGAAGCTCTRTTAGATACAGGAGCAGATGATACAGTRTTAGAAGACATAAATTTGCCAGGAAAATGGAAACCAAAAATGATAGGGGGAATTGGAGGTTTTATCAAAGTAAGACAGTATGATCAGATACTCGTAGAAATCTGTGGACATAAAGCTATAGGTACAGTATTAGTAGGACCTACACCTGTCAACATAATTGGAAGAAACTTGTTGACTCAGATTGGCTGCACTTTAAATTTT
2873	Soldi, GFR	Major drug resistance mutations to HIV-1 protease inhibitors (PI) among patients exposed to PI class failing antiretroviral therapy in SÃ£o Paulo State, Brazil.	PLoS ONE	2019	31574109	269992	Brazil	2015-07-30	RTV, ATV	B	Plasma	Dideoxy	MN236761	CCTCAAATCACTCTTTGGCAACGACCCCTYGTCACAATAAAGRTAGGGGGGCAACTAAAGGAAGCTCTATTAGAYACAGGAGCAGATGATACAGTATTAGAAGAAATGAATTTGCCAGGRAGATGGAAACCAAAAATGATAGGGGGAATTGGAGGTTTTATCAAAGTAAGACAGTATGATCAAATATCCATAGAAATCTGTGGACATAAAGCTATAGGTACAGTATTAATAGGGCCTACACCTGTCAACATAATTGGAAGAAATCTGTTRACTCAGATTGGTTGCACTTTAAATTTT
2873	Soldi, GFR	Major drug resistance mutations to HIV-1 protease inhibitors (PI) among patients exposed to PI class failing antiretroviral therapy in SÃ£o Paulo State, Brazil.	PLoS ONE	2019	31574109	270010	Brazil	2015-08-06	ATV	B	Plasma	Dideoxy	MN236779	CCTCAAATCACTCTTTGGCAACGACCCCTCGTCACAATAAAGATAGGGGGGCAACTAAAGGAAGCTCTATTAGATACAGGGGCAGATGATACAGTATTAGAAGAAATGAGTTTGCCAGGAAGATGGAAACCAAAAATGATAGGAGGAATTGGAGGTTTTATCAAAGTAAGACAATATGATCAGATAGCCATAGAGATCTGTGGACATAAAGCTATAGGTACAGTATTAATAGGACCTACACCTGTCAACATAATTGGAAGAAATCTGTTGACTCAGATTGGCTGCACTTTAAATTTT
2873	Soldi, GFR	Major drug resistance mutations to HIV-1 protease inhibitors (PI) among patients exposed to PI class failing antiretroviral therapy in SÃ£o Paulo State, Brazil.	PLoS ONE	2019	31574109	270011	Brazil	2015-08-06	RTV, ATV	B	Plasma	Dideoxy	MN236780	CCTCAGATCACTCTTTGGCAACGACCCCTCGTCACAATAAAGGTAGGGGGGCAAATAAAAGAAGCTCTATTAGATACAGGAGCAGATGATACAGTATTAGAAGACATAAATTTGCCAGGAAGATGGAAACCAAAAATGATAGGGGGAATTGGAGGTTTTATCAAAGTAAGACAGTATGATCAGGTATCGGTAGAAATCTGTGGACAGAAAGCTACAGGTACAGTATTAGTAGGACCTACACCTGTCAACATAATTGGGAGGAATCTGTTGACTCAGATTGGCTGCACTTTAAATTTT
2873	Soldi, GFR	Major drug resistance mutations to HIV-1 protease inhibitors (PI) among patients exposed to PI class failing antiretroviral therapy in SÃ£o Paulo State, Brazil.	PLoS ONE	2019	31574109	270016	Brazil	2015-08-06	RTV, ATV	B	Plasma	Dideoxy	MN236785	CCTCAGATCACTCTTTGGCAACGACCCATCGTCCCAGTAAAAATAGGGGGACAACTAAARGAAGCTCTATTAGATACAGGAGCAGATGATACAGTATTAGAAGAAATGAATTTGCCAGGAAAATGGAAACCAAAAATGATAGGGGGAATTGGAGGTTTTATCAAAGTAAGRCAGTATGATCAGATACTYGTAGAAATCGAAGGACATAAAACTATAGGTACAGTRTTAATAGGACCTACACCAGTCAACATAATTGGAAGAAATCTGTTGACTCAGCTTGGMTGCACTTTAAACTTT
2873	Soldi, GFR	Major drug resistance mutations to HIV-1 protease inhibitors (PI) among patients exposed to PI class failing antiretroviral therapy in SÃ£o Paulo State, Brazil.	PLoS ONE	2019	31574109	270020	Brazil	2015-08-06	RTV, ATV	B	Plasma	Dideoxy	MN236789	CCTCAGATCACTCTTTGGCAACGACCAATAGTCAACATAAAGGTAGGGGGGCAACTAAAGGAAGCTCTATTAGATACAGGAGCAGATGATACAGTATTAGAAGACATAGATTTGCCAGGAAAATGGAAACCAAAAATGATAGGGGGAATTGGAGGTTTTATTAAAGTAAAACAGTATGATCAGATACCCATAGAAATCTGTGGACATAAAGCCATAGGTACAGTATTAGTAGGGCCTACACCTGTCAACATAATTGGAAGAAACCTGTTGACTCAACTTGGCTGCACTTTAAATTTT
2873	Soldi, GFR	Major drug resistance mutations to HIV-1 protease inhibitors (PI) among patients exposed to PI class failing antiretroviral therapy in SÃ£o Paulo State, Brazil.	PLoS ONE	2019	31574109	270029	Brazil	2015-08-13	ATV	B	Plasma	Dideoxy	MN236798	CCTCAGATCACTCTTTGGCAAYGACCAGTCGTCACAATAAAGRTAGGGGGGCAACTAACRGAAGCTCTATTAGATACAGGAGCAGATGATACAATATTACAAGACATARATTTGCCAGGAAAATGGAAACCAAAAATGGCAGGGGGAATTGGAGGTTTTATTAAGGTAAAACAGTATGATAACATAGACATAGACATTTGTGGACACAAAGCTACAGGTACAGTATTAGTAGGACCTACACCTGTCAACATAATTGGAAGAAATCTGTTGACTCAGATTGGTTGCACTTTAAATTTT
2873	Soldi, GFR	Major drug resistance mutations to HIV-1 protease inhibitors (PI) among patients exposed to PI class failing antiretroviral therapy in SÃ£o Paulo State, Brazil.	PLoS ONE	2019	31574109	270030	Brazil	2015-08-13	ATV	B	Plasma	Dideoxy	MN236799	CCTCAGATCACTCTTTGGCAACGACCACTCGTCACAATAAAGGTAGGGGGGCAACTAAAGGAAGCTCTMTTAGATACAGGAGCAGATGATACAGTATTAGAAGAMATGGAGTTGCCAGGAAAATGGAAACCAAAAATGATAGGGGGAATTGGAGGTTTTATCAAAGTAAGACAGTATGATCARATACTCATAGAAATCTGTGGRCATAAAGCTGTAGGTACAGTATTAGTAGGGCCCACACCTGTYAACATAATTGGAAGAAATCTGTTGACTCAGATTGGCTGTACTTTAAATTTT
2873	Soldi, GFR	Major drug resistance mutations to HIV-1 protease inhibitors (PI) among patients exposed to PI class failing antiretroviral therapy in SÃ£o Paulo State, Brazil.	PLoS ONE	2019	31574109	270034	Brazil	2015-08-13	RTV, ATV	B	Plasma	Dideoxy	MN236803	CCTCAAATCACTCTTTGGCAACGACCACTAGTCAAYATAAAAGTAGGGGGGCAACTAAAAGAAGCTCTATTAGATACAGGAGCAGATGATACAGTATTAGAAGACATGGAGTTGCCAGGAAGATGGAAACCAAAAATGATAGGGGGAATTGGAGGTTTTATCAAAGTAAAACAGTATGAGGACATACTCATAGAAATTTGTGGACACAAGGCTACAGGTACAGTGTTGGTAGGACCTACACCTGTCAACATAATTGGAAGAAATCTGTTGACTCAGATTGGCTGCACTTTAAATTTT
2873	Soldi, GFR	Major drug resistance mutations to HIV-1 protease inhibitors (PI) among patients exposed to PI class failing antiretroviral therapy in SÃ£o Paulo State, Brazil.	PLoS ONE	2019	31574109	270050	Brazil	2015-08-25	ATV	B	Plasma	Dideoxy	MN236819	CCTCAGATCACTCTTTGGCAACGACCACTCGTCACAGTAAAGGTAGGGGGGCAATTAACAGAAGCCTTATTAGATACAGGAGCAGATGATACAGTATTTGAAGAAATAGAGTTGCCAGGGAGATGGAAACCAAGAATGATAGGGGGACTTGGAGGTCTTATCAAAGTAAGACAATATGATCAGATACYCATAGAAATTTGTGGACACAAAATTCTAGGTACAGTGTTAGTAGGGCCTACACCTATGAACATAATTGGAAGAAATGTGATGACTCAGATTGGATGCACTTTAAATTTT
2873	Soldi, GFR	Major drug resistance mutations to HIV-1 protease inhibitors (PI) among patients exposed to PI class failing antiretroviral therapy in SÃ£o Paulo State, Brazil.	PLoS ONE	2019	31574109	270066	Brazil	2015-08-27	ATV	F	Plasma	Dideoxy	MN236835	CCTCAAATCACTCTTTGGCAGCGACCCTTAGTTACAATAAAAATAGGGGGACAGCTAAAGGAAGCTTTATTAGATACAGGAGCAGATGATACAGTATTAGAAGACATAAATTTGCCAGGAAAATGGAAACCAAAAATGATAGGGGGAATTGGAGGTTTTATCAAAGTAAAACAATATGATAACATAAGTATAGACATTTGCGGACACAAGGCCACAGGTACAGTGTTGGTAGGACCTACGCCTGTCAACATAATTGGAAGAAATATGTTGACTCAGATTGGCTGTACTTTAAATTTT
2873	Soldi, GFR	Major drug resistance mutations to HIV-1 protease inhibitors (PI) among patients exposed to PI class failing antiretroviral therapy in SÃ£o Paulo State, Brazil.	PLoS ONE	2019	31574109	270094	Brazil	2015-09-03	RTV, ATV	F	Plasma	Dideoxy	MN236863	CCTCAAATCACTCTTTGGCAGCGACCCTTAGTCACAATAAAAATAGGGGGACAGCTAAAGGAAGCTTTATTAGATACAGGAGCAGATGATACAGTATTAGAAGATATAAATTTACCAGGAAAATGGAAACCAAAAATGATAGGGGGAATTGGAGGTTTTATCAAAGTAAAACAGTATGAGGACATACTYATAGAAATTTGTGGACACAAGGCTACAGGTACAGTGTTAATAGGACCTACGCCTGTTAACATAATTGGAAGAAATATGTTGACTCAGATTGGGTGTACTTTAAATTTT
2873	Soldi, GFR	Major drug resistance mutations to HIV-1 protease inhibitors (PI) among patients exposed to PI class failing antiretroviral therapy in SÃ£o Paulo State, Brazil.	PLoS ONE	2019	31574109	270112	Brazil	2015-09-15	ATV	B	Plasma	Dideoxy	MN236881	CCTCAAATCACTCTTTGGCAACGACCCCTTGTCACAATAAGGATAGGGGGGCAACTAAAAGAAGCTCTATTAGATACAGGAGCAGATGATACAGTATTAGAAGACATAAGTTTGCCAGGAAGATGGAAACCAAAAATGATAGGGGGAATTGGAGGTTTTATCAAAGTAAGACAGTATGATCAGGTACCCATAGAAATTTGTGGACATAAAGCTATAGGTACAGTATTAGTAGGACCTACACCTGTCAACATAATTGGAAGAAATCTGTTGACTCAGATTGGCTGCACTTTAAATTTT
2873	Soldi, GFR	Major drug resistance mutations to HIV-1 protease inhibitors (PI) among patients exposed to PI class failing antiretroviral therapy in SÃ£o Paulo State, Brazil.	PLoS ONE	2019	31574109	270119	Brazil	2015-09-16	RTV, ATV	B	Plasma	Dideoxy	MN236888	CCTCAGATCACTCTTTGGCAACGACCCCTCGTCACAATAAAGATAGGGGGGCAACTAAAAGAAGCTCTATTAGATACAGGAGCAGATGAYACAGTATTWGAAGAAATGAATTTGCCAGGAAGATGGAARCCAAAAATGATAGGGGGAATTGGAGGTTTTATCAAAGTAAAAGAATATGATCAGGTACCCATAGAAATCTGTGGGCAAAAAGTTATAGGTACAGTATTAGTRGGACCTACACCTGCCAACATAATTGGAAGAAATCTACTGACTCAACTTGGCTGCACTTTAAATTTC
2873	Soldi, GFR	Major drug resistance mutations to HIV-1 protease inhibitors (PI) among patients exposed to PI class failing antiretroviral therapy in SÃ£o Paulo State, Brazil.	PLoS ONE	2019	31574109	270122	Brazil	2015-09-16	ATV	F	Plasma	Dideoxy	MN236891	CCCTCAATCACTCTTTGGCAACGACCCGTAGTCACAATAAAAATAGGGGGGCAGCTAAAGGAAGCTCTATTAGATACAGGAGCAGATGATACAGTATTAGAAGACATAGATTTGCCAGGAAAATGGAAACCAAAAATGATAGGGGGAATTGGAGGTTTTATCAAAGTAAAACAGTATGAGGATATACTCATAGAAATTTGTGGACACAAGGCTATAGGTACAGTGTTGGTAGGACCTACGCCTGTCAACATAATTGGAAGRAATATGTTGACTCAGATTGGATGTACTYTAAATTTC
2873	Soldi, GFR	Major drug resistance mutations to HIV-1 protease inhibitors (PI) among patients exposed to PI class failing antiretroviral therapy in SÃ£o Paulo State, Brazil.	PLoS ONE	2019	31574109	270134	Brazil	2015-09-17	RTV, ATV	B	Plasma	Dideoxy	MN236903	CCTCAAATCACTCTTTGGCAACGACCCMTTGTCACAATAAGGATAGGGGGKCAACTAAAGGAAGCTCTGYTAGATACAGGAGCAGATGATACAGTATTAGAAGAAATGAATTTGCCAGGAAAATGGAAACCAAAAATGATAGGGGGAATTGGAGGTTTTATCAAAGTAAGACARTATGATCAGGTACCCATAGAAATCTGTGGACATAAAGCYATAGGTACAGTATTAATAGGACCYACACCTGTCAACATAATTGGAAGAAATCTGTTGACTCAGCTTGGCTGYACTCTAAATTTT
2873	Soldi, GFR	Major drug resistance mutations to HIV-1 protease inhibitors (PI) among patients exposed to PI class failing antiretroviral therapy in SÃ£o Paulo State, Brazil.	PLoS ONE	2019	31574109	270146	Brazil	2015-09-21	ATV	B	Plasma	Dideoxy	MN236915	CCTCAGATCACTCTTTGGCAACGACCAGTAGTCACAATAAAGGTAGGGGGGCAATTAAAGGAAGCTCTATTAGATACAGGAGCAGATGATACAGTATTAGAAGATATAAATTTGCCAGGGAGATGGAGACCAAAAATGATAGGGGGAATTGGAGGCTTTATCAAAGTAAAACAGTATGACAACATACCCATAGAAATTTGTGGGCACAAAGCCATAGGTACAGTATTAGTAGGACCTACACCTGTCAACATAATTGGAAGAAATCTGTTGACTCAGCTTGGTTGCACTTTAAATTTT
2873	Soldi, GFR	Major drug resistance mutations to HIV-1 protease inhibitors (PI) among patients exposed to PI class failing antiretroviral therapy in SÃ£o Paulo State, Brazil.	PLoS ONE	2019	31574109	270148	Brazil	2015-09-24	ATV	B	Plasma	Dideoxy	MN236917	CCTCAAATCACTCTTTGGCAGCGACCACTTGTAACAATAAAGATAGGGGGGCAACTAAAGGAAGCTCTATTAGATACAGGAGCAGATGATACAGTATTAGAAGACATGAATTTGCCAGGRAGATGGAAACCAAAAATGATAGGGGGAATTGGAGGTTTTATCAAAGTAAGACAGTATGATCAAATACCCATAGAAATCTGTGGACATAAAGCTATAGGTACAGTATTAATAGGACCTACACCTGTTAACATAATTGGAAGAAATCTGTTGACTCAGMTTGGTTGCACTTTAAATTTT
2873	Soldi, GFR	Major drug resistance mutations to HIV-1 protease inhibitors (PI) among patients exposed to PI class failing antiretroviral therapy in SÃ£o Paulo State, Brazil.	PLoS ONE	2019	31574109	270161	Brazil	2015-10-01	RTV, ATV	B	Plasma	Dideoxy	MN236930	CCTCAAATCACTCTTTGGCAACGACCCCTCGTCAATATAAAGGTAGGGGGGCAAATAAAGGAAGCTCTATTAGATACAGGAGCAGATGATACAGTATTAGAAGAAATGAGTTTACCAGGAAGATGGAAACCAAAAATGATAGGGGGAATTGGAGGTTTTATCAAAGTAAGACAGTATGATCAGATACTCATAGAAATCTGTGGACATAAAGCTATAGGTACAGTATTAGTAGGACCTACGCCTGTCAACATAATTGGAAGAAATCTGTTGACTCAGATTGGCTGCACTTTAAATTTT
2873	Soldi, GFR	Major drug resistance mutations to HIV-1 protease inhibitors (PI) among patients exposed to PI class failing antiretroviral therapy in SÃ£o Paulo State, Brazil.	PLoS ONE	2019	31574109	270163	Brazil	2015-10-06	ATV	B	Plasma	Dideoxy	MN236932	CCTCATATCTCTCTTTGGCAACGACCCCTCGTCACAGTAAAAATAGGGGGGCAGCTAAAGGAAGCTYTATTAGACACAGGAGCAGATGATACAGTATTAGAAGAAATGAGTTTACCAGGAAGATGGAAACCAAAAATGATAGGGGGAATTGGAGGTTTTATCAAAGTAAGACAGTATGATCAGATACCCATAGAAATCTGTGGACATAAAGCTATAGGTACAGTATTAGTAGGRCCCACACCTGTCAACATAATTGGAAGGAATCTGTTGACTCAAYTWGGGTGCACCTTAAATTTT
2873	Soldi, GFR	Major drug resistance mutations to HIV-1 protease inhibitors (PI) among patients exposed to PI class failing antiretroviral therapy in SÃ£o Paulo State, Brazil.	PLoS ONE	2019	31574109	270173	Brazil	2015-10-08	ATV	F	Plasma	Dideoxy	MN236942	CCTCAAATCACTCTTTGGCAACGACCCTTAGTCACAATAAAAGTAGGGGGGCAGCTAAAGGAAGCTCTATTAGATACAGGAGCAGATGATACAGTATTAGARGAAATAAATTTGCCAGGGAAATGGAAACCAAAAATGATAGGGGGAATTGGAGGTTTTATCAAAGTARGACAGTATGATCAAATACTCATAGAAATTTGTGGACATAAGGCTATAGGTACAGTATTAGTGGGACCGACRCCTGTCAACATAATTGGAAGAAATCTGTTGACTCAGATTGGCTGCACGTTAAATTTT
2873	Soldi, GFR	Major drug resistance mutations to HIV-1 protease inhibitors (PI) among patients exposed to PI class failing antiretroviral therapy in SÃ£o Paulo State, Brazil.	PLoS ONE	2019	31574109	270176	Brazil	2015-10-08	ATV	B	Plasma	Dideoxy	MN236945	CCTCAGATCACTCTTTGGCAGCGACCCATCGTCACAGTAAAAATAGCAGGACAACTAAAGGAAGCTCTACTAGATACAGGGGCAGATGATACAGTATTAGAAGAAATAAGTTTGCCAGGAAGATGGAAACCAAAAATGATAGGGGGAATTGGAGGCTTTATCAAAGTAAAACAGTATGATCAAATAACTGTAGATATTTGTGGACATAMAGCTATAGGTACAGTTTTAGTAGGACCCACACCTGTCAACATAATTGGAAGAAATCTGTTGACACAGMTTGGTTGCACTTTAAATTTT
2873	Soldi, GFR	Major drug resistance mutations to HIV-1 protease inhibitors (PI) among patients exposed to PI class failing antiretroviral therapy in SÃ£o Paulo State, Brazil.	PLoS ONE	2019	31574109	270178	Brazil	2015-10-08	RTV, ATV	B	Plasma	Dideoxy	MN236947	CCTCAAATCCATCTTTGGCAACGACCAGTAGTTAACATAAAGGTAGGGGGGCAAATAACGGAAGCTCTAATAGACACAGAAGCAGATGATACAGTATTAGAAGATATGGAGTTGCCAGGAAAATGGAAACCAAAAATAATAGGGGGAATTGGAGGATTTGTCAAAGTAAGACAGTATGATCAGATACCTGTAGAAATATGTGGACATAAAGCTATAGGTACAGTATTGGTAGGACCTACACCTGCCAACATAATTGGAAGAAATCTGTTGACTCAGATTGGCTGCACTTTAAATTTT
2873	Soldi, GFR	Major drug resistance mutations to HIV-1 protease inhibitors (PI) among patients exposed to PI class failing antiretroviral therapy in SÃ£o Paulo State, Brazil.	PLoS ONE	2019	31574109	270182	Brazil	2015-10-08	RTV, ATV	B	Plasma	Dideoxy	MN236951	CCTCAAATCACTCTTTGGCAACGACCAATAGTTAAAATAAAAGTAGGAGGGCAACTAAARGAAGCTCTATTAGATACAGGAGCAGATGATACAGTATTAGAAGAAATAGAGTTACCAGGAAGATGGAAACCAAAAATGATAGGGGGAATTGGAGGHTTTATCAAAGTAAAACAGTATGATAATATATCCATGGAAATTTGTGGACACAAAGCTAYAGGTACAGTATTAGTAGGGCCTACACCTGTCAAYATAATTGGAAGAAAYTTGTTGACTCAAATTGGCTGCACCTTAAATTTT
2873	Soldi, GFR	Major drug resistance mutations to HIV-1 protease inhibitors (PI) among patients exposed to PI class failing antiretroviral therapy in SÃ£o Paulo State, Brazil.	PLoS ONE	2019	31574109	270188	Brazil	2015-09-30	ATV	B	Plasma	Dideoxy	MN236957	CCCTCAATCACTCTTTGGCAACGACCCCTCGTCCCAATAAGAATAGGGGGGCAGCTAAAGGAAGCTCTCCTAGATACAGGAGCAGATGATACAGTATTAGAAGACATGACTTTGACAGGAAAATGGAAGCCAAAAATGATAGGGGGAATTGGAGGTTTTATCAAAGTAAGACAGTATGATCAGGTACCTGTAGAAATCTGTGGACATAAAGCTATAGGTACAGTGTTAGTAGGACCTACACCTGTCAACATAATTGGAAGAAACCTGTTGACTCAGCTTGGTTGCACTTTAAATTTT
2873	Soldi, GFR	Major drug resistance mutations to HIV-1 protease inhibitors (PI) among patients exposed to PI class failing antiretroviral therapy in SÃ£o Paulo State, Brazil.	PLoS ONE	2019	31574109	270199	Brazil	2015-10-22	ATV	B	Plasma	Dideoxy	MN236968	CCTCAAATCACTCTTTGGCAACGACCCCTAGTCACAATAAAGATAGGGGGACAACTAAAGGAAGCTYTATTAGACACAGGGGCAGATGATACAGTATTAGAAGAGATGAATTTGCCAGGAAAATGGAAACCAAAAATGATAGGGGGAATTGGAGGTTTTATCAAAGTAAGAGAGTATGATCAAATACCCATAGAAATCAGTGGACATAAAGCTATAGGTACAGTATTAATAGGGCCTACACCGGTCAACATAATTGGAAGGAATCTGTTGACTCAGATTGGTTGTACTCTAAATTTT
2873	Soldi, GFR	Major drug resistance mutations to HIV-1 protease inhibitors (PI) among patients exposed to PI class failing antiretroviral therapy in SÃ£o Paulo State, Brazil.	PLoS ONE	2019	31574109	270203	Brazil	2015-10-29	RTV, ATV	B	Plasma	Dideoxy	MN236972	CCTCAGATCACTCTTTGGCAACGACCCCTCGTCACAGTAAAGRTAGGGGGACAAATAAAAGAAGCTCTATTAGATACAGGAGCWGATGATACAGTATTAGAAGARATGAGTTTGCCAGGRAGATGGAAACCAAAAATGATAGGGGGAATTGGAGGTTTTATCAAAGTAAGACAGTATGATCAGATACCAATAGAAATTTGTGGACATAAAGCTGAAGGTACAGTATTAATAGGACCTACACCTGTCAACATAATTGGAAGAAATTTGTTGACTCAGATTGGCTGTACTTTAAATTTT
2873	Soldi, GFR	Major drug resistance mutations to HIV-1 protease inhibitors (PI) among patients exposed to PI class failing antiretroviral therapy in SÃ£o Paulo State, Brazil.	PLoS ONE	2019	31574109	270206	Brazil	2015-10-29	RTV, ATV	B	Plasma	Dideoxy	MN236975	CCTCAAATCACTCTTTGGCAACGACCCCTCGTCACAGTAAGAATAGGGGGGCAACTAAAGGAAGCTCTACTAGATACAGGAGCAGATGATACAGTATTAGAAGAAATAGATCTGCCAGGAAGATGGAAACCAAAAATGATAGGGGGAATTGGAGGTTTTATCAAAGTAAGACAGTATGATCAAATACCCATAGAAATATGTGGAAAGAAAGCTATAGGTACAGTATTAGTAGGACCTACACCTGTCAACATAATTGGAAGAAATCTGTTGACTCAGATTGGTTGCACTTTAAATTTT
[truncated: 723 more rows]
